# Supplementary material for: Crystal structure of 2-ethyl-3-(4-fluoro­phenyl­sulfon­yl)-5,7-dimethyl-1-benzo­furan
Source: Acta Crystallogr Sect E Struct Rep Online. 2014 Sep 24;70(Pt 10):249–51. doi: 10.1107/S1600536814019436 (PMC4257170; doi:10.1107/S1600536814019436)
Supplement: Supplementary file 1 [file e-70-00249-sup1.cif]

##############################################################################
#                                                                            #
# This CIF contains the data in a paper accepted for publication in          #
# Acta Crystallographica Section E. It conforms to the requirements of       #
# Notes for Authors for Acta Crystallographica Section E, and has been       #
# peer reviewed under the auspices of the IUCr Commission on Journals.       #
#                                                                            #
# Full details of the Crystallographic Information File format               #
# are given in the paper "The Crystallographic Information File (CIF):       #
# a New Standard Archive File for Crystallography" by S. R. Hall, F. H.      #
# Allen and I. D. Brown [Acta Cryst. (1991), A47, 655-685].                  #
#                                                                            #
# The current version of the core CIF dictionary is obtainable from          #
# ftp://ftp.iucr.org/pub/cif_core.dic.                                       #
#                                                                            #
# Software is freely available for graphical display of the structure(s)     #
# in this CIF. For information consult the CIF software page                 #
# http://www.iucr.org/resources/cif/software.                                #
#                                                                            #
# This file may be used for bona fide research purposes within the           #
# scientific community so long as proper attribution is given to the journal # 
# article from which it was obtained.                                        #
#                                                                            #
##############################################################################
data_I
_audit_creation_method     'form.cif (version 2.0)'
_journal_data_validation_number     ?
_journal_date_recd_electronic     2014-08-15
_journal_date_accepted     2014-09-15
_journal_name_full     'Acta Crystallographica, Section E'
_journal_year     2014
_journal_volume     70
_journal_issue     10
_journal_page_first     249
_journal_page_last     251
_journal_paper_category     GO
_journal_paper_doi     10.1107/S1600536814019436
_journal_coeditor_code     ZP2015
_publ_contact_author_name     'Prof. Uk Lee'
_publ_contact_author_address
;
 Department of Chemistry, Pukyong National University, 599-1 Daeyeon 3-dong
 Nam-gu, Busan 608-737, Republic of Korea
;
_publ_contact_author_email     'uklee@pknu.ac.kr'
_publ_contact_author_fax     '+82-51-629-5583'
_publ_contact_author_phone     '+82-51-629-5596'
_publ_section_title
;
Crystal structure of
2-ethyl-3-(4-fluorophenylsulfonyl)-5,7-dimethyl-1-benzofuran
;
loop_
    _publ_author_name
    _publ_author_address
    'Choi, Hong Dae'
;
 Department of Chemistry, Dongeui University, San 24 Kaya-dong
 Busanjin-gu, Busan 614-714, Republic of Korea
;
    'Lee, Uk'
;
 Department of Chemistry, Pukyong National University,
 599-1 Daeyeon 3-dong
 Nam-gu, Busan 608-737, Republic of Korea
;
_publ_section_synopsis
;
In the title compound, the dihedral angle between the plane of the benzofuran
ring and the 4-fluorophenyl ring is 82.45 (4) \%. In the crystal, molecules
are linked <i>via</i> three different pairs of C---H...O hydrogen bonds,
forming chains along [001] and enclosing two <i>R</i>^2^~2~(10) and one
<i>R</i>^2^~2~(12) ring motifs.
;
_database_code_depnum_ccdc_archive     'CCDC 1021511'
_chemical_name_systematic
;
2-Ethyl-3-(4-fluorophenylsulfonyl)-5,7-dimethyl-1-benzofuran
;
_chemical_name_common     ?
_chemical_formula_moiety     'C18 H17 F O3 S'
_chemical_formula_sum     'C18 H17 F O3 S'
_chemical_formula_weight     332.38
_chemical_melting_point_gt     417
_chemical_melting_point_lt     416
_symmetry_cell_setting     triclinic
_symmetry_space_group_name_H-M     'P-1'
_symmetry_space_group_name_Hall     '-P 1 '
loop_
    _symmetry_equiv_pos_as_xyz
    'x, y, z'
    '-x, -y, -z'
_cell_length_a     8.8756(2)
_cell_length_b     9.3917(2)
_cell_length_c     11.0284(2)
_cell_angle_alpha     65.7350(10)
_cell_angle_beta     80.7350(10)
_cell_angle_gamma     71.1450(10)
_cell_volume     792.68(3)
_cell_formula_units_Z     2
_cell_measurement_reflns_used     6147
_cell_measurement_theta_min     2.43
_cell_measurement_theta_max     28.20
_cell_measurement_temperature     173(2)
_exptl_crystal_description     'block'
_exptl_crystal_colour     'colourless'
_exptl_crystal_size_max     0.39
_exptl_crystal_size_mid     0.33
_exptl_crystal_size_min     0.30
_exptl_crystal_density_diffrn     1.393
_exptl_crystal_density_meas     ?
_exptl_crystal_density_method     'not measured'
_exptl_crystal_F_000     348
_exptl_absorpt_coefficient_mu     0.227
_exptl_absorpt_correction_type     multi-scan
_exptl_absorpt_process_details     '(<i>SADABS</i>; Bruker, 2009)'
_exptl_absorpt_correction_T_min     0.9178
_exptl_absorpt_correction_T_max     0.9359
_exptl_special_details     ?
_diffrn_ambient_temperature     173(2)
_diffrn_radiation_type     MoK\a
_diffrn_radiation_wavelength     0.71073
_diffrn_radiation_source     'rotating anode'
_diffrn_radiation_monochromator     'graphite multilayer'
_diffrn_measurement_device_type     'Bruker SMART APEXII CCD'
_diffrn_measurement_method     '\f and \w scans'
_diffrn_detector_area_resol_mean     10.0
_diffrn_reflns_number     14813
_diffrn_reflns_av_R_equivalents     0.0249
_diffrn_reflns_av_sigmaI/netI     0.0216
_diffrn_reflns_theta_min     2.03
_diffrn_reflns_theta_max     28.35
_diffrn_reflns_theta_full     28.35
_diffrn_measured_fraction_theta_max     0.994
_diffrn_measured_fraction_theta_full     0.994
_diffrn_reflns_limit_h_min     -11
_diffrn_reflns_limit_h_max     11
_diffrn_reflns_limit_k_min     -12
_diffrn_reflns_limit_k_max     12
_diffrn_reflns_limit_l_min     -14
_diffrn_reflns_limit_l_max     14
_diffrn_standards_number     0
_diffrn_standards_interval_count     ?
_diffrn_standards_interval_time     ?
_diffrn_standards_decay_%     ?
_refine_special_details
;
 Refinement of F^2^ against ALL reflections.  The weighted R-factor wR and
 goodness of fit S are based on F^2^, conventional R-factors R are based
 on F, with F set to zero for negative F^2^. The threshold expression of
 F^2^ > 2sigma(F^2^) is used only for calculating R-factors(gt) etc. and is
 not relevant to the choice of reflections for refinement.  R-factors based
 on F^2^ are statistically about twice as large as those based on F, and R-
 factors based on ALL data will be even larger.
;
_reflns_number_total     3934
_reflns_number_gt     3489
_reflns_threshold_expression     I>2\s(I)
_refine_ls_structure_factor_coef     Fsqd
_refine_ls_matrix_type     full
_refine_ls_R_factor_all     0.0418
_refine_ls_R_factor_gt     0.0373
_refine_ls_wR_factor_gt     0.1044
_refine_ls_wR_factor_ref     0.1081
_refine_ls_goodness_of_fit_ref     1.065
_refine_ls_restrained_S_all     1.065
_refine_ls_number_reflns     3934
_refine_ls_number_parameters     211
_refine_ls_number_restraints     0
_refine_ls_hydrogen_treatment     constr
_refine_ls_weighting_scheme     calc
_refine_ls_weighting_details
         'calc w=1/[\s^2^(Fo^2^)+(0.0587P)^2^+0.2229P] where P=(Fo^2^+2Fc^2^)/3'
_atom_sites_solution_hydrogens     difmap
_atom_sites_solution_primary     direct
_atom_sites_solution_secondary     difmap
_refine_ls_shift/su_max     0.000
_refine_ls_shift/su_mean     0.000
_refine_diff_density_max     0.294
_refine_diff_density_min     -0.439
_refine_ls_extinction_method     none
_refine_ls_extinction_coef     ?
loop_
    _atom_type_symbol
    _atom_type_description
    _atom_type_scat_dispersion_real
    _atom_type_scat_dispersion_imag
    _atom_type_scat_source
    'C' 'C' 0.0033 0.0016
                         'International Tables Vol C Tables 4.2.6.8 and 6.1.1.4'
    'H' 'H' 0.0000 0.0000
                         'International Tables Vol C Tables 4.2.6.8 and 6.1.1.4'
    'O' 'O' 0.0106 0.0060
                         'International Tables Vol C Tables 4.2.6.8 and 6.1.1.4'
    'F' 'F' 0.0171 0.0103
                         'International Tables Vol C Tables 4.2.6.8 and 6.1.1.4'
    'S' 'S' 0.1246 0.1234
                         'International Tables Vol C Tables 4.2.6.8 and 6.1.1.4'
_computing_data_collection     '<i>APEX2</i> (Bruker, 2009)'
_computing_cell_refinement     '<i>SAINT</i> (Bruker, 2009)'
_computing_data_reduction     '<i>SAINT</i> (Bruker, 2009)'
_computing_structure_solution     '<i>SHELXS97</i> (Sheldrick, 2008)'
_computing_structure_refinement     '<i>SHELXL2014</i> (Sheldrick, 2008)'
_computing_molecular_graphics
;
<i>ORTEP-3 for Windows</i>  (Farrugia, 2012) and <i>DIAMOND</i>
(Brandenburg,
1998)
;
_computing_publication_material
                   '<i>SHELXL2014</i> (Sheldrick, 2008) and PLATON (Spek, 2009)'
loop_
    _atom_site_type_symbol
    _atom_site_label
    _atom_site_fract_x
    _atom_site_fract_y
    _atom_site_fract_z
    _atom_site_U_iso_or_equiv
    _atom_site_adp_type
    _atom_site_calc_flag
    _atom_site_refinement_flags
    _atom_site_occupancy
    _atom_site_symmetry_multiplicity
    _atom_site_disorder_assembly
    _atom_site_disorder_group
    S S1 0.47686(4) 0.90767(4) 0.29373(3) 0.02612(11) Uani d . 1 2 . .
    F F1 0.95796(13) 1.25062(13) 0.04333(11) 0.0519(3) Uani d . 1 2 . .
    O O1 0.69433(12) 0.44317(12) 0.38093(10) 0.0329(2) Uani d . 1 2 . .
    O O2 0.37720(12) 0.93598(13) 0.19098(10) 0.0339(2) Uani d . 1 2 . .
    O O3 0.40523(12) 0.95254(13) 0.40432(10) 0.0331(2) Uani d . 1 2 . .
    C C1 0.58429(16) 0.70342(16) 0.35637(13) 0.0268(3) Uani d . 1 2 . .
    C C2 0.68621(15) 0.62616(16) 0.46953(13) 0.0274(3) Uani d . 1 2 . .
    C C3 0.72804(16) 0.67484(18) 0.55984(13) 0.0300(3) Uani d . 1 2 . .
    H H3 0.6840 0.7834 0.5555 0.036 Uiso calc R 1 2 . .
    C C4 0.83619(17) 0.5600(2) 0.65658(14) 0.0343(3) Uani d . 1 2 . .
    C C5 0.89864(17) 0.40020(19) 0.66131(15) 0.0374(3) Uani d . 1 2 . .
    H H5 0.9724 0.3241 0.7282 0.045 Uiso calc R 1 2 . .
    C C6 0.85859(17) 0.34717(18) 0.57367(15) 0.0352(3) Uani d . 1 2 . .
    C C7 0.75119(16) 0.46619(17) 0.47913(14) 0.0304(3) Uani d . 1 2 . .
    C C8 0.59290(16) 0.58923(17) 0.30738(14) 0.0296(3) Uani d . 1 2 . .
    C C9 0.8875(2) 0.6073(2) 0.75486(16) 0.0472(4) Uani d . 1 2 . .
    H H9A 0.8299 0.7212 0.7398 0.071 Uiso calc R 1 2 . .
    H H9B 1.0023 0.5946 0.7432 0.071 Uiso calc R 1 2 . .
    H H9C 0.8636 0.5370 0.8456 0.071 Uiso calc R 1 2 . .
    C C10 0.9270(2) 0.17627(19) 0.57832(19) 0.0461(4) Uani d . 1 2 . .
    H H10A 0.8523 0.1503 0.5397 0.069 Uiso calc R 1 2 . .
    H H10B 0.9449 0.0998 0.6710 0.069 Uiso calc R 1 2 . .
    H H10C 1.0284 0.1673 0.5273 0.069 Uiso calc R 1 2 . .
    C C11 0.52011(18) 0.58876(19) 0.19537(15) 0.0364(3) Uani d . 1 2 . .
    H H11A 0.4181 0.6764 0.1747 0.044 Uiso calc R 1 2 . .
    H H11B 0.4962 0.4836 0.2233 0.044 Uiso calc R 1 2 . .
    C C12 0.6270(2) 0.6136(2) 0.06985(16) 0.0425(4) Uani d . 1 2 . .
    H H12A 0.6419 0.7225 0.0361 0.064 Uiso calc R 1 2 . .
    H H12B 0.5772 0.6031 0.0020 0.064 Uiso calc R 1 2 . .
    H H12C 0.7307 0.5311 0.0907 0.064 Uiso calc R 1 2 . .
    C C13 0.62269(16) 1.01143(16) 0.21923(13) 0.0261(3) Uani d . 1 2 . .
    C C14 0.68862(17) 1.01386(17) 0.09555(13) 0.0306(3) Uani d . 1 2 . .
    H H14 0.6562 0.9596 0.0527 0.037 Uiso calc R 1 2 . .
    C C15 0.80202(18) 1.09615(19) 0.03520(14) 0.0348(3) Uani d . 1 2 . .
    H H15 0.8485 1.0998 -0.0495 0.042 Uiso calc R 1 2 . .
    C C16 0.84549(18) 1.17233(17) 0.10114(15) 0.0349(3) Uani d . 1 2 . .
    C C17 0.7805(2) 1.17300(18) 0.22324(15) 0.0363(3) Uani d . 1 2 . .
    H H17 0.8130 1.2283 0.2650 0.044 Uiso calc R 1 2 . .
    C C18 0.66666(17) 1.09115(17) 0.28363(14) 0.0307(3) Uani d . 1 2 . .
    H H18 0.6194 1.0895 0.3677 0.037 Uiso calc R 1 2 . .
loop_
    _atom_site_aniso_label
    _atom_site_aniso_U_11
    _atom_site_aniso_U_22
    _atom_site_aniso_U_33
    _atom_site_aniso_U_12
    _atom_site_aniso_U_13
    _atom_site_aniso_U_23
    S1 0.02580(17) 0.02980(17) 0.02171(17) -0.00369(12) -0.00149(12)
                                                                    -0.01186(13)
    F1 0.0532(6) 0.0496(6) 0.0541(6) -0.0289(5) 0.0052(5) -0.0128(5)
    O1 0.0315(5) 0.0285(5) 0.0380(5) -0.0076(4) 0.0000(4) -0.0131(4)
    O2 0.0317(5) 0.0415(6) 0.0287(5) -0.0063(4) -0.0073(4) -0.0145(4)
    O3 0.0316(5) 0.0399(5) 0.0275(5) -0.0046(4) 0.0029(4) -0.0185(4)
    C1 0.0262(6) 0.0289(6) 0.0241(6) -0.0070(5) 0.0012(5) -0.0104(5)
    C2 0.0243(6) 0.0301(6) 0.0240(6) -0.0092(5) 0.0027(5) -0.0069(5)
    C3 0.0280(6) 0.0354(7) 0.0243(6) -0.0101(5) 0.0016(5) -0.0092(5)
    C4 0.0288(7) 0.0445(8) 0.0244(6) -0.0135(6) 0.0014(5) -0.0067(6)
    C5 0.0288(7) 0.0398(8) 0.0293(7) -0.0094(6) -0.0023(6) 0.0008(6)
    C6 0.0271(7) 0.0299(7) 0.0371(8) -0.0084(5) 0.0021(6) -0.0028(6)
    C7 0.0265(6) 0.0307(7) 0.0303(7) -0.0100(5) 0.0028(5) -0.0081(5)
    C8 0.0266(6) 0.0313(6) 0.0306(7) -0.0084(5) 0.0018(5) -0.0124(6)
    C9 0.0453(9) 0.0623(11) 0.0312(8) -0.0132(8) -0.0081(7) -0.0144(8)
    C10 0.0366(8) 0.0301(7) 0.0568(10) -0.0065(6) -0.0028(7) -0.0042(7)
    C11 0.0357(7) 0.0402(8) 0.0403(8) -0.0100(6) -0.0021(6) -0.0226(7)
    C12 0.0564(10) 0.0399(8) 0.0350(8) -0.0134(7) -0.0004(7) -0.0187(7)
    C13 0.0284(6) 0.0242(6) 0.0225(6) -0.0029(5) -0.0030(5) -0.0086(5)
    C14 0.0339(7) 0.0341(7) 0.0252(6) -0.0077(6) -0.0014(5) -0.0139(6)
    C15 0.0358(7) 0.0366(7) 0.0279(7) -0.0081(6) 0.0023(6) -0.0114(6)
    C16 0.0339(7) 0.0274(6) 0.0368(8) -0.0090(6) -0.0029(6) -0.0052(6)
    C17 0.0464(8) 0.0290(7) 0.0359(8) -0.0101(6) -0.0072(6) -0.0133(6)
    C18 0.0382(7) 0.0281(6) 0.0253(6) -0.0055(5) -0.0033(5) -0.0121(5)
_geom_special_details
;
 All esds (except the esd in the dihedral angle between two l.s. planes)
 are estimated using the full covariance matrix.  The cell esds are taken
 into account individually in the estimation of esds in distances, angles
 and torsion angles; correlations between esds in cell parameters are only
 used when they are defined by crystal symmetry.  An approximate (isotropic)
 treatment of cell esds is used for estimating esds involving l.s. planes.
;
loop_
    _geom_bond_atom_site_label_1
    _geom_bond_atom_site_label_2
    _geom_bond_site_symmetry_2
    _geom_bond_distance
    _geom_bond_publ_flag
    S1 O2 . 1.4353(10) ?
    S1 O3 . 1.4383(10) ?
    S1 C1 . 1.7341(14) ?
    S1 C13 . 1.7648(14) ?
    F1 C16 . 1.3520(17) ?
    O1 C8 . 1.3684(17) ?
    O1 C7 . 1.3833(18) ?
    C1 C8 . 1.3630(19) ?
    C1 C2 . 1.4482(18) ?
    C2 C7 . 1.3892(19) ?
    C2 C3 . 1.3935(19) ?
    C3 C4 . 1.392(2) ?
    C3 H3 . 0.9500 ?
    C4 C5 . 1.403(2) ?
    C4 C9 . 1.505(2) ?
    C5 C6 . 1.389(2) ?
    C5 H5 . 0.9500 ?
    C6 C7 . 1.385(2) ?
    C6 C10 . 1.503(2) ?
    C8 C11 . 1.485(2) ?
    C9 H9A . 0.9800 ?
    C9 H9B . 0.9800 ?
    C9 H9C . 0.9800 ?
    C10 H10A . 0.9800 ?
    C10 H10B . 0.9800 ?
    C10 H10C . 0.9800 ?
    C11 C12 . 1.525(2) ?
    C11 H11A . 0.9900 ?
    C11 H11B . 0.9900 ?
    C12 H12A . 0.9800 ?
    C12 H12B . 0.9800 ?
    C12 H12C . 0.9800 ?
    C13 C14 . 1.3891(18) ?
    C13 C18 . 1.3901(19) ?
    C14 C15 . 1.385(2) ?
    C14 H14 . 0.9500 ?
    C15 C16 . 1.373(2) ?
    C15 H15 . 0.9500 ?
    C16 C17 . 1.379(2) ?
    C17 C18 . 1.385(2) ?
    C17 H17 . 0.9500 ?
    C18 H18 . 0.9500 ?
loop_
    _geom_angle_atom_site_label_1
    _geom_angle_atom_site_label_2
    _geom_angle_atom_site_label_3
    _geom_angle_site_symmetry_1
    _geom_angle_site_symmetry_3
    _geom_angle
    _geom_angle_publ_flag
    O2 S1 O3 . . 119.08(6) ?
    O2 S1 C1 . . 108.98(6) ?
    O3 S1 C1 . . 108.06(6) ?
    O2 S1 C13 . . 108.05(6) ?
    O3 S1 C13 . . 107.27(6) ?
    C1 S1 C13 . . 104.43(6) ?
    C8 O1 C7 . . 107.20(11) ?
    C8 C1 C2 . . 108.02(12) ?
    C8 C1 S1 . . 127.10(11) ?
    C2 C1 S1 . . 124.84(10) ?
    C7 C2 C3 . . 119.68(13) ?
    C7 C2 C1 . . 104.35(12) ?
    C3 C2 C1 . . 135.96(13) ?
    C4 C3 C2 . . 118.14(14) ?
    C4 C3 H3 . . 120.9 ?
    C2 C3 H3 . . 120.9 ?
    C3 C4 C5 . . 119.77(15) ?
    C3 C4 C9 . . 120.17(15) ?
    C5 C4 C9 . . 120.05(14) ?
    C6 C5 C4 . . 123.62(14) ?
    C6 C5 H5 . . 118.2 ?
    C4 C5 H5 . . 118.2 ?
    C7 C6 C5 . . 114.32(14) ?
    C7 C6 C10 . . 122.25(15) ?
    C5 C6 C10 . . 123.43(14) ?
    O1 C7 C6 . . 125.00(14) ?
    O1 C7 C2 . . 110.53(12) ?
    C6 C7 C2 . . 124.47(14) ?
    C1 C8 O1 . . 109.89(12) ?
    C1 C8 C11 . . 135.05(13) ?
    O1 C8 C11 . . 115.06(12) ?
    C4 C9 H9A . . 109.5 ?
    C4 C9 H9B . . 109.5 ?
    H9A C9 H9B . . 109.5 ?
    C4 C9 H9C . . 109.5 ?
    H9A C9 H9C . . 109.5 ?
    H9B C9 H9C . . 109.5 ?
    C6 C10 H10A . . 109.5 ?
    C6 C10 H10B . . 109.5 ?
    H10A C10 H10B . . 109.5 ?
    C6 C10 H10C . . 109.5 ?
    H10A C10 H10C . . 109.5 ?
    H10B C10 H10C . . 109.5 ?
    C8 C11 C12 . . 113.00(13) ?
    C8 C11 H11A . . 109.0 ?
    C12 C11 H11A . . 109.0 ?
    C8 C11 H11B . . 109.0 ?
    C12 C11 H11B . . 109.0 ?
    H11A C11 H11B . . 107.8 ?
    C11 C12 H12A . . 109.5 ?
    C11 C12 H12B . . 109.5 ?
    H12A C12 H12B . . 109.5 ?
    C11 C12 H12C . . 109.5 ?
    H12A C12 H12C . . 109.5 ?
    H12B C12 H12C . . 109.5 ?
    C14 C13 C18 . . 121.55(13) ?
    C14 C13 S1 . . 118.74(10) ?
    C18 C13 S1 . . 119.70(10) ?
    C15 C14 C13 . . 119.42(13) ?
    C15 C14 H14 . . 120.3 ?
    C13 C14 H14 . . 120.3 ?
    C16 C15 C14 . . 118.19(13) ?
    C16 C15 H15 . . 120.9 ?
    C14 C15 H15 . . 120.9 ?
    F1 C16 C15 . . 118.29(14) ?
    F1 C16 C17 . . 118.31(14) ?
    C15 C16 C17 . . 123.41(14) ?
    C16 C17 C18 . . 118.51(13) ?
    C16 C17 H17 . . 120.7 ?
    C18 C17 H17 . . 120.7 ?
    C17 C18 C13 . . 118.92(13) ?
    C17 C18 H18 . . 120.5 ?
    C13 C18 H18 . . 120.5 ?
loop_
    _geom_torsion_atom_site_label_1
    _geom_torsion_atom_site_label_2
    _geom_torsion_atom_site_label_3
    _geom_torsion_atom_site_label_4
    _geom_torsion_site_symmetry_1
    _geom_torsion_site_symmetry_2
    _geom_torsion_site_symmetry_3
    _geom_torsion_site_symmetry_4
    _geom_torsion
    _geom_torsion_publ_flag
    O2 S1 C1 C8 . . . . 8.30(15) ?
    O3 S1 C1 C8 . . . . 139.05(12) ?
    C13 S1 C1 C8 . . . . -106.97(13) ?
    O2 S1 C1 C2 . . . . -173.96(10) ?
    O3 S1 C1 C2 . . . . -43.20(13) ?
    C13 S1 C1 C2 . . . . 70.78(12) ?
    C8 C1 C2 C7 . . . . 0.46(14) ?
    S1 C1 C2 C7 . . . . -177.64(10) ?
    C8 C1 C2 C3 . . . . -179.96(15) ?
    S1 C1 C2 C3 . . . . 1.9(2) ?
    C7 C2 C3 C4 . . . . 0.70(19) ?
    C1 C2 C3 C4 . . . . -178.83(14) ?
    C2 C3 C4 C5 . . . . -0.4(2) ?
    C2 C3 C4 C9 . . . . 178.89(13) ?
    C3 C4 C5 C6 . . . . -0.1(2) ?
    C9 C4 C5 C6 . . . . -179.43(14) ?
    C4 C5 C6 C7 . . . . 0.4(2) ?
    C4 C5 C6 C10 . . . . 179.40(14) ?
    C8 O1 C7 C6 . . . . -179.37(13) ?
    C8 O1 C7 C2 . . . . 0.30(15) ?
    C5 C6 C7 O1 . . . . 179.55(12) ?
    C10 C6 C7 O1 . . . . 0.5(2) ?
    C5 C6 C7 C2 . . . . -0.1(2) ?
    C10 C6 C7 C2 . . . . -179.13(13) ?
    C3 C2 C7 O1 . . . . 179.87(11) ?
    C1 C2 C7 O1 . . . . -0.47(14) ?
    C3 C2 C7 C6 . . . . -0.5(2) ?
    C1 C2 C7 C6 . . . . 179.20(13) ?
    C2 C1 C8 O1 . . . . -0.30(15) ?
    S1 C1 C8 O1 . . . . 177.75(9) ?
    C2 C1 C8 C11 . . . . -179.77(15) ?
    S1 C1 C8 C11 . . . . -1.7(2) ?
    C7 O1 C8 C1 . . . . 0.01(15) ?
    C7 O1 C8 C11 . . . . 179.60(11) ?
    C1 C8 C11 C12 . . . . 95.6(2) ?
    O1 C8 C11 C12 . . . . -83.88(16) ?
    O2 S1 C13 C14 . . . . -38.40(12) ?
    O3 S1 C13 C14 . . . . -167.95(10) ?
    C1 S1 C13 C14 . . . . 77.52(12) ?
    O2 S1 C13 C18 . . . . 140.33(11) ?
    O3 S1 C13 C18 . . . . 10.79(13) ?
    C1 S1 C13 C18 . . . . -103.75(12) ?
    C18 C13 C14 C15 . . . . 0.6(2) ?
    S1 C13 C14 C15 . . . . 179.36(11) ?
    C13 C14 C15 C16 . . . . 0.2(2) ?
    C14 C15 C16 F1 . . . . 179.00(13) ?
    C14 C15 C16 C17 . . . . -1.0(2) ?
    F1 C16 C17 C18 . . . . -179.19(13) ?
    C15 C16 C17 C18 . . . . 0.8(2) ?
    C16 C17 C18 C13 . . . . 0.1(2) ?
    C14 C13 C18 C17 . . . . -0.8(2) ?
    S1 C13 C18 C17 . . . . -179.53(11) ?
loop_
    _geom_hbond_atom_site_label_D
    _geom_hbond_atom_site_label_H
    _geom_hbond_atom_site_label_A
    _geom_hbond_site_symmetry_A
    _geom_hbond_distance_DH
    _geom_hbond_distance_HA
    _geom_hbond_distance_DA
    _geom_hbond_angle_DHA
    C3 H3 O3 2_676 0.95 2.55 3.4804(18) 167
    C14 H14 O2 2_675 0.95 2.49 3.1211(17) 124
    C18 H18 O3 2_676 0.95 2.36 3.2742(17) 160
_shelx_res_checksum
;
  -1   0   0  152.96    3.75
  -1   0   0  158.24    3.65
  -1   0   0  161.96    3.43
  -1   0   0  152.79    3.94
   1   0   0  150.17    3.86
   1   0   0  146.78    3.64
   1   0   0  167.91    3.59
  -2   0   0    0.11    0.04
  -2   0   0    0.02    0.02
   2   0   0    0.03    0.02
   2   0   0    0.02    0.02
   2   0   0    0.07    0.04
   2   0   0    0.02    0.03
   2   0   0    0.04    0.02
   2   0   0    0.07    0.02
  -3   0   0    1.54    0.11
  -3   0   0    1.00    0.08
  -3   0   0    1.04    0.09
   3   0   0    1.21    0.06
   3   0   0    1.40    0.10
   3   0   0    1.33    0.10
   3   0   0    1.15    0.10
   3   0   0    1.01    0.10
   3   0   0    1.35    0.07
  -4   0   0   23.81    0.69
  -4   0   0   24.64    0.65
  -4   0   0   23.12    0.63
   4   0   0   23.91    0.68
   4   0   0   22.75    0.66
   4   0   0   24.65    0.71
   4   0   0   23.36    0.59
   4   0   0   23.54    0.65
  -5   0   0    3.47    0.21
  -5   0   0    3.76    0.22
  -5   0   0    3.95    0.20
   5   0   0    3.72    0.15
   5   0   0    4.00    0.24
   5   0   0    3.86    0.16
   5   0   0    3.66    0.22
   5   0   0    3.83    0.21
  -6   0   0    3.15    0.21
  -6   0   0    2.41    0.17
   6   0   0    2.56    0.11
   6   0   0    2.74    0.19
   6   0   0    2.64    0.22
   6   0   0    2.55    0.20
  -7   0   0    0.14    0.09
   7   0   0    0.13    0.07
   7   0   0    0.16    0.08
   7   0   0    0.21    0.10
  -8   0   0    1.20    0.17
   8   0   0    1.08    0.15
   8   0   0    0.83    0.17
   8   0   0    1.35    0.18
  -9   0   0    4.87    0.34
   9   0   0    4.61    0.30
   9   0   0    4.38    0.36
   9   0   0    4.31    0.34
 -10   0   0    1.93    0.25
  10   0   0    2.09    0.26
  10   0   0    1.63    0.19
  10   0   0    2.00    0.27
 -11   0   0    1.78    0.25
  11   0   0    1.82    0.20
  11   0   0    1.28    0.25
  10  -1   0    1.05    0.22
  10  -1   0    0.98    0.15
  10  -1   0    1.11    0.23
 -10   1   0    0.54    0.18
   9  -1   0    5.26    0.31
   9  -1   0    5.08    0.37
   9  -1   0    5.38    0.39
  -9   1   0    4.41    0.34
   8  -1   0    4.30    0.33
   8  -1   0    4.27    0.31
   8  -1   0    4.83    0.28
  -8   1   0    5.35    0.33
   7  -1   0   40.02    1.18
   7  -1   0   38.34    1.09
   7  -1   0   39.38    1.22
  -7   1   0   40.88    1.14
   6  -1   0    0.99    0.14
   6  -1   0    1.04    0.12
   6  -1   0    1.31    0.16
  -6   1   0    0.83    0.13
   5  -1   0    4.35    0.23
   5  -1   0    4.23    0.25
   5  -1   0    4.40    0.24
  -5   1   0    4.72    0.26
  -5   1   0    4.55    0.22
  -5   1   0    4.42    0.23
   4  -1   0    1.61    0.14
   4  -1   0    1.28    0.07
   4  -1   0    1.26    0.11
   4  -1   0    1.26    0.12
   4  -1   0    1.65    0.09
   4  -1   0    1.57    0.14
  -4   1   0    1.35    0.13
  -4   1   0    1.38    0.11
  -4   1   0    1.29    0.11
   3  -1   0    7.87    0.27
   3  -1   0    7.52    0.29
   3  -1   0    8.20    0.29
   3  -1   0    8.08    0.26
   3  -1   0    7.58    0.30
  -3   1   0    8.05    0.26
  -3   1   0    8.23    0.26
  -3   1   0    7.67    0.29
   2  -1   0   17.87    0.51
   2  -1   0   17.35    0.50
   2  -1   0   17.97    0.47
   2  -1   0   18.22    0.48
  -2   1   0   17.95    0.51
  -2   1   0   17.70    0.44
  -2   1   0   17.73    0.49
   1  -1   0  237.09    5.64
   1  -1   0  235.91    5.32
   1  -1   0  236.07    5.96
   1  -1   0  212.19    5.30
  -1   1   0  238.58    5.76
  -1   1   0  226.46    5.39
  -1   1   0  235.68    6.39
  -1   1   0  231.38    5.38
   0  -1   0    2.18    0.08
   0  -1   0    2.26    0.09
   0  -1   0    2.10    0.08
   0   1   0    2.33    0.08
   0   1   0    2.24    0.09
   0   1   0    2.20    0.07
   0   1   0    2.27    0.08
   0   1   0    2.36    0.07
  -1  -1   0   12.04    0.32
  -1  -1   0   12.14    0.33
  -1  -1   0   12.66    0.31
  -1  -1   0   11.95    0.31
   1   1   0   12.23    0.33
   1   1   0   12.87    0.33
   1   1   0   12.48    0.31
   1   1   0   12.24    0.34
  -2  -1   0  241.52    6.37
  -2  -1   0  284.14    5.92
   2   1   0  280.83    5.79
   2   1   0  245.64    6.62
   2   1   0  261.93    6.43
  -3  -1   0   24.87    0.63
  -3  -1   0   23.49    0.66
  -3  -1   0   24.57    0.63
   3   1   0   24.46    0.64
   3   1   0   25.04    0.70
   3   1   0   25.12    0.62
   3   1   0   24.38    0.66
  -4  -1   0    0.07    0.04
  -4  -1   0    0.05    0.04
  -4  -1   0    0.06    0.04
   4   1   0    0.11    0.04
   4   1   0    0.09    0.04
   4   1   0    0.16    0.07
   4   1   0    0.12    0.04
  -5  -1   0   33.57    0.89
  -5  -1   0   33.98    0.95
  -5  -1   0   34.27    0.91
   5   1   0   33.63    0.94
   5   1   0   34.62    0.85
   5   1   0   32.39    0.91
  -6  -1   0   15.27    0.57
  -6  -1   0   15.66    0.52
  -6  -1   0   15.62    0.54
   6   1   0   16.53    0.55
   6   1   0   16.06    0.47
   6   1   0   15.59    0.60
   6   1   0   15.68    0.57
   6   1   0   15.80    0.46
  -7  -1   0    2.48    0.21
  -7  -1   0    2.25    0.19
   7   1   0    2.88    0.26
   7   1   0    2.65    0.21
   7   1   0    2.44    0.22
  -8  -1   0    1.67    0.19
   8   1   0    1.91    0.19
   8   1   0    1.63    0.21
   8   1   0    1.95    0.21
  -9  -1   0    1.16    0.18
   9   1   0    0.89    0.20
   9   1   0    1.13    0.19
   9   1   0    1.17    0.17
 -10  -1   0    0.26    0.13
  10   1   0    0.12    0.09
  10   1   0    0.16    0.12
 -11  -1   0    0.97    0.20
  11   1   0    0.80    0.22
  11   1   0    0.96    0.17
  10  -2   0    7.74    0.52
  10  -2   0    7.76    0.37
  10  -2   0    9.17    0.54
 -10   2   0    7.87    0.49
   9  -2   0    1.73    0.25
   9  -2   0    1.75    0.17
   9  -2   0    1.46    0.22
  -9   2   0    1.80    0.23
   8  -2   0    5.88    0.39
   8  -2   0    6.05    0.31
   8  -2   0    6.17    0.38
  -8   2   0    6.35    0.37
   7  -2   0    8.05    0.42
   7  -2   0    8.59    0.37
   7  -2   0    8.22    0.44
  -7   2   0    8.04    0.39
   6  -2   0    1.48    0.18
   6  -2   0    1.66    0.18
   6  -2   0    1.75    0.15
  -6   2   0    1.62    0.17
   5  -2   0    4.67    0.26
   5  -2   0    4.19    0.22
   5  -2   0    4.21    0.26
  -5   2   0    4.53    0.23
   4  -2   0   10.29    0.40
   4  -2   0    9.61    0.35
   4  -2   0   10.46    0.38
   4  -2   0    9.41    0.40
  -4   2   0    9.88    0.38
  -4   2   0   10.41    0.36
  -4   2   0    9.88    0.34
  -4   2   0   10.24    0.34
   3  -2   0   28.94    0.77
   3  -2   0   29.99    0.84
   3  -2   0   30.19    0.80
   3  -2   0   29.89    0.83
  -3   2   0   29.49    0.74
  -3   2   0   30.18    0.82
  -3   2   0   31.11    0.86
   2  -2   0   25.43    0.65
   2  -2   0   25.46    0.71
   2  -2   0   25.42    0.67
  -2   2   0   26.51    0.69
  -2   2   0   26.25    0.75
  -2   2   0   24.96    0.61
   1  -2   0  796.99   18.83
   1  -2   0  756.30   18.87
   1  -2   0  774.58   18.30
   1  -2   0  828.08   19.09
  -1   2   0  828.14   19.02
  -1   2   0  786.62   18.03
  -1   2   0  824.03   21.76
  -1   2   0  810.73   17.99
   0  -2   0  168.19    3.57
   0  -2   0  161.60    3.65
   0  -2   0  163.90    3.75
   0   2   0  168.89    3.76
   0   2   0  164.51    3.65
   0   2   0  145.06    3.87
   0   2   0  167.65    3.57
  -1  -2   0    7.57    0.21
  -1  -2   0    7.48    0.23
  -1  -2   0    7.43    0.24
  -1  -2   0    7.50    0.24
   1   2   0    7.46    0.25
   1   2   0    7.40    0.21
   1   2   0    7.44    0.24
  -2  -2   0  179.92    4.02
  -2  -2   0  186.46    4.02
  -2  -2   0  187.55    4.13
   2   2   0  179.47    4.02
   2   2   0  184.29    4.04
   2   2   0  183.55    4.13
  -3  -2   0   98.39    2.27
  -3  -2   0  101.58    2.27
  -3  -2   0   98.83    2.35
   3   2   0  100.68    2.34
   3   2   0  104.74    2.30
   3   2   0  100.61    2.41
  -4  -2   0  105.23    2.39
  -4  -2   0  105.27    2.39
  -4  -2   0  105.80    2.40
  -4  -2   0  104.22    2.48
   4   2   0  104.34    2.41
   4   2   0  103.69    2.56
   4   2   0  107.13    2.38
   4   2   0  102.78    2.47
  -5  -2   0    0.54    0.09
  -5  -2   0    0.46    0.09
  -5  -2   0    0.37    0.07
   5   2   0    0.41    0.08
   5   2   0    0.27    0.08
   5   2   0    0.39    0.06
   5   2   0    0.24    0.10
  -6  -2   0    6.28    0.29
  -6  -2   0    6.25    0.32
  -6  -2   0    5.77    0.28
   6   2   0    6.22    0.25
   6   2   0    6.50    0.36
   6   2   0    6.21    0.32
   6   2   0    5.89    0.30
  -7  -2   0    2.23    0.19
  -7  -2   0    2.24    0.19
   7   2   0    2.18    0.19
   7   2   0    2.07    0.20
   7   2   0    2.51    0.25
  -8  -2   0    0.00    0.07
  -8  -2   0    0.15    0.09
   8   2   0    0.04    0.08
   8   2   0    0.02    0.06
   8   2   0    0.00    0.06
  -9  -2   0    0.48    0.13
   9   2   0    0.46    0.15
   9   2   0    0.27    0.12
   9   2   0    0.45    0.12
 -10  -2   0    0.89    0.17
  10   2   0    0.92    0.16
  10   2   0    0.80    0.20
 -11  -2   0    2.28    0.27
  11   2   0    2.46    0.32
  11   2   0    3.24    0.28
   9  -3   0    1.47    0.25
   9  -3   0    1.20    0.21
   9  -3   0    1.23    0.14
  -9   3   0    1.26    0.22
   8  -3   0    8.43    0.46
   8  -3   0    7.50    0.47
   8  -3   0    8.01    0.35
  -8   3   0    7.53    0.42
   7  -3   0    1.00    0.13
   7  -3   0    0.83    0.15
   7  -3   0    1.10    0.18
  -7   3   0    0.83    0.15
   6  -3   0    0.94    0.11
   6  -3   0    1.03    0.17
   6  -3   0    0.84    0.14
  -6   3   0    1.16    0.15
   5  -3   0    0.01    0.04
   5  -3   0    0.04    0.06
   5  -3   0    0.02    0.05
  -5   3   0    0.04    0.06
   4  -3   0    8.62    0.27
   4  -3   0    8.26    0.38
   4  -3   0    8.17    0.34
   4  -3   0    7.94    0.31
  -4   3   0    8.59    0.30
   3  -3   0   23.48    0.64
   3  -3   0   23.57    0.73
   3  -3   0   22.70    0.59
   3  -3   0   23.41    0.67
  -3   3   0   23.54    0.61
  -3   3   0   24.12    0.69
  -3   3   0   23.49    0.61
   2  -3   0   65.42    1.68
   2  -3   0   66.51    1.56
   2  -3   0   66.44    1.60
  -2   3   0   68.06    1.52
  -2   3   0   68.47    1.62
   1  -3   0  180.71    4.26
   1  -3   0  180.32    4.12
   1  -3   0  184.94    4.03
  -1   3   0  183.82    4.14
  -1   3   0  187.46    4.03
   0  -3   0   20.70    0.54
   0  -3   0   20.21    0.55
   0  -3   0   21.19    0.61
   0   3   0   20.47    0.51
   0   3   0   20.71    0.61
   0   3   0   21.19    0.57
  -1  -3   0    1.36    0.10
  -1  -3   0    1.52    0.10
  -1  -3   0    1.41    0.10
   1   3   0    1.40    0.08
   1   3   0    1.41    0.11
   1   3   0    1.54    0.10
  -2  -3   0   50.18    1.19
  -2  -3   0   50.90    1.16
  -2  -3   0   50.41    1.23
  -2  -3   0   48.64    1.22
   2   3   0   49.30    1.22
   2   3   0   50.53    1.18
   2   3   0   50.59    1.26
   2   3   0   49.53    1.17
  -3  -3   0   42.64    1.04
  -3  -3   0   43.96    1.06
  -3  -3   0   44.58    1.12
   3   3   0   42.63    1.09
   3   3   0   42.84    1.07
   3   3   0   42.98    1.04
   3   3   0   42.79    1.14
  -4  -3   0   84.55    2.06
  -4  -3   0   83.67    1.96
  -4  -3   0   86.21    1.98
   4   3   0   84.80    1.99
   4   3   0   82.06    2.11
   4   3   0   87.01    2.05
   4   3   0   84.13    1.95
  -5  -3   0    0.52    0.09
  -5  -3   0    0.73    0.09
  -5  -3   0    0.49    0.10
   5   3   0    0.75    0.09
   5   3   0    0.73    0.10
   5   3   0    0.62    0.10
   5   3   0    0.59    0.12
  -6  -3   0   19.08    0.61
  -6  -3   0   18.67    0.65
  -6  -3   0   19.13    0.61
  -6  -3   0   18.09    0.59
   6   3   0   18.88    0.57
   6   3   0   18.20    0.64
   6   3   0   19.26    0.71
   6   3   0   19.22    0.63
  -7  -3   0    4.83    0.27
  -7  -3   0    4.02    0.28
  -7  -3   0    4.58    0.27
  -7  -3   0    4.85    0.27
   7   3   0    4.53    0.29
   7   3   0    5.11    0.29
   7   3   0    4.21    0.33
   7   3   0    4.29    0.23
  -8  -3   0    4.38    0.27
  -8  -3   0    4.86    0.30
  -8  -3   0    4.22    0.28
   8   3   0    3.65    0.27
   8   3   0    4.49    0.31
   8   3   0    4.76    0.36
  -9  -3   0    0.12    0.09
  -9  -3   0    0.18    0.10
  -9  -3   0    0.16    0.09
   9   3   0    0.23    0.09
   9   3   0    0.07    0.10
 -10  -3   0   -0.02    0.09
  10   3   0    0.08    0.08
  10   3   0    0.23    0.14
  11   3   0    1.45    0.21
  11   3   0    1.62    0.28
   9  -4   0    3.89    0.18
   9  -4   0    3.77    0.38
   9  -4   0    4.29    0.38
  -9   4   0    3.97    0.35
   8  -4   0    0.18    0.12
   8  -4   0    0.20    0.07
   8  -4   0    0.43    0.15
  -8   4   0    0.32    0.13
   7  -4   0    0.36    0.08
   7  -4   0    0.39    0.15
   7  -4   0    0.49    0.13
  -7   4   0    0.29    0.12
   6  -4   0    3.88    0.21
   6  -4   0    4.01    0.31
   6  -4   0    4.60    0.30
  -6   4   0    4.57    0.27
   5  -4   0   17.78    0.64
   5  -4   0   17.21    0.55
   5  -4   0   18.57    0.71
  -5   4   0   18.89    0.58
   4  -4   0   17.83    0.66
   4  -4   0   17.58    0.53
   4  -4   0   18.20    0.60
  -4   4   0   17.03    0.53
   3  -4   0    0.11    0.05
   3  -4   0    0.17    0.04
   3  -4   0    0.11    0.05
   3  -4   0    0.17    0.07
  -3   4   0    0.12    0.05
  -3   4   0    0.18    0.05
   2  -4   0   12.84    0.43
   2  -4   0   12.44    0.48
   2  -4   0   13.12    0.36
   2  -4   0   12.10    0.39
  -2   4   0   12.96    0.37
   1  -4   0    3.39    0.16
   1  -4   0    3.54    0.21
   1  -4   0    3.70    0.15
   1  -4   0    3.53    0.18
  -1   4   0    3.72    0.19
  -1   4   0    3.66    0.15
   0  -4   0   50.59    1.22
   0  -4   0   51.59    1.34
   0  -4   0   49.85    1.25
   0   4   0   51.52    1.35
   0   4   0   51.12    1.27
   0   4   0   52.09    1.19
  -1  -4   0    9.35    0.34
  -1  -4   0    9.19    0.32
  -1  -4   0    9.71    0.33
  -1  -4   0    9.62    0.33
  -1  -4   0    9.45    0.36
   1   4   0    9.56    0.29
   1   4   0    9.61    0.37
   1   4   0    9.12    0.33
  -2  -4   0   48.46    1.12
  -2  -4   0   48.02    1.22
  -2  -4   0   47.64    1.18
   2   4   0   48.03    1.15
   2   4   0   48.45    1.27
   2   4   0   47.46    1.17
   2   4   0   50.26    1.23
  -3  -4   0  250.15    5.44
  -3  -4   0  231.93    5.27
  -3  -4   0  243.85    5.26
   3   4   0  233.23    5.41
   3   4   0  234.51    5.55
   3   4   0  237.49    5.28
   3   4   0  243.71    5.28
  -4  -4   0   19.87    0.60
  -4  -4   0   20.94    0.65
  -4  -4   0   20.12    0.57
   4   4   0   20.05    0.66
   4   4   0   20.37    0.58
   4   4   0   19.62    0.60
   4   4   0   20.27    0.63
  -5  -4   0    1.62    0.14
  -5  -4   0    1.79    0.17
  -5  -4   0    1.51    0.13
   5   4   0    1.66    0.16
   5   4   0    1.66    0.15
   5   4   0    1.71    0.19
   5   4   0    1.48    0.13
  -6  -4   0    3.02    0.23
  -6  -4   0    2.81    0.20
  -6  -4   0    3.69    0.21
   6   4   0    3.35    0.19
   6   4   0    3.23    0.22
   6   4   0    2.98    0.22
   6   4   0    3.00    0.27
  -7  -4   0    6.17    0.32
  -7  -4   0    7.28    0.39
  -7  -4   0    7.45    0.36
   7   4   0    7.18    0.36
   7   4   0    6.97    0.31
   7   4   0    7.23    0.38
   7   4   0    8.11    0.45
  -8  -4   0    4.30    0.27
  -8  -4   0    4.78    0.30
   8   4   0    4.86    0.31
   8   4   0    4.14    0.36
  -9  -4   0    2.51    0.24
  -9  -4   0    1.61    0.19
   9   4   0    2.45    0.24
   9   4   0    1.91    0.27
 -10  -4   0    7.17    0.43
  10   4   0    6.71    0.49
  10   4   0    7.41    0.42
  11   4   0    2.53    0.26
  11   4   0    1.78    0.30
   8  -5   0    0.14    0.14
   8  -5   0    0.19    0.12
  -8   5   0    0.22    0.14
   7  -5   0    0.54    0.15
   7  -5   0    0.26    0.14
   7  -5   0    0.59    0.07
  -7   5   0    0.79    0.16
   6  -5   0    1.79    0.21
   6  -5   0    1.90    0.13
   6  -5   0    1.59    0.24
  -6   5   0    1.44    0.17
   5  -5   0    1.09    0.19
   5  -5   0    0.93    0.10
   5  -5   0    0.70    0.14
  -5   5   0    0.68    0.11
   4  -5   0   45.52    1.14
   4  -5   0   45.32    1.38
   4  -5   0   47.13    1.28
  -4   5   0   46.47    1.18
   3  -5   0    4.75    0.27
   3  -5   0    4.88    0.31
   3  -5   0    5.40    0.23
  -3   5   0    4.98    0.23
   2  -5   0   22.85    0.58
   2  -5   0   20.98    0.66
   2  -5   0   21.73    0.75
   2  -5   0   22.29    0.61
  -2   5   0   22.69    0.60
   1  -5   0    0.00    0.03
   1  -5   0    0.17    0.05
   1  -5   0   -0.02    0.04
   1  -5   0    0.46    0.07
   1  -5   0   -0.02    0.03
  -1   5   0    0.08    0.04
  -1   5   0   -0.02    0.04
   0  -5   0    1.21    0.11
   0  -5   0    1.27    0.10
   0  -5   0    1.19    0.10
   0  -5   0    1.32    0.15
   0  -5   0    1.07    0.12
   0   5   0    1.45    0.13
   0   5   0    1.33    0.15
   0   5   0    1.30    0.10
  -1  -5   0   69.04    1.65
  -1  -5   0   70.34    1.72
  -1  -5   0   69.02    1.79
  -1  -5   0   70.51    1.70
   1   5   0   68.84    1.79
   1   5   0   68.35    1.70
   1   5   0   69.15    1.61
   1   5   0   69.34    1.63
  -2  -5   0  110.68    2.64
  -2  -5   0  109.37    2.57
  -2  -5   0  112.76    2.65
   2   5   0  112.79    2.64
   2   5   0  113.25    2.53
   2   5   0  108.48    2.54
   2   5   0  113.38    2.74
  -3  -5   0   13.73    0.39
  -3  -5   0   14.24    0.50
  -3  -5   0   13.58    0.46
   3   5   0   14.25    0.52
   3   5   0   13.65    0.43
   3   5   0   14.11    0.46
   3   5   0   13.98    0.49
  -4  -5   0    0.22    0.07
  -4  -5   0    0.51    0.07
  -4  -5   0    0.27    0.08
   4   5   0    0.34    0.08
   4   5   0    0.25    0.06
   4   5   0    0.19    0.07
   4   5   0    0.26    0.09
  -5  -5   0    7.40    0.30
  -5  -5   0    7.66    0.34
  -5  -5   0    7.76    0.37
   5   5   0    7.68    0.39
   5   5   0    7.77    0.31
   5   5   0    7.34    0.35
   5   5   0    6.84    0.33
  -6  -5   0   -0.01    0.05
  -6  -5   0    0.03    0.05
  -6  -5   0   -0.03    0.05
   6   5   0   -0.01    0.05
   6   5   0   -0.02    0.05
   6   5   0   -0.05    0.08
   6   5   0    0.03    0.04
  -7  -5   0    0.62    0.11
  -7  -5   0    0.95    0.16
  -7  -5   0    0.48    0.12
   7   5   0    0.62    0.10
   7   5   0    0.56    0.16
   7   5   0    0.58    0.12
  -8  -5   0    0.13    0.08
   8   5   0    0.06    0.07
   8   5   0    0.16    0.13
  -9  -5   0    0.18    0.10
   9   5   0   -0.01    0.13
   9   5   0    0.01    0.07
 -10  -5   0    1.03    0.19
  10   5   0    0.59    0.20
  10   5   0    0.97    0.18
 -11  -5   0    1.14    0.21
  11   5   0    0.85    0.24
  11   5   0    1.05    0.20
   7  -6   0    7.34    0.52
   7  -6   0    7.76    0.47
  -7   6   0    6.11    0.39
   6  -6   0    6.99    0.42
   6  -6   0    7.48    0.49
  -6   6   0    6.69    0.37
   5  -6   0    3.02    0.31
   5  -6   0    3.64    0.28
  -5   6   0    3.40    0.23
   4  -6   0   -0.01    0.06
   4  -6   0    0.08    0.04
   4  -6   0   -0.05    0.08
  -4   6   0    0.04    0.06
   3  -6   0    1.24    0.18
   3  -6   0    1.19    0.15
  -3   6   0    1.16    0.12
   2  -6   0   27.04    0.72
   2  -6   0   27.43    0.82
   2  -6   0   27.51    0.93
  -2   6   0   26.81    0.74
   1  -6   0   18.78    0.55
   1  -6   0   19.84    0.72
   1  -6   0   19.02    0.62
  -1   6   0   19.13    0.55
  -1   6   0   19.30    0.72
   0  -6   0   27.33    0.79
   0  -6   0   26.44    0.73
   0  -6   0   26.41    0.87
   0   6   0   25.87    0.88
   0   6   0   26.51    0.71
  -1  -6   0   16.38    0.51
  -1  -6   0   15.74    0.54
   1   6   0   15.95    0.61
   1   6   0   16.28    0.48
  -2  -6   0   26.68    0.78
  -2  -6   0   27.29    0.82
  -2  -6   0   29.15    0.83
   2   6   0   26.93    0.74
   2   6   0   27.66    0.77
   2   6   0   27.82    0.88
  -3  -6   0   20.24    0.63
  -3  -6   0   20.12    0.67
   3   6   0   19.46    0.69
   3   6   0   20.71    0.59
   3   6   0   20.14    0.61
  -4  -6   0   12.18    0.50
  -4  -6   0   13.23    0.48
   4   6   0   13.18    0.44
   4   6   0   12.79    0.53
   4   6   0   13.05    0.47
  -5  -6   0   -0.01    0.05
  -5  -6   0    0.04    0.05
   5   6   0    0.14    0.09
   5   6   0   -0.01    0.05
   5   6   0    0.01    0.06
  -6  -6   0    0.30    0.10
  -6  -6   0    0.34    0.10
   6   6   0    0.16    0.10
   6   6   0    0.28    0.09
  -7  -6   0    0.00    0.05
  -7  -6   0    0.01    0.06
   7   6   0   -0.03    0.06
   7   6   0    0.19    0.11
   7   6   0    0.07    0.06
  -8  -6   0    4.02    0.29
   8   6   0    4.25    0.30
   8   6   0    3.44    0.24
   8   6   0    4.31    0.38
  -9  -6   0    0.20    0.10
   9   6   0    0.69    0.15
   9   6   0    0.11    0.14
 -10  -6   0    1.84    0.24
  10   6   0    1.92    0.31
  10   6   0    2.09    0.24
 -11  -6   0    0.28    0.13
  11   6   0    0.35    0.20
  11   6   0    0.39    0.15
   6  -7   0    4.22    0.35
   6  -7   0    3.79    0.39
  -6   7   0    3.89    0.30
   5  -7   0    4.42    0.39
   5  -7   0    3.38    0.30
  -5   7   0    3.63    0.26
   4  -7   0    2.49    0.29
   4  -7   0    1.49    0.19
  -4   7   0    1.39    0.15
   3  -7   0    0.66    0.17
   3  -7   0    0.62    0.13
  -3   7   0    0.89    0.12
  -3   7   0    0.63    0.11
   2  -7   0    0.04    0.06
   2  -7   0    0.00    0.04
   2  -7   0    0.17    0.10
  -2   7   0    0.01    0.05
  -2   7   0    0.07    0.08
   1  -7   0    1.47    0.20
   1  -7   0    1.33    0.11
   1  -7   0    1.36    0.15
  -1   7   0    1.30    0.19
  -1   7   0    1.57    0.13
   0  -7   0    0.50    0.10
   0  -7   0    0.72    0.15
   0  -7   0    0.65    0.09
   0   7   0    0.91    0.17
  -1  -7   0   15.00    0.54
  -1  -7   0   14.23    0.48
   1   7   0   14.26    0.47
   1   7   0   14.21    0.60
  -2  -7   0    6.86    0.31
  -2  -7   0    6.59    0.34
   2   7   0    6.71    0.29
   2   7   0    7.02    0.39
  -3  -7   0    0.97    0.14
  -3  -7   0    0.91    0.14
  -3  -7   0    0.89    0.13
   3   7   0    0.70    0.10
   3   7   0    0.96    0.16
  -4  -7   0    0.35    0.10
  -4  -7   0    0.30    0.09
   4   7   0    0.48    0.13
   4   7   0    0.46    0.09
  -5  -7   0    3.09    0.26
  -5  -7   0    2.77    0.22
   5   7   0    2.66    0.19
   5   7   0    2.41    0.25
  -6  -7   0   -0.01    0.06
  -6  -7   0    0.18    0.10
   6   7   0    0.29    0.12
   6   7   0    0.07    0.06
  -7  -7   0    1.98    0.23
  -7  -7   0    1.98    0.21
   7   7   0    2.28    0.28
   7   7   0    2.30    0.19
  -8  -7   0    0.01    0.07
   8   7   0   -0.04    0.07
   8   7   0    0.07    0.07
   8   7   0   -0.05    0.11
  -9  -7   0    1.92    0.23
   9   7   0    2.64    0.26
   9   7   0    1.92    0.30
 -10  -7   0    2.63    0.28
  10   7   0    2.38    0.27
  10   7   0    2.27    0.34
   5  -8   0    0.27    0.16
   5  -8   0    0.03    0.10
  -5   8   0    0.35    0.12
   4  -8   0    3.60    0.30
   4  -8   0    4.24    0.39
  -4   8   0    3.33    0.25
  -4   8   0    3.73    0.38
   3  -8   0    3.25    0.27
   3  -8   0    3.10    0.33
  -3   8   0    2.67    0.21
  -3   8   0    2.70    0.32
  -3   8   0    3.41    0.23
   2  -8   0    1.10    0.21
   2  -8   0    0.56    0.13
  -2   8   0    0.57    0.10
  -2   8   0    0.73    0.18
   1  -8   0    3.26    0.25
   1  -8   0    2.72    0.29
   1  -8   0    3.45    0.16
  -1   8   0    3.12    0.20
  -1   8   0    3.61    0.33
   0  -8   0    3.48    0.31
   0  -8   0    3.49    0.25
   0  -8   0    3.25    0.18
   0   8   0    3.47    0.21
   0   8   0    2.87    0.29
  -1  -8   0    0.10    0.07
  -1  -8   0    0.05    0.05
   1   8   0    0.04    0.07
   1   8   0    0.05    0.05
  -2  -8   0    6.53    0.31
  -2  -8   0    6.11    0.34
   2   8   0    6.35    0.39
   2   8   0    5.96    0.29
  -3  -8   0    0.10    0.07
  -3  -8   0    0.16    0.08
   3   8   0    0.07    0.06
   3   8   0    0.30    0.12
  -4  -8   0    5.45    0.31
  -4  -8   0    4.97    0.32
  -4  -8   0    5.29    0.34
   4   8   0    5.28    0.28
   4   8   0    5.32    0.36
  -5  -8   0    3.80    0.29
  -5  -8   0    3.75    0.26
  -5  -8   0    3.64    0.29
   5   8   0    3.28    0.30
   5   8   0    3.63    0.23
  -6  -8   0    5.86    0.34
  -6  -8   0    4.95    0.35
   6   8   0    5.56    0.40
   6   8   0    5.45    0.30
  -7  -8   0    5.43    0.35
   7   8   0    6.33    0.33
   7   8   0    5.62    0.42
  -8  -8   0    2.28    0.24
   8   8   0    1.34    0.17
   8   8   0    1.23    0.25
  -9  -8   0    0.51    0.15
   9   8   0    0.60    0.21
 -10  -8   0    0.05    0.11
  10   8   0    0.21    0.18
   4  -9   0    2.66    0.29
   4  -9   0    2.32    0.34
  -4   9   0    2.34    0.23
  -4   9   0    3.19    0.38
   3  -9   0    0.12    0.14
   3  -9   0    0.37    0.13
  -3   9   0    0.12    0.08
  -3   9   0    0.41    0.17
  -3   9   0    0.31    0.11
   2  -9   0    0.22    0.11
   2  -9   0    0.43    0.16
  -2   9   0    0.02    0.07
  -2   9   0   -0.05    0.08
   1  -9   0    0.90    0.16
   1  -9   0    0.70    0.19
  -1   9   0    1.01    0.22
  -1   9   0    0.88    0.13
   0  -9   0    0.13    0.08
   0  -9   0    0.14    0.11
   0   9   0    0.01    0.06
   0   9   0    0.00    0.09
  -1  -9   0    0.38    0.12
  -1  -9   0    0.55    0.09
   1   9   0    0.65    0.11
   1   9   0    0.71    0.18
  -2  -9   0    1.37    0.14
  -2  -9   0    1.26    0.18
   2   9   0    1.22    0.21
   2   9   0    1.08    0.14
  -3  -9   0    0.14    0.09
  -3  -9   0    0.06    0.07
   3   9   0    0.00    0.05
   3   9   0    0.04    0.09
  -4  -9   0    4.20    0.32
  -4  -9   0    4.56    0.28
   4   9   0    4.26    0.26
   4   9   0    4.73    0.35
  -5  -9   0    0.96    0.18
  -5  -9   0    1.47    0.20
  -5  -9   0    1.03    0.16
   5   9   0    0.94    0.14
   5   9   0    1.18    0.22
  -6  -9   0    9.13    0.50
  -6  -9   0    8.69    0.50
  -6  -9   0    9.48    0.46
   6   9   0    8.80    0.42
   6   9   0    9.77    0.55
  -7  -9   0    0.98    0.18
   7   9   0    1.18    0.17
   7   9   0    1.10    0.24
  -8  -9   0    7.01    0.43
   8   9   0    7.44    0.39
   8   9   0    7.04    0.52
  -9  -9   0    0.36    0.14
   9   9   0    0.24    0.20
   2 -10   0    4.86    0.37
   2 -10   0    4.97    0.46
  -2  10   0    5.45    0.48
  -2  10   0    5.81    0.34
   1 -10   0    1.29    0.26
   1 -10   0    1.45    0.21
  -1  10   0    1.41    0.17
  -1  10   0    1.37    0.26
   0 -10   0    3.07    0.28
   0  10   0    2.33    0.21
   0  10   0    2.71    0.32
  -1 -10   0   11.46    0.55
   1  10   0   12.21    0.65
   1  10   0   10.95    0.47
  -2 -10   0    0.31    0.08
  -2 -10   0    0.38    0.12
   2  10   0    0.37    0.15
   2  10   0    0.26    0.10
  -3 -10   0    1.60    0.21
  -3 -10   0    1.32    0.15
   3  10   0    1.48    0.24
   3  10   0    1.44    0.17
  -4 -10   0    2.99    0.29
  -4 -10   0    2.39    0.21
   4  10   0    3.17    0.32
   4  10   0    2.61    0.22
  -5 -10   0    4.10    0.34
  -5 -10   0    4.40    0.30
   5  10   0    4.47    0.29
   5  10   0    4.80    0.40
  -6 -10   0    0.06    0.09
  -6 -10   0    0.02    0.09
  -6 -10   0   -0.03    0.09
   6  10   0    0.17    0.13
   6  10   0   -0.03    0.07
  -7 -10   0    1.31    0.20
   7  10   0    2.32    0.33
   7  10   0    1.30    0.18
  -8 -10   0    0.85    0.18
   8  10   0    0.60    0.22
  -1 -11   0    1.09    0.20
   1  11   0    1.08    0.16
   1  11   0    1.35    0.26
  -2 -11   0    0.00    0.09
   2  11   0    0.10    0.09
   2  11   0   -0.06    0.09
  -3 -11   0    2.60    0.17
  -3 -11   0    2.20    0.26
   3  11   0    2.88    0.24
   3  11   0    2.55    0.32
  -4 -11   0    0.38    0.15
  -4 -11   0    0.42    0.11
   4  11   0    0.52    0.18
   4  11   0    0.33    0.12
  -5 -11   0    0.75    0.14
  -5 -11   0    0.75    0.19
   5  11   0    0.51    0.14
   5  11   0    0.87    0.22
  -6 -11   0    2.44    0.25
   6  11   0    2.47    0.24
   6  11   0    2.94    0.36
   4  11  -1    3.37    0.36
   4  11  -1    3.72    0.29
  -4 -11   1    3.08    0.26
   3  11  -1    0.96    0.17
   3  11  -1    1.49    0.26
  -3 -11   1    1.06    0.21
  -3 -11   1    0.77    0.14
   7  10  -1    0.26    0.15
  -7 -10   1    0.24    0.13
   6  10  -1    0.20    0.10
   6  10  -1    0.25    0.16
  -6 -10   1    0.20    0.11
   5  10  -1    2.56    0.31
   5  10  -1    2.74    0.24
  -5 -10   1    2.67    0.26
   4  10  -1    0.36    0.14
   4  10  -1    0.04    0.08
  -4 -10   1    0.19    0.11
  -4 -10   1    0.34    0.13
   3  10  -1   -0.06    0.07
   3  10  -1    0.23    0.12
  -3 -10   1    0.10    0.09
  -3 -10   1   -0.07    0.07
   2  10  -1    0.22    0.13
   2  10  -1    0.01    0.07
  -2 -10   1   -0.04    0.07
  -2 -10   1   -0.04    0.08
   1  10  -1    1.13    0.23
   1  10  -1    1.43    0.17
  -1 -10   1    1.17    0.20
  -1 -10   1    1.39    0.15
   0  10  -1    1.67    0.19
   0  10  -1    1.64    0.27
   0 -10   1    1.42    0.12
   0 -10   1    1.28    0.21
  -1  10  -1    0.31    0.15
  -1  10  -1    0.06    0.09
   1 -10   1    0.08    0.10
   9   9  -1    1.18    0.29
  -9  -9   1    0.54    0.17
   8   9  -1    1.07    0.25
  -8  -9   1    1.25    0.21
   7   9  -1    1.96    0.29
   7   9  -1    1.71    0.19
  -7  -9   1    2.01    0.24
   6   9  -1    3.29    0.34
   6   9  -1    3.34    0.25
  -6  -9   1    3.34    0.29
   5   9  -1    1.21    0.22
   5   9  -1    0.97    0.15
  -5  -9   1    1.09    0.18
  -5  -9   1    1.09    0.19
   4   9  -1    0.48    0.11
   4   9  -1    0.42    0.15
  -4  -9   1    0.31    0.12
  -4  -9   1    0.28    0.11
   3   9  -1    0.13    0.08
   3   9  -1    0.12    0.10
  -3  -9   1    0.15    0.09
  -3  -9   1   -0.01    0.07
   2   9  -1   14.86    0.56
   2   9  -1   15.51    0.71
  -2  -9   1   16.39    0.66
  -2  -9   1   16.46    0.60
   1   9  -1    7.44    0.36
   1   9  -1    7.64    0.48
  -1  -9   1    7.63    0.42
  -1  -9   1    8.06    0.37
   0   9  -1    2.19    0.28
   0   9  -1    1.73    0.18
   0  -9   1    2.10    0.23
   0  -9   1    2.24    0.18
  -1   9  -1    1.10    0.15
  -1   9  -1    1.41    0.24
   1  -9   1    1.28    0.24
   1  -9   1    0.87    0.16
   1  -9   1    1.32    0.13
  -2   9  -1    5.06    0.31
  -2   9  -1    5.02    0.43
  -2   9  -1    4.94    0.31
   2  -9   1    5.25    0.37
   2  -9   1    4.92    0.42
  -3   9  -1    0.16    0.10
  -3   9  -1    0.18    0.14
   3  -9   1    0.18    0.12
   3  -9   1    0.29    0.15
   9   8  -1    0.80    0.25
  -9  -8   1    0.48    0.15
   8   8  -1   -0.03    0.12
  -8  -8   1    0.12    0.11
   7   8  -1    0.10    0.08
   7   8  -1    0.31    0.15
  -7  -8   1    0.08    0.09
   6   8  -1    2.11    0.19
   6   8  -1    2.06    0.27
  -6  -8   1    1.83    0.23
  -6  -8   1    2.41    0.24
  -6  -8   1    2.20    0.25
   5   8  -1    0.08    0.09
   5   8  -1    0.19    0.08
  -5  -8   1    0.48    0.14
  -5  -8   1    0.24    0.10
  -5  -8   1    0.25    0.11
   4   8  -1    1.63    0.16
   4   8  -1    1.71    0.22
  -4  -8   1    1.76    0.21
  -4  -8   1    2.26    0.22
   3   8  -1    4.83    0.27
   3   8  -1    4.42    0.33
  -3  -8   1    5.42    0.31
  -3  -8   1    4.85    0.32
   2   8  -1    5.36    0.28
   2   8  -1    5.31    0.36
  -2  -8   1    5.89    0.32
  -2  -8   1    5.53    0.33
   1   8  -1    0.05    0.08
   1   8  -1    0.24    0.08
  -1  -8   1    0.29    0.09
  -1  -8   1    0.12    0.08
   0   8  -1    7.91    0.35
   0   8  -1    7.96    0.46
   0  -8   1    8.09    0.36
   0  -8   1    7.32    0.39
   0  -8   1    8.07    0.47
  -1   8  -1    1.23    0.22
  -1   8  -1    1.30    0.15
   1  -8   1    1.29    0.14
   1  -8   1    1.52    0.19
   1  -8   1    0.94    0.20
  -2   8  -1    0.43    0.10
  -2   8  -1    0.25    0.13
   2  -8   1    0.35    0.14
   2  -8   1    0.37    0.11
   2  -8   1    0.26    0.08
  -3   8  -1    0.15    0.09
  -3   8  -1    0.04    0.11
  -3   8  -1    0.18    0.09
   3  -8   1    0.18    0.10
   3  -8   1    0.14    0.11
   3  -8   1    0.05    0.05
  -4   8  -1    3.42    0.37
  -4   8  -1    3.64    0.27
   4  -8   1    3.59    0.37
   4  -8   1    3.84    0.33
  -5   8  -1    1.22    0.19
  -5   8  -1    1.12    0.25
   5  -8   1    1.58    0.24
   5  -8   1    1.30    0.26
  10   7  -1    0.20    0.18
  10   7  -1    0.03    0.09
 -10  -7   1    0.07    0.10
   9   7  -1   -0.05    0.07
   9   7  -1   -0.04    0.12
  -9  -7   1   -0.01    0.08
   8   7  -1    0.53    0.18
   8   7  -1    0.24    0.10
  -8  -7   1    0.33    0.12
   7   7  -1    0.47    0.11
   7   7  -1    0.43    0.12
   7   7  -1    0.62    0.18
  -7  -7   1    0.53    0.14
   6   7  -1    1.34    0.15
   6   7  -1    1.20    0.16
   6   7  -1    1.44    0.22
  -6  -7   1    1.45    0.19
  -6  -7   1    1.48    0.20
   5   7  -1   29.45    1.02
   5   7  -1   29.87    0.87
  -5  -7   1   28.96    0.97
  -5  -7   1   30.83    0.94
  -5  -7   1   30.27    0.98
   4   7  -1    5.84    0.29
   4   7  -1    6.10    0.37
  -4  -7   1    5.76    0.33
  -4  -7   1    5.47    0.33
  -4  -7   1    5.30    0.33
   3   7  -1   25.33    0.86
   3   7  -1   24.46    0.73
  -3  -7   1   24.94    0.79
  -3  -7   1   23.74    0.81
   2   7  -1    7.81    0.33
   2   7  -1    7.95    0.42
  -2  -7   1    7.70    0.37
  -2  -7   1    7.18    0.37
   1   7  -1   27.78    0.79
   1   7  -1   27.87    0.94
  -1  -7   1   27.97    0.83
  -1  -7   1   26.70    0.86
   0   7  -1   15.08    0.64
   0   7  -1   14.94    0.51
   0  -7   1   15.89    0.65
   0  -7   1   15.56    0.54
   0  -7   1   15.43    0.57
  -1   7  -1    0.22    0.07
  -1   7  -1   -0.03    0.07
   1  -7   1    0.09    0.06
   1  -7   1    0.17    0.07
   1  -7   1    0.07    0.08
  -2   7  -1    1.06    0.13
  -2   7  -1    1.20    0.20
   2  -7   1    0.98    0.15
   2  -7   1    1.04    0.19
   2  -7   1    1.01    0.12
  -3   7  -1    0.23    0.09
  -3   7  -1    0.44    0.15
  -3   7  -1    0.35    0.09
   3  -7   1    0.33    0.11
   3  -7   1    0.38    0.09
   3  -7   1    0.46    0.15
  -4   7  -1    2.16    0.20
   4  -7   1    2.05    0.15
   4  -7   1    1.79    0.25
   4  -7   1    1.99    0.23
  -5   7  -1    0.21    0.10
   5  -7   1    0.24    0.12
   5  -7   1    0.43    0.07
   5  -7   1    0.48    0.18
  -6   7  -1    2.69    0.27
   6  -7   1    3.23    0.32
   6  -7   1    2.96    0.35
  11   6  -1    2.05    0.25
  11   6  -1    2.18    0.35
 -11  -6   1    1.98    0.27
  10   6  -1    6.26    0.52
  10   6  -1    6.57    0.40
 -10  -6   1    5.95    0.41
   9   6  -1    0.15    0.15
   9   6  -1    0.03    0.07
  -9  -6   1    0.01    0.07
   8   6  -1    1.20    0.17
   8   6  -1    1.33    0.25
  -8  -6   1    1.12    0.18
   7   6  -1    1.45    0.18
   7   6  -1    2.00    0.18
   7   6  -1    2.04    0.26
  -7  -6   1    1.93    0.21
   6   6  -1    0.52    0.11
   6   6  -1    0.72    0.11
   6   6  -1    0.94    0.18
  -6  -6   1    0.59    0.13
  -6  -6   1    0.64    0.13
   5   6  -1    0.89    0.13
   5   6  -1    1.00    0.17
   5   6  -1    1.06    0.12
  -5  -6   1    0.66    0.13
  -5  -6   1    0.79    0.13
   4   6  -1   33.46    0.93
   4   6  -1   31.72    1.02
   4   6  -1   32.50    0.90
  -4  -6   1   32.97    1.00
  -4  -6   1   32.00    0.99
  -4  -6   1   33.81    0.97
   3   6  -1   48.86    1.36
   3   6  -1   48.61    1.22
   3   6  -1   45.87    1.23
  -3  -6   1   48.30    1.32
  -3  -6   1   47.30    1.27
  -3  -6   1   48.23    1.32
   2   6  -1    0.43    0.08
   2   6  -1    0.27    0.10
   2   6  -1    0.44    0.09
  -2  -6   1    0.31    0.09
  -2  -6   1    0.42    0.10
   1   6  -1   13.07    0.44
   1   6  -1   13.63    0.55
  -1  -6   1   13.71    0.49
  -1  -6   1   13.59    0.50
   0   6  -1    5.23    0.24
   0   6  -1    5.41    0.33
   0  -6   1    5.07    0.31
   0  -6   1    4.89    0.26
   0  -6   1    4.82    0.27
  -1   6  -1    3.13    0.26
  -1   6  -1    2.93    0.18
   1  -6   1    2.77    0.19
   1  -6   1    2.63    0.20
   1  -6   1    2.83    0.25
  -2   6  -1    3.79    0.31
  -2   6  -1    3.78    0.21
   2  -6   1    3.69    0.22
   2  -6   1    3.62    0.24
   2  -6   1    4.33    0.30
  -3   6  -1    2.56    0.18
  -3   6  -1    2.72    0.19
   3  -6   1    2.71    0.26
   3  -6   1    2.78    0.23
   3  -6   1    2.70    0.19
  -4   6  -1    7.86    0.36
   4  -6   1    8.61    0.43
   4  -6   1    8.37    0.47
   4  -6   1    7.56    0.33
  -5   6  -1    0.36    0.11
   5  -6   1    0.39    0.14
   5  -6   1    0.43    0.13
   5  -6   1    0.45    0.09
  -6   6  -1    1.96    0.22
   6  -6   1    1.39    0.13
   6  -6   1    1.46    0.22
   6  -6   1    1.40    0.25
  -7   6  -1    0.14    0.13
   7  -6   1    0.22    0.14
   7  -6   1    0.09    0.10
  11   5  -1    4.36    0.34
  11   5  -1    4.74    0.45
  10   5  -1    0.55    0.20
  10   5  -1    0.56    0.14
 -10  -5   1    0.44    0.15
   9   5  -1    4.04    0.30
   9   5  -1    4.32    0.40
  -9  -5   1    3.35    0.29
   8   5  -1    1.46    0.18
   8   5  -1    1.60    0.26
  -8  -5   1    2.04    0.22
   7   5  -1    0.06    0.07
   7   5  -1    0.05    0.05
   7   5  -1    0.01    0.09
  -7  -5   1    0.07    0.07
  -7  -5   1    0.05    0.06
   6   5  -1   24.19    0.76
   6   5  -1   22.82    0.80
   6   5  -1   23.81    0.71
   6   5  -1   24.80    0.88
  -6  -5   1   24.58    0.78
  -6  -5   1   24.55    0.83
  -6  -5   1   24.24    0.74
   5   5  -1   18.83    0.66
   5   5  -1   18.17    0.57
   5   5  -1   18.51    0.61
   5   5  -1   19.65    0.71
  -5  -5   1   17.95    0.58
  -5  -5   1   18.94    0.66
  -5  -5   1   19.46    0.64
   4   5  -1   21.08    0.70
   4   5  -1   20.90    0.61
   4   5  -1   21.17    0.64
   4   5  -1   20.89    0.72
  -4  -5   1   21.43    0.62
  -4  -5   1   20.73    0.70
  -4  -5   1   21.43    0.67
   3   5  -1   22.98    0.73
   3   5  -1   23.09    0.74
   3   5  -1   22.18    0.64
   3   5  -1   23.56    0.67
  -3  -5   1   23.20    0.73
  -3  -5   1   22.70    0.72
  -3  -5   1   23.34    0.63
  -3  -5   1   23.46    0.70
   2   5  -1   48.83    1.28
   2   5  -1   48.03    1.18
   2   5  -1   45.97    1.19
   2   5  -1   49.46    1.32
  -2  -5   1   47.24    1.14
  -2  -5   1   48.83    1.27
  -2  -5   1   47.79    1.24
   1   5  -1   13.78    0.50
   1   5  -1   14.08    0.53
   1   5  -1   14.89    0.45
   1   5  -1   15.19    0.44
  -1  -5   1   14.50    0.50
  -1  -5   1   13.29    0.47
   0   5  -1    0.79    0.13
   0   5  -1    1.16    0.13
   0   5  -1    1.04    0.10
   0   5  -1    1.10    0.11
   0  -5   1    1.13    0.12
   0  -5   1    1.03    0.14
   0  -5   1    1.34    0.13
  -1   5  -1   10.20    0.36
  -1   5  -1   10.16    0.35
  -1   5  -1   10.59    0.46
   1  -5   1   10.62    0.40
   1  -5   1    9.55    0.38
   1  -5   1   10.91    0.45
  -2   5  -1   51.86    1.27
   2  -5   1   51.75    1.31
   2  -5   1   50.88    1.44
   2  -5   1   52.20    1.36
  -3   5  -1    0.23    0.07
  -3   5  -1    0.09    0.06
   3  -5   1    0.11    0.06
   3  -5   1    0.17    0.09
   3  -5   1    0.18    0.07
  -4   5  -1    4.07    0.23
   4  -5   1    3.62    0.22
   4  -5   1    4.01    0.27
   4  -5   1    3.70    0.29
  -5   5  -1    0.49    0.11
   5  -5   1    0.50    0.14
   5  -5   1    0.60    0.11
   5  -5   1    0.61    0.13
  -6   5  -1    0.63    0.14
   6  -5   1    0.62    0.16
   6  -5   1    0.53    0.11
   6  -5   1    0.72    0.16
  -7   5  -1    4.34    0.32
   7  -5   1    4.84    0.26
   7  -5   1    4.52    0.39
   7  -5   1    5.34    0.38
  -8   5  -1    0.24    0.14
   8  -5   1    0.38    0.16
   8  -5   1    0.22    0.15
   8  -5   1    0.28    0.08
  11   4  -1    1.15    0.26
  11   4  -1    1.71    0.22
  10   4  -1    0.56    0.19
  10   4  -1    0.63    0.15
   9   4  -1    2.25    0.30
   9   4  -1    2.22    0.22
  -9  -4   1    2.90    0.26
  -9  -4   1    2.47    0.23
   8   4  -1    1.05    0.15
   8   4  -1    0.76    0.19
  -8  -4   1    1.01    0.16
  -8  -4   1    1.26    0.16
   7   4  -1    2.29    0.16
   7   4  -1    2.82    0.28
   7   4  -1    2.64    0.21
   7   4  -1    2.25    0.23
  -7  -4   1    1.99    0.19
  -7  -4   1    2.28    0.21
   6   4  -1    3.99    0.26
   6   4  -1    3.77    0.20
   6   4  -1    4.04    0.31
   6   4  -1    3.27    0.22
  -6  -4   1    3.94    0.25
  -6  -4   1    3.27    0.24
  -6  -4   1    3.78    0.23
   5   4  -1   10.90    0.41
   5   4  -1   10.84    0.38
   5   4  -1   10.22    0.43
   5   4  -1   11.46    0.49
  -5  -4   1   11.57    0.40
  -5  -4   1   10.45    0.42
  -5  -4   1   11.06    0.45
   4   4  -1   14.04    0.53
   4   4  -1   14.60    0.51
   4   4  -1   13.00    0.46
   4   4  -1   14.47    0.44
  -4  -4   1   14.29    0.46
  -4  -4   1   14.03    0.51
  -4  -4   1   14.41    0.48
   3   4  -1    1.40    0.14
   3   4  -1    1.15    0.13
   3   4  -1    1.18    0.11
   3   4  -1    1.14    0.10
  -3  -4   1    1.15    0.12
  -3  -4   1    1.24    0.11
  -3  -4   1    1.29    0.13
   2   4  -1    1.25    0.11
   2   4  -1    1.11    0.09
   2   4  -1    1.24    0.13
   2   4  -1    1.58    0.14
  -2  -4   1    1.45    0.13
  -2  -4   1    1.53    0.10
  -2  -4   1    1.32    0.13
   1   4  -1   54.75    1.30
   1   4  -1   55.61    1.42
   1   4  -1   54.45    1.38
   1   4  -1   53.63    1.29
  -1  -4   1   54.46    1.27
  -1  -4   1   53.84    1.34
  -1  -4   1   54.58    1.36
   0   4  -1   13.57    0.48
   0   4  -1   13.15    0.45
   0   4  -1   12.59    0.38
   0   4  -1   13.28    0.40
   0  -4   1   12.75    0.43
   0  -4   1   13.43    0.43
   0  -4   1   13.03    0.46
  -1   4  -1   14.47    0.44
  -1   4  -1   14.86    0.51
  -1   4  -1   15.26    0.43
   1  -4   1   15.49    0.52
   1  -4   1   14.96    0.52
   1  -4   1   15.72    0.48
   1  -4   1   14.26    0.47
  -2   4  -1   10.37    0.35
  -2   4  -1   10.19    0.33
  -2   4  -1   10.49    0.41
   2  -4   1   10.25    0.38
   2  -4   1    9.53    0.41
   2  -4   1   10.05    0.37
  -3   4  -1   79.14    1.83
   3  -4   1   79.04    1.94
   3  -4   1   75.61    1.87
   3  -4   1   76.97    2.01
  -4   4  -1    7.78    0.32
   4  -4   1    7.71    0.33
   4  -4   1    7.18    0.38
   4  -4   1    7.44    0.36
  -5   4  -1   12.31    0.46
   5  -4   1   12.20    0.46
   5  -4   1   12.17    0.55
   5  -4   1   12.91    0.53
  -6   4  -1    4.36    0.28
   6  -4   1    4.42    0.33
   6  -4   1    4.34    0.30
   6  -4   1    4.04    0.25
  -7   4  -1    1.10    0.18
   7  -4   1    1.00    0.14
   7  -4   1    1.00    0.19
   7  -4   1    1.03    0.18
  -8   4  -1    3.69    0.31
   8  -4   1    2.99    0.32
   8  -4   1    2.93    0.30
   8  -4   1    2.95    0.22
  -9   4  -1    5.60    0.42
   9  -4   1    6.34    0.48
   9  -4   1    6.41    0.45
   9  -4   1    6.12    0.30
  11   3  -1   -0.04    0.08
  11   3  -1   -0.14    0.10
  10   3  -1    0.07    0.08
  10   3  -1   -0.13    0.09
 -10  -3   1   -0.05    0.09
   9   3  -1    0.11    0.12
   9   3  -1    0.44    0.12
  -9  -3   1    0.14    0.10
   8   3  -1    7.58    0.41
   8   3  -1    7.48    0.46
   8   3  -1    7.75    0.38
  -8  -3   1    7.39    0.37
  -8  -3   1    7.14    0.38
   7   3  -1    0.69    0.13
   7   3  -1    0.61    0.16
   7   3  -1    0.88    0.13
  -7  -3   1    0.92    0.14
  -7  -3   1    0.67    0.12
   6   3  -1    0.62    0.12
   6   3  -1    0.10    0.05
   6   3  -1    0.15    0.05
   6   3  -1    0.16    0.10
  -6  -3   1    0.24    0.08
  -6  -3   1    0.05    0.05
  -6  -3   1    0.08    0.06
   5   3  -1   23.74    0.80
   5   3  -1   24.55    0.72
   5   3  -1   25.74    0.77
   5   3  -1   24.50    0.67
  -5  -3   1   24.44    0.72
  -5  -3   1   24.07    0.76
  -5  -3   1   24.98    0.71
   4   3  -1   16.79    0.58
   4   3  -1   17.16    0.48
   4   3  -1   17.91    0.56
   4   3  -1   16.91    0.52
  -4  -3   1   16.64    0.51
  -4  -3   1   16.22    0.55
  -4  -3   1   16.15    0.52
   3   3  -1    1.57    0.12
   3   3  -1    1.56    0.10
   3   3  -1    1.57    0.13
   3   3  -1    1.39    0.13
  -3  -3   1    1.67    0.12
  -3  -3   1    1.31    0.11
  -3  -3   1    1.38    0.13
   2   3  -1    7.18    0.29
   2   3  -1    7.54    0.25
   2   3  -1    7.60    0.30
   2   3  -1    7.90    0.27
  -2  -3   1    8.26    0.30
  -2  -3   1    7.62    0.28
  -2  -3   1    7.93    0.26
   1   3  -1   58.18    1.45
   1   3  -1   58.25    1.34
   1   3  -1   58.29    1.42
   1   3  -1   56.28    1.35
  -1  -3   1   56.60    1.38
  -1  -3   1   58.68    1.41
  -1  -3   1   60.44    1.34
   0   3  -1   67.15    1.62
   0   3  -1   68.26    1.54
   0   3  -1   67.58    1.53
   0   3  -1   67.11    1.66
   0  -3   1   66.57    1.58
   0  -3   1   66.48    1.60
   0  -3   1   66.55    1.52
   0  -3   1   67.84    1.63
   0  -3   1   66.97    1.65
  -1   3  -1   56.05    1.39
  -1   3  -1   55.38    1.30
  -1   3  -1   55.15    1.29
   1  -3   1   56.33    1.39
   1  -3   1   53.94    1.35
   1  -3   1   55.88    1.35
   1  -3   1   55.95    1.41
   1  -3   1   57.52    1.28
  -2   3  -1  151.58    3.54
  -2   3  -1  152.26    3.40
  -2   3  -1  154.17    3.40
  -2   3  -1  155.42    3.40
   2  -3   1  156.17    3.51
   2  -3   1  152.62    3.45
   2  -3   1  151.21    3.55
   2  -3   1  150.40    3.61
  -3   3  -1  138.54    3.04
  -3   3  -1  133.35    3.18
  -3   3  -1  133.02    3.04
   3  -3   1  136.15    3.25
   3  -3   1  135.43    3.09
   3  -3   1  134.06    3.15
  -4   3  -1    0.42    0.08
  -4   3  -1    0.45    0.08
   4  -3   1    0.38    0.09
   4  -3   1    0.40    0.09
   4  -3   1    0.31    0.09
  -5   3  -1    4.54    0.25
   5  -3   1    4.14    0.28
   5  -3   1    4.39    0.27
   5  -3   1    4.68    0.26
  -6   3  -1    0.67    0.13
   6  -3   1    0.67    0.14
   6  -3   1    0.49    0.13
   6  -3   1    0.51    0.11
  -7   3  -1    0.15    0.11
   7  -3   1    0.12    0.08
   7  -3   1    0.06    0.08
   7  -3   1    0.17    0.10
  -8   3  -1    4.86    0.34
   8  -3   1    5.33    0.30
   8  -3   1    4.77    0.37
   8  -3   1    4.81    0.36
  -9   3  -1    3.95    0.34
   9  -3   1    4.57    0.39
   9  -3   1    4.36    0.37
   9  -3   1    3.42    0.25
  11   2  -1   -0.06    0.12
  11   2  -1   -0.06    0.07
 -11  -2   1    0.10    0.13
  10   2  -1    0.35    0.15
  10   2  -1    0.30    0.11
 -10  -2   1    0.37    0.14
   9   2  -1   12.48    0.58
   9   2  -1   10.85    0.59
   9   2  -1   11.41    0.49
  -9  -2   1   11.88    0.52
   8   2  -1    1.89    0.19
   8   2  -1    2.08    0.25
   8   2  -1    2.44    0.24
  -8  -2   1    1.81    0.19
   7   2  -1    0.00    0.05
   7   2  -1    0.04    0.08
   7   2  -1   -0.07    0.04
  -7  -2   1   -0.05    0.05
  -7  -2   1   -0.04    0.06
  -7  -2   1    0.02    0.05
   6   2  -1    0.17    0.07
   6   2  -1    0.24    0.11
   6   2  -1    0.21    0.07
   6   2  -1    0.26    0.06
  -6  -2   1    0.29    0.08
  -6  -2   1    0.34    0.09
  -6  -2   1    0.33    0.08
  -6  -2   1    0.26    0.08
   5   2  -1   -0.02    0.03
   5   2  -1    0.05    0.05
   5   2  -1   -0.11    0.05
   5   2  -1    0.08    0.04
  -5  -2   1   -0.03    0.03
  -5  -2   1    0.07    0.05
  -5  -2   1    0.00    0.04
  -5  -2   1    0.09    0.05
   4   2  -1  141.34    3.13
   4   2  -1  141.59    3.26
   4   2  -1  138.04    3.37
   4   2  -1  141.27    3.17
  -4  -2   1  141.68    3.17
  -4  -2   1  142.84    3.17
  -4  -2   1  136.42    3.26
   3   2  -1   21.51    0.61
   3   2  -1   20.75    0.63
   3   2  -1   21.52    0.54
  -3  -2   1   20.50    0.60
  -3  -2   1   20.64    0.57
  -3  -2   1   21.00    0.57
   2   2  -1    3.79    0.14
   2   2  -1    3.25    0.16
   2   2  -1    3.48    0.16
   2   2  -1    3.79    0.16
  -2  -2   1    3.71    0.17
  -2  -2   1    3.64    0.15
  -2  -2   1    3.56    0.16
   1   2  -1    4.78    0.20
   1   2  -1    5.01    0.20
   1   2  -1    4.98    0.18
   1   2  -1    5.04    0.17
  -1  -2   1    5.12    0.18
  -1  -2   1    5.46    0.20
  -1  -2   1    4.86    0.20
  -1  -2   1    5.00    0.20
   0   2  -1   21.28    0.57
   0   2  -1   21.28    0.52
   0   2  -1   20.61    0.52
   0   2  -1   21.16    0.58
   0  -2   1   21.10    0.55
   0  -2   1   21.11    0.52
   0  -2   1   20.90    0.57
   0  -2   1   21.02    0.55
   0  -2   1   20.60    0.57
  -1   2  -1   13.20    0.36
  -1   2  -1   13.13    0.41
  -1   2  -1   12.97    0.35
   1  -2   1   12.93    0.39
   1  -2   1   13.24    0.38
   1  -2   1   12.86    0.45
   1  -2   1   13.08    0.40
   1  -2   1   13.63    0.35
   1  -2   1   12.96    0.41
  -2   2  -1  165.05    3.62
  -2   2  -1  164.68    3.61
  -2   2  -1  164.11    3.75
   2  -2   1  162.88    3.80
   2  -2   1  162.97    3.61
   2  -2   1  163.64    3.72
   2  -2   1  163.71    4.26
   2  -2   1  161.49    3.65
   2  -2   1  166.13    3.76
  -3   2  -1   -0.01    0.03
  -3   2  -1    0.01    0.04
  -3   2  -1    0.15    0.04
   3  -2   1    0.00    0.03
   3  -2   1    0.11    0.05
   3  -2   1    0.03    0.02
   3  -2   1    0.02    0.03
   3  -2   1   -0.01    0.03
  -4   2  -1    1.75    0.13
  -4   2  -1    1.77    0.13
  -4   2  -1    2.06    0.17
   4  -2   1    2.03    0.15
   4  -2   1    1.89    0.15
   4  -2   1    1.81    0.15
   4  -2   1    1.96    0.16
  -5   2  -1   14.01    0.48
  -5   2  -1   13.88    0.46
   5  -2   1   13.03    0.50
   5  -2   1   12.47    0.47
   5  -2   1   13.02    0.51
   5  -2   1   13.21    0.48
  -6   2  -1    4.65    0.28
   6  -2   1    5.09    0.28
   6  -2   1    5.37    0.31
   6  -2   1    5.05    0.30
  -7   2  -1    1.11    0.16
   7  -2   1    0.75    0.13
   7  -2   1    0.94    0.16
   7  -2   1    1.04    0.17
  -8   2  -1    0.69    0.15
   8  -2   1    0.80    0.14
   8  -2   1    0.67    0.16
   8  -2   1    0.56    0.16
  -9   2  -1   -0.09    0.09
   9  -2   1   -0.06    0.08
   9  -2   1   -0.09    0.07
   9  -2   1    0.03    0.07
 -10   2  -1    0.18    0.15
  10  -2   1    0.11    0.09
  10  -2   1    0.38    0.15
  11   1  -1    1.58    0.28
  11   1  -1    1.67    0.19
 -11  -1   1    1.07    0.21
  10   1  -1    3.09    0.25
  10   1  -1    3.05    0.31
  10   1  -1    2.85    0.32
 -10  -1   1    2.97    0.28
   9   1  -1    2.34    0.21
   9   1  -1    2.09    0.27
   9   1  -1    2.43    0.26
  -9  -1   1    1.78    0.21
   8   1  -1    0.08    0.08
   8   1  -1    0.28    0.11
   8   1  -1    0.22    0.08
  -8  -1   1    0.35    0.11
   7   1  -1   26.15    0.86
   7   1  -1   28.51    0.94
   7   1  -1   26.30    0.79
  -7  -1   1   26.33    0.82
  -7  -1   1   25.76    0.80
   6   1  -1    8.32    0.38
   6   1  -1    8.03    0.40
   6   1  -1    7.84    0.25
   6   1  -1    8.51    0.34
  -6  -1   1    8.21    0.34
  -6  -1   1    7.81    0.35
  -6  -1   1    8.69    0.37
   5   1  -1   30.78    0.87
   5   1  -1   29.04    0.81
   5   1  -1   29.51    0.91
   5   1  -1   29.92    0.74
  -5  -1   1   30.73    0.83
  -5  -1   1   30.47    0.86
  -5  -1   1   30.32    0.81
   4   1  -1    3.36    0.17
   4   1  -1    3.37    0.14
   4   1  -1    3.18    0.18
   4   1  -1    3.27    0.21
  -4  -1   1    3.47    0.18
  -4  -1   1    3.37    0.17
  -4  -1   1    3.36    0.18
   3   1  -1   21.46    0.64
   3   1  -1   22.21    0.58
   3   1  -1   21.93    0.61
   3   1  -1   22.21    0.54
  -3  -1   1   22.10    0.58
  -3  -1   1   21.81    0.58
  -3  -1   1   21.65    0.61
   2   1  -1  990.03   22.04
   2   1  -1  949.51   25.45
   2   1  -1  953.07   22.53
   2   1  -1  982.82   22.94
   2   1  -1  977.26   21.82
   2   1  -1  948.17   23.42
  -2  -1   1  962.18   22.19
  -2  -1   1  942.51   22.16
  -2  -1   1 1000.00   22.94
   1   1  -1  205.43    5.19
   1   1  -1  197.80    5.20
   1   1  -1  218.83    4.82
   1   1  -1  224.67    4.90
   1   1  -1  229.78    4.82
   1   1  -1  203.08    6.00
  -1  -1   1  230.55    4.83
  -1  -1   1  198.79    5.13
  -1  -1   1  218.19    4.70
   0   1  -1   50.19    1.19
   0   1  -1   50.41    1.20
   0   1  -1   51.23    1.14
   0   1  -1   52.41    1.36
   0  -1   1   50.53    1.17
   0  -1   1   50.90    1.19
   0  -1   1   48.27    1.35
   0  -1   1   50.34    1.19
   0  -1   1   51.41    1.16
   0  -1   1   52.15    1.15
  -1   1  -1  171.51    4.00
  -1   1  -1  179.35    3.95
  -1   1  -1  180.79    4.50
   1  -1   1  177.14    3.94
   1  -1   1  175.42    3.86
   1  -1   1  181.16    4.00
   1  -1   1  163.32    5.01
   1  -1   1  172.78    3.94
   1  -1   1  175.68    3.85
  -2   1  -1  136.97    3.42
  -2   1  -1  133.34    3.03
  -2   1  -1  130.33    2.91
  -2   1  -1  134.70    2.92
   2  -1   1  130.66    2.95
   2  -1   1  134.17    3.00
   2  -1   1  134.43    2.93
   2  -1   1  130.49    3.03
   2  -1   1  128.43    3.05
   2  -1   1  129.15    3.42
  -3   1  -1    1.03    0.11
  -3   1  -1    1.58    0.10
  -3   1  -1    1.62    0.11
  -3   1  -1    1.37    0.10
   3  -1   1    1.39    0.11
   3  -1   1    1.47    0.12
   3  -1   1    1.68    0.10
   3  -1   1    1.48    0.11
   3  -1   1    1.44    0.11
  -4   1  -1   11.79    0.38
  -4   1  -1   11.72    0.39
  -4   1  -1   11.45    0.43
  -4   1  -1   12.02    0.40
   4  -1   1   11.69    0.41
   4  -1   1   11.56    0.42
   4  -1   1   11.81    0.42
   4  -1   1   11.57    0.35
   4  -1   1   11.63    0.40
  -5   1  -1   46.12    1.19
  -5   1  -1   46.16    1.26
  -5   1  -1   44.99    1.16
   5  -1   1   45.79    1.28
   5  -1   1   46.61    1.27
   5  -1   1   46.78    1.24
   5  -1   1   46.75    1.21
   5  -1   1   45.20    1.10
  -6   1  -1    3.36    0.23
  -6   1  -1    3.53    0.22
   6  -1   1    3.25    0.23
   6  -1   1    3.39    0.25
   6  -1   1    3.52    0.19
   6  -1   1    3.77    0.25
  -7   1  -1   -0.01    0.08
   7  -1   1   -0.02    0.05
   7  -1   1   -0.03    0.06
   7  -1   1   -0.02    0.06
  -8   1  -1    6.21    0.37
   8  -1   1    6.82    0.36
   8  -1   1    6.79    0.40
   8  -1   1    6.32    0.40
  -9   1  -1    0.15    0.12
   9  -1   1    0.05    0.08
   9  -1   1    0.28    0.12
   9  -1   1    0.20    0.11
 -10   1  -1    0.17    0.13
  10  -1   1    0.16    0.10
  10  -1   1    0.20    0.13
  11   0  -1    2.59    0.33
  11   0  -1    2.97    0.24
 -11   0   1    3.03    0.31
  10   0  -1    7.30    0.49
  10   0  -1    8.39    0.49
  10   0  -1    7.90    0.38
 -10   0   1    7.13    0.44
   9   0  -1    7.08    0.35
   9   0  -1    7.16    0.43
   9   0  -1    7.36    0.46
  -9   0   1    7.22    0.41
   8   0  -1    4.00    0.33
   8   0  -1    4.39    0.30
   8   0  -1    3.94    0.25
  -8   0   1    4.45    0.30
   7   0  -1    9.73    0.44
   7   0  -1    9.10    0.46
   7   0  -1    9.50    0.39
  -7   0   1    8.86    0.41
   6   0  -1    0.33    0.09
   6   0  -1    0.25    0.10
   6   0  -1    0.29    0.08
  -6   0   1    0.27    0.09
  -6   0   1    0.30    0.08
   5   0  -1   33.29    0.97
   5   0  -1   31.79    0.86
   5   0  -1   32.81    0.92
  -5   0   1   32.22    0.86
  -5   0   1   33.28    0.89
  -5   0   1   33.51    0.92
   4   0  -1    8.52    0.33
   4   0  -1    7.93    0.31
   4   0  -1    7.93    0.29
  -4   0   1    7.99    0.28
  -4   0   1    8.55    0.31
  -4   0   1    8.85    0.30
   3   0  -1   56.91    1.37
   3   0  -1   57.37    1.38
   3   0  -1   58.38    1.43
   3   0  -1   54.10    1.31
  -3   0   1   57.62    1.32
  -3   0   1   56.56    1.36
   2   0  -1  198.59    4.36
   2   0  -1  198.33    4.58
   2   0  -1  189.74    5.51
   2   0  -1  200.68    4.48
  -2   0   1  205.15    4.46
  -2   0   1  205.71    4.40
   1   0  -1    0.07    0.04
   1   0  -1    0.01    0.04
   1   0  -1    0.01    0.04
   1   0  -1    0.15    0.05
   1   0  -1    0.04    0.03
  -1   0   1    0.28    0.04
  -1   0   1    0.01    0.04
  -1   0   1    0.05    0.03
  -1   0   1    0.03    0.04
   0   0  -1   88.80    2.53
   0   0  -1  106.68    2.60
   0   0  -1   98.64    2.38
   0   0   1   98.07    2.33
   0   0   1  104.05    2.27
   0   0   1  104.91    2.27
   0   0   1   96.96    2.34
  -1   0  -1   80.69    1.88
  -1   0  -1   84.30    2.16
  -1   0  -1   86.94    1.85
  -1   0  -1   82.24    1.90
   1   0   1   82.12    1.89
   1   0   1   83.12    1.90
   1   0   1   82.01    2.16
   1   0   1   84.56    1.92
   1   0   1   85.64    1.85
  -2   0  -1   70.83    1.58
  -2   0  -1   68.40    1.64
  -2   0  -1   69.77    1.56
   2   0   1   69.42    1.82
   2   0   1   69.28    1.64
   2   0   1   70.26    1.61
   2   0   1   69.77    1.59
   2   0   1   67.88    1.57
  -3   0  -1   49.89    1.17
  -3   0  -1   50.04    1.19
  -3   0  -1   49.27    1.25
   3   0   1   50.34    1.17
   3   0   1   50.99    1.22
   3   0   1   48.94    1.21
   3   0   1   49.11    1.33
   3   0   1   49.49    1.25
  -4   0  -1    5.97    0.24
  -4   0  -1    6.10    0.25
  -4   0  -1    5.79    0.27
   4   0   1    6.38    0.28
   4   0   1    6.20    0.24
   4   0   1    6.07    0.27
   4   0   1    5.99    0.23
   4   0   1    5.51    0.26
  -5   0  -1   11.62    0.41
  -5   0  -1   11.45    0.39
  -5   0  -1   11.04    0.45
   5   0   1   11.14    0.42
   5   0   1   10.82    0.44
   5   0   1   11.78    0.44
   5   0   1   11.67    0.37
   5   0   1   11.54    0.39
  -6   0  -1   38.47    1.11
  -6   0  -1   38.39    1.02
  -6   0  -1   38.68    1.05
   6   0   1   37.25    0.95
   6   0   1   36.67    1.11
   6   0   1   38.14    1.06
   6   0   1   37.41    1.08
   6   0   1   37.11    1.06
  -7   0  -1    5.79    0.30
  -7   0  -1    5.98    0.33
   7   0   1    5.72    0.33
   7   0   1    5.54    0.32
   7   0   1    5.63    0.34
  -8   0  -1    3.65    0.28
   8   0   1    3.80    0.29
   8   0   1    3.10    0.28
   8   0   1    3.77    0.27
  -9   0  -1    4.97    0.34
   9   0   1    6.48    0.41
   9   0   1    5.44    0.38
   9   0   1    5.31    0.34
 -10   0  -1    4.87    0.37
  10   0   1    5.20    0.34
  10   0   1    4.61    0.39
 -11   0  -1    0.03    0.13
  11   0   1    0.03    0.10
  11   0   1    0.07    0.13
  10  -1  -1    1.61    0.24
  10  -1  -1    1.69    0.17
  10  -1  -1    1.36    0.25
 -10   1   1    1.76    0.24
   9  -1  -1    1.02    0.20
   9  -1  -1    1.10    0.21
   9  -1  -1    1.19    0.15
  -9   1   1    1.26    0.20
   8  -1  -1    5.37    0.37
   8  -1  -1    5.32    0.28
   8  -1  -1    5.98    0.36
  -8   1   1    5.54    0.34
   7  -1  -1    1.29    0.13
   7  -1  -1    1.10    0.17
   7  -1  -1    0.98    0.15
  -7   1   1    1.32    0.16
   6  -1  -1    4.98    0.24
   6  -1  -1    4.03    0.26
   6  -1  -1    4.92    0.30
  -6   1   1    4.96    0.27
   5  -1  -1    1.59    0.12
   5  -1  -1    1.63    0.15
   5  -1  -1    1.54    0.16
   5  -1  -1    1.53    0.15
  -5   1   1    1.67    0.15
  -5   1   1    1.46    0.12
  -5   1   1    1.67    0.14
   4  -1  -1   17.28    0.52
   4  -1  -1   16.19    0.54
   4  -1  -1   16.16    0.55
   4  -1  -1   17.03    0.48
  -4   1   1   17.32    0.52
  -4   1   1   17.41    0.49
   3  -1  -1   34.99    0.88
   3  -1  -1   37.05    0.93
   3  -1  -1   37.31    0.98
  -3   1   1   37.45    0.93
  -3   1   1   37.94    0.87
   2  -1  -1  201.89    4.19
   2  -1  -1  177.63    4.59
   2  -1  -1  197.15    4.40
   2  -1  -1  190.98    4.30
  -2   1   1  183.87    5.14
  -2   1   1  201.02    4.30
  -2   1   1  195.39    4.31
  -2   1   1  184.72    4.44
   1  -1  -1  160.91    3.48
   1  -1  -1  159.91    3.53
   1  -1  -1  145.59    3.75
  -1   1   1  150.30    3.61
   0  -1  -1  190.99    4.88
  -1  -1  -1    0.32    0.03
  -1  -1  -1    0.44    0.04
  -1  -1  -1    0.43    0.04
   1   1   1    0.44    0.03
   1   1   1    0.38    0.03
   1   1   1    0.44    0.04
   1   1   1    0.47    0.05
  -2  -1  -1  133.81    3.00
  -2  -1  -1  134.91    3.10
  -2  -1  -1  138.16    3.02
  -2  -1  -1  138.62    3.08
   2   1   1  141.98    3.16
   2   1   1  136.31    3.04
   2   1   1  136.17    3.09
   2   1   1  135.65    3.03
  -3  -1  -1   57.12    1.42
  -3  -1  -1   57.88    1.34
  -3  -1  -1   59.43    1.36
   3   1   1   57.31    1.44
   3   1   1   59.14    1.36
   3   1   1   56.36    1.39
   3   1   1   58.98    1.38
  -4  -1  -1   12.29    0.39
  -4  -1  -1   11.97    0.38
  -4  -1  -1   12.24    0.43
   4   1   1   12.32    0.41
   4   1   1   12.37    0.42
   4   1   1   12.13    0.37
   4   1   1   11.85    0.43
  -5  -1  -1   39.29    1.02
  -5  -1  -1   39.49    1.11
  -5  -1  -1   40.27    1.04
   5   1   1   40.32    1.08
   5   1   1   40.24    1.12
   5   1   1   38.70    1.06
   5   1   1   40.92    1.01
  -6  -1  -1    9.00    0.41
  -6  -1  -1    9.40    0.39
  -6  -1  -1    9.94    0.38
   6   1   1    9.16    0.34
   6   1   1    9.12    0.40
   6   1   1   10.05    0.35
   6   1   1   10.50    0.45
   6   1   1    9.31    0.40
  -7  -1  -1    1.92    0.17
  -7  -1  -1    2.10    0.19
   7   1   1    1.93    0.21
   7   1   1    2.19    0.20
   7   1   1    1.90    0.19
  -8  -1  -1    8.06    0.40
  -8  -1  -1    8.63    0.40
   8   1   1    7.89    0.43
   8   1   1    8.57    0.42
  -9  -1  -1    5.23    0.34
   9   1   1    4.35    0.33
   9   1   1    5.04    0.37
   9   1   1    5.28    0.34
 -10  -1  -1    9.82    0.50
  10   1   1    8.60    0.53
  10   1   1   10.27    0.50
 -11  -1  -1    4.26    0.36
  11   1   1    5.40    0.44
  11   1   1    3.94    0.32
  10  -2  -1    0.15    0.08
  10  -2  -1    0.10    0.11
  10  -2  -1   -0.04    0.11
 -10   2   1    0.08    0.13
   9  -2  -1    1.12    0.20
   9  -2  -1    0.83    0.19
   9  -2  -1    0.91    0.12
  -9   2   1    0.64    0.17
   8  -2  -1    0.32    0.14
   8  -2  -1    0.40    0.13
   8  -2  -1    0.41    0.09
  -8   2   1    0.42    0.14
   7  -2  -1    0.32    0.12
   7  -2  -1    0.50    0.12
   7  -2  -1    0.33    0.08
  -7   2   1    0.31    0.11
   6  -2  -1    1.19    0.17
   6  -2  -1    1.38    0.16
   6  -2  -1    1.04    0.11
  -6   2   1    1.18    0.14
   5  -2  -1    0.02    0.04
   5  -2  -1    0.01    0.04
   5  -2  -1    0.03    0.04
   5  -2  -1    0.04    0.03
  -5   2   1    0.00    0.05
   4  -2  -1    3.43    0.16
   4  -2  -1    3.23    0.18
   4  -2  -1    3.17    0.20
   4  -2  -1    3.22    0.13
  -4   2   1    3.22    0.16
  -4   2   1    3.24    0.14
   3  -2  -1    7.19    0.23
   3  -2  -1    6.92    0.21
   3  -2  -1    7.10    0.30
   3  -2  -1    7.63    0.27
   3  -2  -1    7.33    0.29
  -3   2   1    7.49    0.23
  -3   2   1    7.13    0.25
  -3   2   1    7.08    0.22
   2  -2  -1    1.93    0.08
   2  -2  -1    2.09    0.13
   2  -2  -1    1.97    0.07
   2  -2  -1    2.11    0.12
   2  -2  -1    2.05    0.10
  -2   2   1    2.12    0.07
  -2   2   1    2.02    0.07
   1  -2  -1   55.76    1.38
   1  -2  -1   57.98    1.31
   1  -2  -1   57.47    1.32
   0  -2  -1   10.73    0.28
   0  -2  -1   11.21    0.33
   0  -2  -1   10.69    0.28
  -1  -2  -1    0.10    0.02
  -1  -2  -1    0.05    0.02
  -1  -2  -1    0.11    0.02
   1   2   1    0.07    0.02
   1   2   1    0.03    0.03
   1   2   1    0.09    0.01
   1   2   1    0.09    0.01
  -2  -2  -1   12.68    0.33
  -2  -2  -1   12.38    0.34
  -2  -2  -1   12.73    0.36
  -2  -2  -1   12.63    0.38
   2   2   1   12.81    0.35
   2   2   1   12.70    0.36
   2   2   1   13.25    0.38
  -3  -2  -1   75.07    1.68
  -3  -2  -1   72.20    1.68
  -3  -2  -1   72.71    1.76
  -3  -2  -1   74.89    1.68
   3   2   1   73.59    1.79
   3   2   1   73.00    1.73
   3   2   1   72.34    1.71
   3   2   1   73.47    1.69
  -4  -2  -1   26.69    0.71
  -4  -2  -1   26.90    0.70
  -4  -2  -1   26.89    0.77
   4   2   1   25.96    0.74
   4   2   1   27.88    0.75
   4   2   1   25.85    0.70
   4   2   1   27.22    0.80
  -5  -2  -1   95.16    2.21
  -5  -2  -1   94.21    2.20
  -5  -2  -1   95.77    2.32
   5   2   1   94.02    2.25
   5   2   1   95.13    2.20
   5   2   1   93.28    2.28
   5   2   1   95.34    2.38
  -6  -2  -1    3.64    0.25
  -6  -2  -1    4.22    0.23
  -6  -2  -1    4.11    0.23
   6   2   1    4.07    0.28
   6   2   1    4.28    0.21
   6   2   1    4.57    0.26
   6   2   1    3.92    0.25
  -7  -2  -1    2.72    0.20
  -7  -2  -1    2.00    0.21
  -7  -2  -1    2.40    0.20
   7   2   1    2.37    0.24
   7   2   1    2.39    0.21
   7   2   1    1.97    0.20
   7   2   1    2.38    0.16
  -8  -2  -1    0.66    0.13
  -8  -2  -1    0.53    0.12
   8   2   1    0.77    0.15
   8   2   1    0.46    0.12
   8   2   1    0.36    0.14
  -9  -2  -1    0.84    0.15
  -9  -2  -1    0.94    0.16
   9   2   1    0.80    0.16
   9   2   1    1.14    0.21
 -10  -2  -1    1.43    0.20
  10   2   1    0.92    0.21
  10   2   1    1.21    0.19
  11   2   1    1.86    0.24
  11   2   1    2.18    0.31
   9  -3  -1   -0.07    0.08
   9  -3  -1    0.04    0.05
   9  -3  -1    0.00    0.10
  -9   3   1    0.07    0.11
   8  -3  -1    4.56    0.33
   8  -3  -1    4.74    0.36
   8  -3  -1    4.35    0.21
  -8   3   1    4.22    0.31
   7  -3  -1   21.71    0.61
   7  -3  -1   21.95    0.84
   7  -3  -1   22.63    0.79
  -7   3   1   20.95    0.73
   6  -3  -1    1.28    0.16
   6  -3  -1    1.55    0.19
   6  -3  -1    1.43    0.11
  -6   3   1    1.25    0.15
   5  -3  -1    0.35    0.10
   5  -3  -1    0.43    0.06
   5  -3  -1    0.34    0.09
  -5   3   1    0.55    0.09
   4  -3  -1   18.82    0.58
   4  -3  -1   18.01    0.49
   4  -3  -1   18.38    0.47
   4  -3  -1   18.66    0.64
   4  -3  -1   17.68    0.61
  -4   3   1   18.76    0.51
   3  -3  -1    0.09    0.06
   2  -3  -1  124.15    2.65
   2  -3  -1  121.54    2.81
   2  -3  -1  123.83    2.77
   2  -3  -1  120.42    2.67
   2  -3  -1  121.15    2.90
  -2   3   1  121.06    2.67
  -2   3   1  119.01    2.66
   1  -3  -1    5.35    0.19
   1  -3  -1    5.88    0.25
   1  -3  -1    5.85    0.21
   0  -3  -1   57.61    1.29
   0  -3  -1   57.78    1.29
   0  -3  -1   57.42    1.34
   0  -3  -1   56.60    1.42
   0  -3  -1   57.57    1.34
   0  -3  -1   57.81    1.34
   0   3   1   57.50    1.44
  -1  -3  -1  263.70    6.00
  -1  -3  -1  254.87    6.21
  -1  -3  -1  278.50    6.01
  -1  -3  -1  271.42    6.18
   1   3   1  273.86    6.17
   1   3   1  272.05    6.02
   1   3   1  259.49    6.06
   1   3   1  279.30    6.00
  -2  -3  -1   99.95    2.39
  -2  -3  -1   89.87    2.29
  -2  -3  -1  109.70    2.41
  -2  -3  -1  107.11    2.33
   2   3   1  109.62    2.34
   2   3   1  108.18    2.39
   2   3   1  108.52    2.48
  -3  -3  -1    8.28    0.31
  -3  -3  -1    8.40    0.28
  -3  -3  -1    8.46    0.26
   3   3   1    8.01    0.29
   3   3   1    8.04    0.27
   3   3   1    7.76    0.31
   3   3   1    8.10    0.29
  -4  -3  -1    5.46    0.23
  -4  -3  -1    5.55    0.22
  -4  -3  -1    5.31    0.26
   4   3   1    5.29    0.25
   4   3   1    5.54    0.25
   4   3   1    5.66    0.28
   4   3   1    5.59    0.23
  -5  -3  -1   28.84    0.79
  -5  -3  -1   28.54    0.77
  -5  -3  -1   29.77    0.87
  -5  -3  -1   28.71    0.79
   5   3   1   28.76    0.78
   5   3   1   28.98    0.84
   5   3   1   29.80    0.90
   5   3   1   27.96    0.82
  -6  -3  -1    0.16    0.07
  -6  -3  -1    0.15    0.07
  -6  -3  -1    0.24    0.07
  -6  -3  -1    0.32    0.08
   6   3   1    0.18    0.06
   6   3   1    0.23    0.08
   6   3   1    0.25    0.12
   6   3   1    0.30    0.09
  -7  -3  -1   18.76    0.63
  -7  -3  -1   19.38    0.70
  -7  -3  -1   18.77    0.62
  -7  -3  -1   18.64    0.64
   7   3   1   19.59    0.75
   7   3   1   19.68    0.69
   7   3   1   18.79    0.67
   7   3   1   18.91    0.60
  -8  -3  -1    3.53    0.25
  -8  -3  -1    2.66    0.22
  -8  -3  -1    3.21    0.24
   8   3   1    3.27    0.27
   8   3   1    3.30    0.26
   8   3   1    3.32    0.30
  -9  -3  -1    8.95    0.43
  -9  -3  -1    8.33    0.43
  -9  -3  -1    9.62    0.46
   9   3   1    8.46    0.50
   9   3   1    8.61    0.45
 -10  -3  -1    0.14    0.10
 -10  -3  -1    0.00    0.08
  10   3   1    0.01    0.11
  10   3   1    0.10    0.09
  11   3   1    0.19    0.11
  11   3   1    0.00    0.12
   9  -4  -1    0.63    0.18
   9  -4  -1    0.65    0.20
  -9   4   1    0.81    0.19
   8  -4  -1    2.00    0.24
   8  -4  -1    1.45    0.25
  -8   4   1    2.17    0.24
   7  -4  -1    0.68    0.17
   7  -4  -1    0.91    0.16
  -7   4   1    1.01    0.16
   6  -4  -1   15.33    0.59
   6  -4  -1   14.71    0.65
   6  -4  -1   14.32    0.40
  -6   4   1   14.11    0.52
   5  -4  -1   25.47    0.60
   5  -4  -1   25.40    0.79
   5  -4  -1   24.72    0.87
   5  -4  -1   23.89    0.62
  -5   4   1   25.01    0.71
   4  -4  -1    6.49    0.36
   4  -4  -1    6.81    0.20
   4  -4  -1    6.88    0.31
   4  -4  -1    7.10    0.22
  -4   4   1    6.68    0.26
   3  -4  -1    1.01    0.06
   3  -4  -1    0.87    0.12
   3  -4  -1    1.04    0.11
   3  -4  -1    1.05    0.14
   3  -4  -1    1.09    0.06
  -3   4   1    1.04    0.08
   2  -4  -1    5.89    0.24
   2  -4  -1    6.07    0.17
   2  -4  -1    6.57    0.28
   2  -4  -1    6.54    0.31
  -2   4   1    6.27    0.21
  -2   4   1    6.23    0.19
   1  -4  -1   29.15    0.80
   1  -4  -1   30.29    0.77
   1  -4  -1   29.75    0.87
   1  -4  -1   30.03    0.68
  -1   4   1   30.37    0.70
  -1   4   1   29.80    0.70
   0  -4  -1  169.82    3.69
   0  -4  -1  164.61    3.98
   0  -4  -1  170.29    3.83
   0  -4  -1  171.07    3.82
   0  -4  -1  168.88    3.70
   0   4   1  168.15    4.00
   0   4   1  168.41    3.71
   0   4   1  173.89    3.70
  -1  -4  -1   32.24    0.78
  -1  -4  -1   32.52    0.83
  -1  -4  -1   32.46    0.77
  -1  -4  -1   31.72    0.90
  -1  -4  -1   32.33    0.83
   1   4   1   31.76    0.90
   1   4   1   31.93    0.81
   1   4   1   32.70    0.76
   1   4   1   33.16    0.76
  -2  -4  -1   14.83    0.45
  -2  -4  -1   14.52    0.42
   2   4   1   15.19    0.44
   2   4   1   13.95    0.48
   2   4   1   14.82    0.41
  -3  -4  -1    0.01    0.02
  -3  -4  -1    0.02    0.03
  -3  -4  -1   -0.01    0.02
   3   4   1    0.00    0.03
   3   4   1   -0.01    0.03
   3   4   1    0.15    0.05
  -4  -4  -1   41.98    1.14
  -4  -4  -1   42.89    1.08
  -4  -4  -1   43.30    1.04
   4   4   1   41.70    1.11
   4   4   1   42.90    1.07
   4   4   1   43.23    1.10
   4   4   1   42.19    1.17
  -5  -4  -1    2.73    0.16
  -5  -4  -1    2.87    0.20
  -5  -4  -1    2.73    0.18
   5   4   1    2.89    0.23
   5   4   1    2.89    0.19
   5   4   1    3.00    0.20
   5   4   1    3.16    0.18
  -6  -4  -1    1.07    0.12
  -6  -4  -1    0.95    0.13
  -6  -4  -1    1.00    0.14
   6   4   1    0.99    0.12
   6   4   1    1.36    0.15
   6   4   1    0.98    0.13
   6   4   1    0.99    0.18
  -7  -4  -1    0.18    0.08
  -7  -4  -1    0.33    0.11
  -7  -4  -1    0.18    0.08
   7   4   1    0.37    0.09
   7   4   1    0.16    0.08
   7   4   1    0.17    0.08
   7   4   1    0.11    0.12
  -8  -4  -1    5.93    0.31
  -8  -4  -1    5.88    0.33
   8   4   1    5.19    0.39
   8   4   1    5.68    0.29
   8   4   1    5.02    0.32
  -9  -4  -1    0.44    0.12
   9   4   1    0.17    0.10
   9   4   1    0.34    0.16
 -10  -4  -1    2.22    0.24
  10   4   1    1.63    0.27
  10   4   1    1.58    0.22
  11   4   1    0.00    0.09
  11   4   1    0.15    0.14
   8  -5  -1    8.11    0.54
   8  -5  -1    8.62    0.50
  -8   5   1    8.22    0.46
   7  -5  -1    3.58    0.35
   7  -5  -1    3.39    0.29
  -7   5   1    3.75    0.27
   6  -5  -1    0.68    0.14
   6  -5  -1    1.05    0.20
  -6   5   1    0.76    0.13
   5  -5  -1   -0.05    0.06
   5  -5  -1   -0.01    0.05
  -5   5   1   -0.02    0.05
   4  -5  -1   12.73    0.57
   4  -5  -1   13.15    0.50
  -4   5   1   13.38    0.43
  -4   5   1   13.39    0.42
   3  -5  -1   27.38    0.90
   3  -5  -1   26.57    0.79
  -3   5   1   27.33    0.70
   2  -5  -1    6.94    0.29
   2  -5  -1    7.37    0.37
   2  -5  -1    7.60    0.33
  -2   5   1    7.20    0.24
   1  -5  -1   35.91    1.00
   1  -5  -1   38.03    0.86
   1  -5  -1   37.35    1.10
   1  -5  -1   37.86    0.98
  -1   5   1   39.74    0.92
  -1   5   1   38.34    0.90
   0  -5  -1    7.19    0.20
   0  -5  -1    5.37    0.30
   0  -5  -1    6.25    0.19
   0  -5  -1    5.62    0.26
   0  -5  -1    6.10    0.25
   0   5   1    5.94    0.21
   0   5   1    5.65    0.20
   0   5   1    6.16    0.32
  -1  -5  -1   58.15    1.48
  -1  -5  -1   62.70    1.59
  -1  -5  -1   60.37    1.40
  -1  -5  -1   60.67    1.40
  -1  -5  -1   60.24    1.48
  -1  -5  -1   62.13    1.49
   1   5   1   60.24    1.40
   1   5   1   59.33    1.59
  -2  -5  -1    3.28    0.19
  -2  -5  -1    3.59    0.17
  -2  -5  -1    3.51    0.17
   2   5   1    3.32    0.16
   2   5   1    3.50    0.18
  -3  -5  -1    9.39    0.36
  -3  -5  -1    9.48    0.37
  -3  -5  -1    9.02    0.33
   3   5   1    9.25    0.32
   3   5   1    9.30    0.34
   3   5   1    9.45    0.39
   3   5   1    9.38    0.35
  -4  -5  -1    2.69    0.13
  -4  -5  -1    2.35    0.19
  -4  -5  -1    2.45    0.16
   4   5   1    2.69    0.18
   4   5   1    2.72    0.18
   4   5   1    2.51    0.16
   4   5   1    2.62    0.20
  -5  -5  -1   11.81    0.44
  -5  -5  -1   12.53    0.39
  -5  -5  -1   12.53    0.49
   5   5   1   11.96    0.43
   5   5   1   11.84    0.51
   5   5   1   11.89    0.46
   5   5   1   12.78    0.46
  -6  -5  -1    0.19    0.08
  -6  -5  -1    0.38    0.09
  -6  -5  -1    0.24    0.07
   6   5   1    0.24    0.08
   6   5   1    0.31    0.08
   6   5   1    0.19    0.11
  -7  -5  -1    9.61    0.42
  -7  -5  -1    9.16    0.46
   7   5   1    9.46    0.43
   7   5   1    9.05    0.50
   7   5   1    9.08    0.38
  -8  -5  -1    5.50    0.33
   8   5   1    6.09    0.36
   8   5   1    6.15    0.31
   8   5   1    5.94    0.42
  -9  -5  -1    7.05    0.40
   9   5   1    8.07    0.43
   9   5   1    6.81    0.48
 -10  -5  -1    7.72    0.45
  10   5   1    9.06    0.48
  10   5   1    8.24    0.55
 -11  -5  -1    3.58    0.33
  11   5   1    4.33    0.42
  11   5   1    4.17    0.34
   7  -6  -1    0.42    0.17
   7  -6  -1    0.48    0.14
  -7   6   1    0.19    0.11
   6  -6  -1    5.64    0.36
   6  -6  -1    5.93    0.44
  -6   6   1    5.65    0.32
   5  -6  -1    0.82    0.18
   5  -6  -1    1.11    0.16
  -5   6   1    1.06    0.13
   4  -6  -1    2.49    0.26
   4  -6  -1    1.75    0.18
  -4   6   1    1.87    0.15
  -4   6   1    1.90    0.15
   3  -6  -1    4.36    0.25
   3  -6  -1    3.94    0.30
  -3   6   1    4.62    0.21
   2  -6  -1    0.93    0.16
   2  -6  -1    0.78    0.11
  -2   6   1    0.93    0.09
   1  -6  -1   20.14    0.75
   1  -6  -1   21.10    0.64
  -1   6   1   21.90    0.57
  -1   6   1   21.21    0.77
   0  -6  -1    0.14    0.03
   0  -6  -1    0.15    0.05
   0  -6  -1    0.18    0.04
   0  -6  -1    0.11    0.07
   0   6   1    0.21    0.08
   0   6   1    0.12    0.04
  -1  -6  -1    0.47    0.06
  -1  -6  -1    0.52    0.09
  -1  -6  -1    0.47    0.11
  -1  -6  -1    0.59    0.09
  -1  -6  -1    0.49    0.06
   1   6   1    0.50    0.07
   1   6   1    0.35    0.10
  -2  -6  -1   10.11    0.35
  -2  -6  -1   10.46    0.40
  -2  -6  -1   10.59    0.40
  -2  -6  -1   11.13    0.36
   2   6   1   10.85    0.35
  -3  -6  -1    2.25    0.15
  -3  -6  -1    2.32    0.18
   3   6   1    2.44    0.21
   3   6   1    2.50    0.15
   3   6   1    2.59    0.17
  -4  -6  -1    7.81    0.33
  -4  -6  -1    7.67    0.36
   4   6   1    8.78    0.33
   4   6   1    8.08    0.34
  -5  -6  -1    0.57    0.10
  -5  -6  -1    0.73    0.13
   5   6   1    0.34    0.09
   5   6   1    0.43    0.12
   5   6   1    0.53    0.09
  -6  -6  -1    0.74    0.12
  -6  -6  -1    0.61    0.13
   6   6   1    0.59    0.15
   6   6   1    0.73    0.13
   6   6   1    0.82    0.11
  -7  -6  -1    7.54    0.37
  -7  -6  -1    7.89    0.43
   7   6   1    7.17    0.38
   7   6   1    7.60    0.35
   7   6   1    7.49    0.45
  -8  -6  -1   11.12    0.51
   8   6   1   11.44    0.47
   8   6   1   11.82    0.62
   8   6   1   13.41    0.56
  -9  -6  -1    4.68    0.33
   9   6   1    4.76    0.41
   9   6   1    4.97    0.35
 -10  -6  -1    0.03    0.08
  10   6   1    0.10    0.10
  10   6   1    0.09    0.14
 -11  -6  -1    2.03    0.26
  11   6   1    1.66    0.24
  11   6   1    1.59    0.31
   7  -7  -1    0.07    0.10
   7  -7  -1    0.24    0.16
  -7   7   1    0.09    0.11
   6  -7  -1    0.64    0.16
   6  -7  -1    0.78    0.21
  -6   7   1    0.89    0.16
   5  -7  -1    0.06    0.11
   5  -7  -1    0.10    0.09
  -5   7   1    0.08    0.07
   4  -7  -1    0.06    0.06
   4  -7  -1    0.09    0.10
  -4   7   1    0.01    0.05
  -4   7   1    0.14    0.07
   3  -7  -1    0.05    0.08
   3  -7  -1    0.11    0.07
  -3   7   1    0.00    0.04
   2  -7  -1    8.02    0.37
   2  -7  -1    7.37    0.44
  -2   7   1    7.93    0.47
  -2   7   1    7.87    0.31
   1  -7  -1    0.28    0.11
   1  -7  -1    0.42    0.09
  -1   7   1    0.40    0.07
  -1   7   1    0.71    0.15
   0  -7  -1    7.69    0.34
   0  -7  -1    7.76    0.42
   0   7   1    7.72    0.42
   0   7   1    7.30    0.28
  -1  -7  -1   15.37    0.53
  -1  -7  -1   14.13    0.41
  -1  -7  -1   14.50    0.41
  -1  -7  -1   14.69    0.60
   1   7   1   14.18    0.44
   1   7   1   13.88    0.59
  -2  -7  -1   23.19    0.74
  -2  -7  -1   24.51    0.75
  -2  -7  -1   23.84    0.66
   2   7   1   24.32    0.67
   2   7   1   21.83    0.81
  -3  -7  -1   26.24    0.84
  -3  -7  -1   26.78    0.77
   3   7   1   28.09    0.77
   3   7   1   28.20    0.92
  -4  -7  -1   27.22    0.89
  -4  -7  -1   29.41    0.83
   4   7   1   28.11    0.81
   4   7   1   28.53    0.94
  -5  -7  -1    0.03    0.06
  -5  -7  -1    0.33    0.09
   5   7   1    0.17    0.07
   5   7   1    0.23    0.10
  -6  -7  -1    8.03    0.43
  -6  -7  -1    8.14    0.39
   6   7   1    8.75    0.47
   6   7   1    8.28    0.37
  -7  -7  -1    0.14    0.08
  -7  -7  -1    0.09    0.09
   7   7   1    0.08    0.11
   7   7   1    0.06    0.07
  -8  -7  -1    1.24    0.18
   8   7   1    1.68    0.26
   8   7   1    1.64    0.18
  -9  -7  -1    5.62    0.36
   9   7   1    5.79    0.47
 -10  -7  -1    8.23    0.47
  10   7   1    8.57    0.59
  10   7   1    8.23    0.48
 -11  -7  -1    1.11    0.21
  11   7   1    1.46    0.24
  11   7   1    1.02    0.28
   5  -8  -1    2.00    0.24
   5  -8  -1    2.34    0.32
  -5   8   1    2.26    0.21
   4  -8  -1    1.50    0.20
   4  -8  -1    1.31    0.24
  -4   8   1    1.22    0.15
  -4   8   1    1.32    0.15
   3  -8  -1    6.35    0.45
   3  -8  -1    6.27    0.36
  -3   8   1    5.74    0.29
  -3   8   1    5.82    0.44
   2  -8  -1    0.10    0.10
   2  -8  -1    0.04    0.06
  -2   8   1    0.15    0.11
  -2   8   1    0.05    0.06
   1  -8  -1    0.10    0.07
   1  -8  -1    0.05    0.08
  -1   8   1    0.17    0.11
  -1   8   1    0.09    0.06
   0  -8  -1    3.32    0.30
   0  -8  -1    2.95    0.22
   0   8   1    2.74    0.28
   0   8   1    3.09    0.18
  -1  -8  -1    2.07    0.19
  -1  -8  -1    2.23    0.11
   1   8   1    2.42    0.16
   1   8   1    2.14    0.24
  -2  -8  -1    4.52    0.28
  -2  -8  -1    4.10    0.20
   2   8   1    4.24    0.32
   2   8   1    4.42    0.23
  -3  -8  -1   28.23    0.90
  -3  -8  -1   28.39    0.80
  -3  -8  -1   27.86    0.89
   3   8   1   28.11    0.97
   3   8   1   27.44    0.79
  -4  -8  -1    2.73    0.23
  -4  -8  -1    2.06    0.18
   4   8   1    2.14    0.24
   4   8   1    2.20    0.17
  -5  -8  -1    1.31    0.18
  -5  -8  -1    0.96    0.14
   5   8   1    0.78    0.17
   5   8   1    0.95    0.13
  -6  -8  -1    7.12    0.41
  -6  -8  -1    7.56    0.38
   6   8   1    7.73    0.46
   6   8   1    7.69    0.36
  -7  -8  -1    1.38    0.21
  -7  -8  -1    1.34    0.18
   7   8   1    1.91    0.26
   7   8   1    1.27    0.16
  -8  -8  -1    0.46    0.13
   8   8   1    0.71    0.14
   8   8   1    0.71    0.20
  -9  -8  -1    0.96    0.18
   9   8   1    0.70    0.23
 -10  -8  -1    0.03    0.09
  10   8   1    0.01    0.16
   4  -9  -1   12.83    0.74
   4  -9  -1   13.40    0.63
  -4   9   1   13.64    0.76
  -4   9   1   13.87    0.55
   3  -9  -1    0.57    0.15
   3  -9  -1    0.56    0.18
  -3   9   1    0.62    0.19
  -3   9   1    0.56    0.12
   2  -9  -1    0.69    0.14
   2  -9  -1    0.76    0.19
  -2   9   1    0.53    0.17
  -2   9   1    0.65    0.12
   1  -9  -1    8.45    0.42
   1  -9  -1    8.26    0.51
  -1   9   1    7.33    0.49
  -1   9   1    7.78    0.35
   0  -9  -1   10.61    0.57
   0  -9  -1   10.34    0.46
   0   9   1    9.86    0.39
   0   9   1    9.67    0.56
  -1  -9  -1    5.50    0.33
   1   9   1    5.60    0.28
   1   9   1    5.37    0.39
  -2  -9  -1   10.08    0.47
  -2  -9  -1   10.75    0.33
   2   9   1   10.46    0.55
   2   9   1   10.12    0.41
  -3  -9  -1    9.53    0.36
  -3  -9  -1    9.69    0.47
   3   9   1    9.58    0.52
   3   9   1    9.63    0.39
  -4  -9  -1   10.21    0.49
  -4  -9  -1    9.93    0.40
  -4  -9  -1    9.70    0.48
   4   9   1    9.04    0.51
   4   9   1    9.14    0.40
  -5  -9  -1    0.45    0.13
  -5  -9  -1    0.38    0.10
  -5  -9  -1    0.31    0.12
   5   9   1    0.51    0.15
   5   9   1    0.41    0.10
  -6  -9  -1    0.08    0.08
  -6  -9  -1    0.09    0.10
   6   9   1    0.43    0.16
   6   9   1    0.09    0.07
  -7  -9  -1    0.89    0.16
  -7  -9  -1    0.85    0.19
   7   9   1    1.11    0.16
   7   9   1    1.20    0.24
  -8  -9  -1    7.60    0.43
   8   9   1    7.67    0.53
   8   9   1    7.57    0.40
  -9  -9  -1    0.17    0.12
   9   9   1    0.17    0.16
   3 -10  -1    0.50    0.19
   3 -10  -1    0.41    0.15
  -3  10   1    0.36    0.18
  -3  10   1    0.34    0.11
  -3  10   1    0.21    0.11
   2 -10  -1    0.66    0.16
   2 -10  -1    0.33    0.16
  -2  10   1    0.28    0.10
  -2  10   1    0.84    0.22
   1 -10  -1   -0.09    0.09
   1 -10  -1   -0.04    0.06
  -1  10   1    0.07    0.11
  -1  10   1    0.02    0.06
   0 -10  -1    0.05    0.10
   0 -10  -1    0.11    0.08
   0  10   1    0.22    0.12
   0  10   1    0.08    0.07
  -1 -10  -1    3.41    0.28
   1  10   1    3.93    0.37
   1  10   1    3.24    0.23
  -2 -10  -1   14.96    0.62
   2  10   1   14.38    0.54
   2  10   1   14.65    0.71
  -3 -10  -1   -0.04    0.07
  -3 -10  -1    0.02    0.05
   3  10   1   -0.05    0.05
   3  10   1    0.00    0.08
  -4 -10  -1    0.21    0.08
  -4 -10  -1    0.36    0.12
   4  10   1    0.33    0.10
   4  10   1    0.22    0.12
  -5 -10  -1    0.16    0.11
  -5 -10  -1    0.02    0.08
  -5 -10  -1    0.08    0.08
   5  10   1    0.01    0.07
   5  10   1    0.26    0.14
  -6 -10  -1    3.89    0.34
  -6 -10  -1    4.41    0.29
  -6 -10  -1    4.37    0.36
   6  10   1    3.79    0.37
   6  10   1    3.78    0.27
  -7 -10  -1    1.44    0.24
  -7 -10  -1    1.33    0.19
   7  10   1    1.44    0.18
   7  10   1    0.99    0.24
  -8 -10  -1    1.34    0.20
   8  10   1    1.53    0.20
   8  10   1    1.37    0.28
   0 -11  -1   -0.02    0.08
   0  11   1    0.02    0.08
   0  11   1   -0.05    0.10
  -1 -11  -1    2.06    0.24
   1  11   1    2.30    0.21
   1  11   1    1.65    0.28
  -2 -11  -1    0.92    0.18
   2  11   1    0.84    0.21
   2  11   1    0.74    0.13
  -3 -11  -1    2.59    0.27
   3  11   1    2.26    0.21
   3  11   1    2.61    0.31
  -4 -11  -1    2.37    0.27
  -4 -11  -1    1.68    0.12
   4  11   1    1.58    0.26
   4  11   1    1.70    0.19
  -5 -11  -1    0.48    0.16
  -5 -11  -1    0.57    0.11
   5  11   1    0.57    0.19
   5  11   1    0.52    0.13
  -6 -11  -1    0.02    0.08
  -6 -11  -1    0.05    0.11
  -6 -11  -1    0.19    0.13
   6  11   1    0.19    0.10
   6  11   1    0.11    0.12
  -7 -11  -1    0.03    0.10
   7  11   1   -0.02    0.08
   7  11   1    0.12    0.15
   6  10  -2    0.09    0.14
  -6 -10   2   -0.11    0.08
   5  10  -2    0.98    0.22
   5  10  -2    1.33    0.19
  -5 -10   2    1.43    0.22
   4  10  -2    4.57    0.31
   4  10  -2    4.47    0.39
  -4 -10   2    4.73    0.35
   3  10  -2    5.21    0.32
   3  10  -2    5.69    0.42
  -3 -10   2    4.73    0.34
   2  10  -2    3.45    0.27
   2  10  -2    2.89    0.32
  -2 -10   2    2.97    0.26
  -2 -10   2    4.09    0.34
   1  10  -2    0.39    0.17
   1  10  -2    0.44    0.13
  -1 -10   2    0.42    0.12
  -1 -10   2    0.21    0.13
   0  10  -2    9.10    0.56
   0  10  -2    9.12    0.45
   0 -10   2    8.99    0.51
   0 -10   2    8.74    0.40
   8   9  -2    0.47    0.21
  -8  -9   2    0.67    0.18
   7   9  -2    0.88    0.23
  -7  -9   2    0.80    0.19
   6   9  -2    0.23    0.14
   6   9  -2    0.27    0.10
  -6  -9   2    0.20    0.12
   5   9  -2    2.21    0.21
   5   9  -2    2.04    0.27
  -5  -9   2    2.41    0.26
   4   9  -2    0.92    0.15
   4   9  -2    0.74    0.18
  -4  -9   2    0.74    0.16
  -4  -9   2    1.08    0.20
   3   9  -2    1.03    0.15
   3   9  -2    1.37    0.22
  -3  -9   2    1.24    0.19
  -3  -9   2    1.36    0.20
   2   9  -2    2.89    0.30
   2   9  -2    2.93    0.23
  -2  -9   2    2.67    0.27
  -2  -9   2    2.46    0.24
   1   9  -2    4.28    0.36
   1   9  -2    4.18    0.28
  -1  -9   2    4.76    0.34
  -1  -9   2    4.79    0.31
   0   9  -2    0.35    0.11
   0   9  -2    0.50    0.17
   0  -9   2    0.49    0.12
   0  -9   2    0.40    0.13
  -1   9  -2    0.76    0.14
  -1   9  -2    0.83    0.20
  -1   9  -2    0.70    0.14
   1  -9   2    0.68    0.13
   1  -9   2    0.68    0.17
  -2   9  -2    5.30    0.33
  -2   9  -2    5.91    0.45
  -2   9  -2    5.07    0.33
   2  -9   2    6.41    0.47
   2  -9   2    5.53    0.29
   2  -9   2    5.36    0.39
  -3   9  -2    0.53    0.15
  -3   9  -2    0.45    0.18
   3  -9   2    0.49    0.17
   3  -9   2    0.52    0.09
   3  -9   2    0.71    0.18
   9   8  -2    0.62    0.16
   9   8  -2    0.71    0.25
  -9  -8   2    0.97    0.20
   8   8  -2    3.97    0.31
   8   8  -2    4.33    0.43
  -8  -8   2    4.06    0.35
  -7  -8   2    5.17    0.37
   6   8  -2    8.83    0.53
   6   8  -2    9.14    0.41
  -6  -8   2    8.71    0.48
   5   8  -2    4.90    0.29
   5   8  -2    4.97    0.38
  -5  -8   2    5.20    0.35
   4   8  -2    5.50    0.38
   4   8  -2    5.69    0.31
  -4  -8   2    5.88    0.36
  -4  -8   2    5.93    0.38
   3   8  -2   12.67    0.60
   3   8  -2   14.50    0.53
  -3  -8   2   13.87    0.60
  -3  -8   2   15.07    0.60
   2   8  -2    0.98    0.14
   2   8  -2    1.17    0.19
  -2  -8   2    1.17    0.17
  -2  -8   2    0.92    0.16
   1   8  -2    0.12    0.10
   1   8  -2    0.03    0.06
  -1  -8   2    0.01    0.06
  -1  -8   2    0.07    0.07
   0   8  -2    4.42    0.34
   0   8  -2    4.19    0.26
   0  -8   2    4.00    0.27
   0  -8   2    4.09    0.29
  -1   8  -2    0.40    0.15
  -1   8  -2    0.43    0.11
   1  -8   2    0.42    0.12
   1  -8   2    0.42    0.12
   1  -8   2    0.48    0.16
  -2   8  -2    1.48    0.24
  -2   8  -2    1.61    0.18
  -2   8  -2    1.70    0.18
   2  -8   2    2.04    0.23
   2  -8   2    1.62    0.25
   2  -8   2    1.82    0.18
  -3   8  -2    0.38    0.15
  -3   8  -2    0.20    0.10
   3  -8   2    0.13    0.13
   3  -8   2    0.16    0.08
   3  -8   2    0.30    0.12
  -4   8  -2    0.00    0.11
  -4   8  -2   -0.04    0.08
   4  -8   2    0.12    0.07
   4  -8   2    0.12    0.12
   4  -8   2    0.05    0.12
  10   7  -2    0.83    0.18
  10   7  -2    0.31    0.20
 -10  -7   2    0.58    0.17
   9   7  -2    0.27    0.19
   9   7  -2    0.23    0.12
  -9  -7   2    0.51    0.16
   8   7  -2    0.39    0.13
   8   7  -2    0.25    0.16
  -8  -7   2    0.42    0.13
   7   7  -2    0.06    0.08
   7   7  -2    0.18    0.14
  -7  -7   2    0.01    0.07
   6   7  -2    6.68    0.43
   6   7  -2    7.04    0.36
   6   7  -2    5.95    0.32
  -6  -7   2    6.56    0.39
   5   7  -2    1.59    0.18
   5   7  -2    1.87    0.23
   5   7  -2    1.69    0.16
  -5  -7   2    1.53    0.20
  -5  -7   2    1.53    0.19
  -5  -7   2    1.30    0.19
   4   7  -2    3.47    0.22
   4   7  -2    3.10    0.28
  -4  -7   2    3.06    0.26
  -4  -7   2    3.35    0.27
   3   7  -2    1.09    0.13
   3   7  -2    1.20    0.18
  -3  -7   2    1.51    0.19
  -3  -7   2    1.18    0.17
   2   7  -2    0.53    0.13
   2   7  -2    0.53    0.10
  -2  -7   2    0.40    0.11
  -2  -7   2    0.54    0.13
   1   7  -2    0.14    0.07
   1   7  -2    0.14    0.09
  -1  -7   2    0.13    0.08
  -1  -7   2    0.08    0.07
   0   7  -2    0.56    0.14
   0   7  -2    0.44    0.10
   0  -7   2    0.45    0.11
   0  -7   2    0.47    0.11
  -1   7  -2    1.14    0.14
  -1   7  -2    1.05    0.18
   1  -7   2    1.18    0.16
   1  -7   2    1.34    0.20
   1  -7   2    1.15    0.15
  -2   7  -2    5.54    0.30
  -2   7  -2    5.58    0.30
  -2   7  -2    5.74    0.39
   2  -7   2    5.41    0.34
   2  -7   2    5.17    0.37
   2  -7   2    5.00    0.30
  -3   7  -2    1.08    0.15
  -3   7  -2    0.83    0.19
   3  -7   2    1.42    0.22
   3  -7   2    1.42    0.17
   3  -7   2    1.32    0.19
  -4   7  -2   -0.02    0.08
  -4   7  -2    0.08    0.10
   4  -7   2    0.11    0.09
   4  -7   2    0.10    0.11
   4  -7   2    0.01    0.08
  -5   7  -2    0.92    0.17
   5  -7   2    0.84    0.19
   5  -7   2    1.19    0.24
   5  -7   2    0.71    0.12
  -6   7  -2    4.43    0.35
   6  -7   2    5.12    0.25
   6  -7   2    3.98    0.37
   6  -7   2    4.80    0.43
  10   6  -2    0.53    0.22
  10   6  -2    0.15    0.10
 -10  -6   2    0.42    0.15
   9   6  -2    0.49    0.19
   9   6  -2    0.69    0.15
  -9  -6   2    0.60    0.16
   8   6  -2    1.33    0.18
   8   6  -2    1.87    0.28
  -8  -6   2    1.74    0.21
   7   6  -2   11.67    0.61
   7   6  -2   11.52    0.49
  -7  -6   2   10.92    0.52
   6   6  -2    0.08    0.07
   6   6  -2    0.10    0.09
   6   6  -2   -0.03    0.06
  -6  -6   2    0.03    0.07
   5   6  -2    5.72    0.28
   5   6  -2    5.62    0.36
   5   6  -2    6.00    0.31
  -5  -6   2    5.72    0.34
  -5  -6   2    5.51    0.33
  -5  -6   2    4.97    0.32
   4   6  -2    5.76    0.27
   4   6  -2    5.67    0.34
   4   6  -2    5.51    0.29
  -4  -6   2    5.40    0.32
  -4  -6   2    5.35    0.31
  -4  -6   2    5.51    0.32
   3   6  -2    0.77    0.11
   3   6  -2    0.54    0.12
   3   6  -2    0.49    0.09
  -3  -6   2    0.65    0.12
  -3  -6   2    0.33    0.10
   2   6  -2    2.18    0.16
   2   6  -2    2.23    0.21
   2   6  -2    2.45    0.18
  -2  -6   2    2.04    0.19
  -2  -6   2    2.31    0.20
   1   6  -2   37.09    1.00
   1   6  -2   37.65    1.13
   1   6  -2   36.98    1.01
  -1  -6   2   40.00    1.09
  -1  -6   2   36.98    1.08
   0   6  -2   36.31    1.10
   0   6  -2   34.41    0.94
   0  -6   2   35.16    1.02
   0  -6   2   35.09    1.09
   0  -6   2   35.04    1.03
  -1   6  -2    3.10    0.19
  -1   6  -2    2.63    0.25
   1  -6   2    2.97    0.22
   1  -6   2    2.72    0.25
   1  -6   2    2.77    0.22
  -2   6  -2    0.91    0.12
  -2   6  -2    0.95    0.17
  -2   6  -2    1.01    0.12
   2  -6   2    1.07    0.14
   2  -6   2    0.92    0.16
   2  -6   2    0.98    0.14
  -3   6  -2    7.99    0.36
   3  -6   2    7.89    0.41
   3  -6   2    7.53    0.43
   3  -6   2    7.95    0.38
  -4   6  -2    3.28    0.24
   4  -6   2    3.14    0.23
   4  -6   2    3.24    0.30
   4  -6   2    3.63    0.29
  -5   6  -2   27.07    0.90
   5  -6   2   29.83    1.01
   5  -6   2   28.36    0.87
   5  -6   2   28.34    1.05
  -6   6  -2    4.95    0.34
   6  -6   2    5.68    0.43
   6  -6   2    4.82    0.37
   6  -6   2    5.06    0.29
  -7   6  -2    0.05    0.11
   7  -6   2    0.06    0.11
   7  -6   2   -0.02    0.08
   7  -6   2    0.08    0.12
  10   5  -2    0.11    0.09
  10   5  -2    0.31    0.17
   9   5  -2    0.04    0.12
   9   5  -2    0.04    0.07
  -9  -5   2   -0.01    0.08
   8   5  -2    0.10    0.12
   8   5  -2    0.06    0.07
  -8  -5   2    0.23    0.11
   7   5  -2    0.22    0.13
   7   5  -2    0.13    0.08
  -7  -5   2    0.24    0.09
  -7  -5   2    0.26    0.09
   6   5  -2    0.29    0.13
   6   5  -2    0.19    0.07
   6   5  -2    0.12    0.07
  -6  -5   2    0.14    0.08
  -6  -5   2    0.16    0.08
   5   5  -2   12.41    0.54
   5   5  -2   12.96    0.53
   5   5  -2   12.31    0.46
   5   5  -2   12.01    0.43
  -5  -5   2   12.55    0.46
  -5  -5   2   11.60    0.51
  -5  -5   2   12.81    0.50
   4   5  -2    7.53    0.31
   4   5  -2    7.91    0.38
   4   5  -2    7.73    0.39
  -4  -5   2    8.46    0.39
  -4  -5   2    7.40    0.32
  -4  -5   2    7.59    0.36
  -4  -5   2    8.35    0.38
   3   5  -2    3.65    0.21
   3   5  -2    3.91    0.26
   3   5  -2    3.66    0.24
   3   5  -2    3.79    0.20
  -3  -5   2    4.20    0.25
  -3  -5   2    4.51    0.22
  -3  -5   2    3.99    0.25
  -3  -5   2    4.04    0.24
   2   5  -2   39.91    1.14
   2   5  -2   39.45    1.13
   2   5  -2   40.25    1.03
  -2  -5   2   40.24    1.11
  -2  -5   2   39.87    1.02
  -2  -5   2   40.65    1.10
   1   5  -2   32.80    0.87
   1   5  -2   33.30    0.89
   1   5  -2   34.04    0.98
   1   5  -2   33.40    0.99
  -1  -5   2   33.20    0.85
  -1  -5   2   33.84    0.95
  -1  -5   2   32.31    0.94
   0   5  -2    1.32    0.12
   0   5  -2    1.28    0.12
   0   5  -2    1.27    0.15
   0  -5   2    1.12    0.13
   0  -5   2    1.17    0.15
   0  -5   2    1.09    0.13
  -1   5  -2   17.51    0.53
  -1   5  -2   16.88    0.63
  -1   5  -2   18.73    0.55
   1  -5   2   16.29    0.58
   1  -5   2   16.82    0.58
   1  -5   2   17.33    0.63
  -2   5  -2   23.63    0.83
  -2   5  -2   23.91    0.70
  -2   5  -2   24.00    0.70
   2  -5   2   24.54    0.81
   2  -5   2   24.25    0.75
   2  -5   2   24.66    0.77
  -3   5  -2   17.92    0.57
   3  -5   2   17.31    0.67
   3  -5   2   16.99    0.63
   3  -5   2   18.75    0.62
  -4   5  -2    5.73    0.30
   4  -5   2    5.56    0.31
   4  -5   2    5.54    0.34
   4  -5   2    5.87    0.37
  -5   5  -2   14.30    0.56
   5  -5   2   14.56    0.56
   5  -5   2   16.36    0.68
   5  -5   2   14.46    0.62
  -6   5  -2    1.85    0.21
   6  -5   2    2.07    0.20
   6  -5   2    2.00    0.24
   6  -5   2    2.23    0.27
  -7   5  -2    2.68    0.28
   7  -5   2    3.36    0.34
   7  -5   2    3.01    0.24
   7  -5   2    3.90    0.34
  -8   5  -2    0.22    0.14
   8  -5   2    0.14    0.14
   8  -5   2    0.16    0.09
   8  -5   2    0.15    0.13
  11   4  -2    1.70    0.21
  11   4  -2    2.87    0.36
  10   4  -2    1.61    0.20
  10   4  -2    1.84    0.28
   9   4  -2    0.88    0.21
   9   4  -2    0.96    0.16
  -9  -4   2    0.90    0.16
   8   4  -2    0.28    0.15
   8   4  -2    0.48    0.12
  -8  -4   2    0.45    0.12
  -8  -4   2    0.20    0.10
   7   4  -2    0.74    0.18
   7   4  -2    0.75    0.13
   7   4  -2    0.92    0.16
  -7  -4   2    0.64    0.12
  -7  -4   2    0.86    0.14
   6   4  -2    1.49    0.21
   6   4  -2    1.64    0.13
   6   4  -2    1.42    0.15
   6   4  -2    1.20    0.16
  -6  -4   2    1.34    0.16
  -6  -4   2    1.17    0.14
   5   4  -2   14.54    0.54
   5   4  -2   13.08    0.55
   5   4  -2   13.45    0.44
   5   4  -2   14.29    0.49
  -5  -4   2   13.25    0.48
  -5  -4   2   13.28    0.50
  -5  -4   2   14.86    0.54
   4   4  -2    2.99    0.17
   4   4  -2    2.72    0.20
   4   4  -2    2.72    0.22
   4   4  -2    2.84    0.18
  -4  -4   2    2.88    0.20
  -4  -4   2    2.94    0.20
  -4  -4   2    3.15    0.19
   3   4  -2   18.85    0.55
   3   4  -2   17.45    0.52
   3   4  -2   17.76    0.60
   3   4  -2   18.17    0.60
  -3  -4   2   18.58    0.55
  -3  -4   2   17.78    0.59
  -3  -4   2   16.86    0.59
  -3  -4   2   18.18    0.58
   2   4  -2  129.21    2.90
   2   4  -2  127.17    3.08
   2   4  -2  124.87    2.91
   2   4  -2  127.18    3.04
  -2  -4   2  133.82    3.03
  -2  -4   2  128.29    2.92
  -2  -4   2  129.34    2.97
   1   4  -2   46.55    1.23
   1   4  -2   46.00    1.13
   1   4  -2   46.00    1.23
   1   4  -2   46.51    1.14
  -1  -4   2   45.33    1.20
  -1  -4   2   47.38    1.13
  -1  -4   2   44.85    1.19
   0   4  -2   49.53    1.33
   0   4  -2   49.91    1.21
   0   4  -2   49.73    1.32
   0   4  -2   49.33    1.22
   0  -4   2   51.04    1.29
   0  -4   2   49.39    1.20
   0  -4   2   50.19    1.33
   0  -4   2   50.68    1.29
  -1   4  -2    8.01    0.29
  -1   4  -2    7.97    0.36
  -1   4  -2    7.74    0.36
  -1   4  -2    8.21    0.30
   1  -4   2    7.86    0.35
   1  -4   2    8.29    0.28
   1  -4   2    8.07    0.33
   1  -4   2    8.26    0.35
  -2   4  -2    0.24    0.06
  -2   4  -2    0.18    0.06
  -2   4  -2    0.11    0.05
  -2   4  -2    0.18    0.07
   2  -4   2    0.31    0.08
   2  -4   2    0.25    0.08
   2  -4   2    0.17    0.07
  -3   4  -2    1.52    0.14
  -3   4  -2    1.87    0.15
   3  -4   2    1.70    0.17
   3  -4   2    1.68    0.18
   3  -4   2    1.56    0.16
  -4   4  -2   36.05    0.98
   4  -4   2   36.22    1.10
   4  -4   2   35.02    1.05
   4  -4   2   35.22    1.02
  -5   4  -2    3.38    0.24
   5  -4   2    2.70    0.22
   5  -4   2    3.69    0.28
   5  -4   2    3.65    0.27
  -6   4  -2    0.63    0.14
   6  -4   2    0.87    0.17
   6  -4   2    1.11    0.19
   6  -4   2    0.74    0.13
  -7   4  -2    0.73    0.16
   7  -4   2    0.77    0.14
   7  -4   2    0.79    0.18
   7  -4   2    0.74    0.17
  -8   4  -2    0.21    0.13
   8  -4   2    0.00    0.08
   8  -4   2    0.32    0.13
   8  -4   2    0.09    0.11
  -9   4  -2    0.46    0.17
  11   3  -2    4.57    0.44
  11   3  -2    5.21    0.33
 -11  -3   2    5.08    0.37
  10   3  -2    4.67    0.31
  10   3  -2    5.10    0.43
 -10  -3   2    5.19    0.35
   9   3  -2    1.15    0.20
   9   3  -2    1.18    0.16
   9   3  -2    0.83    0.20
  -9  -3   2    0.87    0.16
   8   3  -2    1.98    0.26
   8   3  -2    2.17    0.23
   8   3  -2    1.47    0.17
  -8  -3   2    1.55    0.18
   7   3  -2    2.23    0.26
   7   3  -2    2.75    0.24
   7   3  -2    2.54    0.20
  -7  -3   2    2.68    0.21
  -7  -3   2    2.79    0.23
   6   3  -2    2.86    0.27
   6   3  -2    2.15    0.18
   6   3  -2    2.27    0.14
   6   3  -2    2.52    0.21
  -6  -3   2    2.24    0.19
  -6  -3   2    2.60    0.19
   5   3  -2   10.74    0.34
   5   3  -2   10.20    0.42
   5   3  -2    9.92    0.38
   5   3  -2    9.30    0.45
  -5  -3   2   10.00    0.40
  -5  -3   2    9.77    0.41
  -5  -3   2   10.03    0.38
   4   3  -2   16.20    0.51
   4   3  -2   16.71    0.58
   4   3  -2   16.63    0.48
   4   3  -2   16.88    0.56
  -4  -3   2   16.73    0.54
  -4  -3   2   16.56    0.56
  -4  -3   2   16.01    0.51
   3   3  -2   58.76    1.52
   3   3  -2   60.78    1.42
   3   3  -2   59.89    1.40
   3   3  -2   58.62    1.49
  -3  -3   2   58.38    1.49
  -3  -3   2   57.97    1.45
  -3  -3   2   59.45    1.43
   2   3  -2   72.04    1.76
   2   3  -2   72.13    1.68
   2   3  -2   72.11    1.66
   2   3  -2   72.06    1.77
  -2  -3   2   71.61    1.75
  -2  -3   2   72.08    1.72
  -2  -3   2   71.57    1.69
  -2  -3   2   72.16    1.75
   1   3  -2   26.72    0.69
   1   3  -2   27.53    0.75
   1   3  -2   26.36    0.70
   1   3  -2   26.76    0.77
  -1  -3   2   26.42    0.74
  -1  -3   2   28.29    0.71
  -1  -3   2   27.40    0.75
   0   3  -2    1.21    0.12
   0   3  -2    1.08    0.09
   0   3  -2    1.07    0.09
   0   3  -2    1.12    0.11
   0  -3   2    1.16    0.09
   0  -3   2    1.26    0.11
   0  -3   2    1.17    0.11
   0  -3   2    1.18    0.11
  -1   3  -2    0.22    0.05
  -1   3  -2    0.21    0.05
  -1   3  -2    0.24    0.07
   1  -3   2    0.21    0.06
   1  -3   2    0.20    0.05
   1  -3   2    0.34    0.09
   1  -3   2    0.18    0.06
   1  -3   2    0.24    0.06
  -2   3  -2   36.99    0.92
  -2   3  -2   36.01    0.92
  -2   3  -2   36.24    1.02
   2  -3   2   35.52    1.13
   2  -3   2   36.06    1.00
   2  -3   2   36.75    0.98
   2  -3   2   36.64    0.98
   2  -3   2   36.65    0.90
  -3   3  -2    4.13    0.26
  -3   3  -2    4.83    0.23
  -3   3  -2    4.58    0.22
   3  -3   2    4.85    0.29
   3  -3   2    4.88    0.20
   3  -3   2    4.71    0.25
   3  -3   2    4.53    0.25
   3  -3   2    5.06    0.26
  -4   3  -2   41.74    1.11
  -4   3  -2   42.27    1.11
   4  -3   2   44.61    1.32
   4  -3   2   41.43    1.18
   4  -3   2   44.09    1.22
   4  -3   2   42.52    1.17
  -5   3  -2    2.38    0.20
   5  -3   2    2.91    0.22
   5  -3   2    2.92    0.23
   5  -3   2    2.37    0.21
  -6   3  -2    0.91    0.15
   6  -3   2    0.59    0.12
   6  -3   2    0.70    0.14
   6  -3   2    1.01    0.17
  -7   3  -2    4.05    0.30
   7  -3   2    4.07    0.32
   7  -3   2    4.08    0.32
   7  -3   2    3.70    0.27
  -8   3  -2    1.88    0.23
   8  -3   2    2.50    0.28
   8  -3   2    2.66    0.24
   8  -3   2    2.38    0.28
  -9   3  -2    4.82    0.38
   9  -3   2    4.60    0.39
   9  -3   2    4.19    0.30
   9  -3   2    4.49    0.39
  11   2  -2    1.40    0.18
  11   2  -2    1.14    0.25
 -11  -2   2    1.26    0.22
  10   2  -2    0.89    0.22
  10   2  -2    1.31    0.17
 -10  -2   2    0.81    0.17
   9   2  -2    5.20    0.31
   9   2  -2    5.75    0.41
   9   2  -2    5.64    0.38
  -9  -2   2    5.05    0.34
   8   2  -2    1.63    0.23
   8   2  -2    1.43    0.19
   8   2  -2    1.43    0.16
  -8  -2   2    1.79    0.19
   7   2  -2    0.06    0.10
   7   2  -2    0.07    0.06
   7   2  -2    0.10    0.07
  -7  -2   2    0.22    0.08
  -7  -2   2    0.17    0.09
  -7  -2   2    0.17    0.08
   6   2  -2    7.89    0.33
   6   2  -2    6.42    0.38
   6   2  -2    7.39    0.36
  -6  -2   2    7.50    0.34
  -6  -2   2    8.05    0.35
  -6  -2   2    7.85    0.34
   5   2  -2    0.89    0.14
   5   2  -2    0.87    0.08
   5   2  -2    0.96    0.13
   5   2  -2    0.93    0.11
  -5  -2   2    1.02    0.12
  -5  -2   2    0.94    0.12
  -5  -2   2    0.97    0.12
   4   2  -2  217.69    5.01
   4   2  -2  226.53    4.83
   4   2  -2  215.35    5.14
   4   2  -2  223.04    4.86
  -4  -2   2  215.65    4.88
  -4  -2   2  224.68    5.01
  -4  -2   2  213.78    4.87
   3   2  -2  117.11    2.59
   3   2  -2  114.09    2.69
   3   2  -2  117.38    2.57
   3   2  -2  114.85    2.75
  -3  -2   2  112.19    2.61
  -3  -2   2  113.42    2.68
   2   2  -2    5.69    0.24
   2   2  -2    6.51    0.22
   2   2  -2    6.04    0.20
   2   2  -2    6.06    0.24
  -2  -2   2    6.05    0.24
  -2  -2   2    6.26    0.25
  -2  -2   2    6.00    0.23
  -2  -2   2    5.77    0.24
   1   2  -2    9.18    0.29
   1   2  -2    8.89    0.32
   1   2  -2    9.23    0.30
   1   2  -2    9.17    0.28
  -1  -2   2    9.15    0.31
  -1  -2   2   11.10    0.39
  -1  -2   2    9.06    0.31
  -1  -2   2    9.35    0.30
   0   2  -2    0.37    0.05
   0   2  -2    0.22    0.04
   0   2  -2    0.17    0.03
   0   2  -2    0.23    0.05
   0  -2   2    0.31    0.05
   0  -2   2    0.24    0.06
   0  -2   2    0.34    0.06
   0  -2   2    0.38    0.05
   0  -2   2    0.32    0.05
  -1   2  -2    0.55    0.06
  -1   2  -2    0.44    0.07
  -1   2  -2    0.56    0.06
  -1   2  -2    0.60    0.06
   1  -2   2    0.60    0.08
   1  -2   2    0.56    0.07
   1  -2   2    0.53    0.06
   1  -2   2    0.52    0.07
   1  -2   2    0.50    0.09
  -2   2  -2  121.64    2.71
  -2   2  -2  116.27    2.84
  -2   2  -2  118.65    2.71
   2  -2   2  122.47    3.21
   2  -2   2  122.42    2.72
   2  -2   2  121.06    2.80
   2  -2   2  121.90    2.77
   2  -2   2  121.62    2.85
  -3   2  -2    2.53    0.15
  -3   2  -2    2.73    0.19
  -3   2  -2    2.76    0.16
   3  -2   2    2.89    0.18
   3  -2   2    2.69    0.15
   3  -2   2    2.43    0.17
   3  -2   2    2.55    0.17
   3  -2   2    2.44    0.18
  -4   2  -2    1.62    0.17
  -4   2  -2    2.16    0.15
  -4   2  -2    1.83    0.15
   4  -2   2    1.92    0.16
   4  -2   2    1.89    0.16
   4  -2   2    2.08    0.13
   4  -2   2    1.82    0.16
   4  -2   2    3.06    0.20
  -5   2  -2    0.80    0.11
  -5   2  -2    1.01    0.14
   5  -2   2    0.87    0.12
   5  -2   2    1.02    0.14
   5  -2   2    0.81    0.13
   5  -2   2    1.00    0.14
  -6   2  -2    2.83    0.23
   6  -2   2    3.01    0.24
   6  -2   2    2.95    0.24
   6  -2   2    2.93    0.24
   6  -2   2    3.07    0.22
  -7   2  -2    0.99    0.16
   7  -2   2    0.82    0.16
   7  -2   2    0.94    0.16
   7  -2   2    1.17    0.17
  -8   2  -2    9.38    0.48
   8  -2   2    9.43    0.50
   8  -2   2    9.70    0.47
   8  -2   2    9.62    0.51
  -9   2  -2    3.11    0.30
   9  -2   2    3.40    0.28
   9  -2   2    3.52    0.33
   9  -2   2    4.12    0.35
 -10   2  -2    0.82    0.21
  10  -2   2    0.53    0.18
  10  -2   2    0.94    0.17
  11   1  -2    7.96    0.55
  11   1  -2    8.31    0.39
 -11  -1   2    7.97    0.48
  10   1  -2    2.84    0.22
  10   1  -2    3.48    0.32
  10   1  -2    3.02    0.33
 -10  -1   2    3.33    0.30
   9   1  -2    1.60    0.22
   9   1  -2    1.83    0.18
   9   1  -2    1.77    0.25
  -9  -1   2    1.54    0.20
   8   1  -2    0.60    0.14
   8   1  -2    0.39    0.10
   8   1  -2    0.70    0.17
  -8  -1   2    0.52    0.12
   7   1  -2    0.07    0.09
   7   1  -2   -0.02    0.05
   7   1  -2   -0.02    0.05
  -7  -1   2    0.10    0.08
   6   1  -2    0.17    0.10
   6   1  -2    0.26    0.09
   6   1  -2    0.13    0.06
  -6  -1   2    0.39    0.09
  -6  -1   2    0.29    0.09
   5   1  -2    0.03    0.03
   5   1  -2    0.04    0.04
   5   1  -2   -0.04    0.06
   5   1  -2    0.18    0.06
   5   1  -2    0.03    0.03
  -5  -1   2   -0.02    0.04
  -5  -1   2    0.06    0.05
  -5  -1   2    0.02    0.04
   4   1  -2   17.78    0.53
   4   1  -2   17.21    0.45
   4   1  -2   18.22    0.60
   4   1  -2   18.04    0.56
   4   1  -2   17.25    0.50
  -4  -1   2   18.04    0.52
  -4  -1   2   17.63    0.52
  -4  -1   2   16.92    0.54
  -4  -1   2   18.49    0.53
   3   1  -2   13.70    0.43
   3   1  -2   13.24    0.39
   3   1  -2   13.56    0.43
   3   1  -2   13.42    0.46
   3   1  -2   13.52    0.35
  -3  -1   2   13.66    0.40
  -3  -1   2   13.42    0.40
  -3  -1   2   13.12    0.42
  -3  -1   2   13.50    0.40
   2   1  -2  506.86   13.97
   2   1  -2  491.38   12.60
   2   1  -2  508.87   12.12
   2   1  -2  517.22   12.05
   2   1  -2  502.07   11.73
   2   1  -2  477.79   12.62
  -2  -1   2  557.45   11.00
  -2  -1   2  504.58   12.12
  -2  -1   2  498.48   13.78
  -2  -1   2  498.60   12.30
   1   1  -2   61.35    1.38
   1   1  -2   60.18    1.38
   1   1  -2   62.54    1.45
   1   1  -2   61.44    1.44
   1   1  -2   62.55    1.45
   1   1  -2   60.74    1.44
   1   1  -2   63.58    1.65
  -1  -1   2   61.11    1.43
  -1  -1   2   60.87    1.65
  -1  -1   2   60.87    1.40
  -1  -1   2   60.15    1.41
   0   1  -2    8.12    0.24
   0   1  -2    8.36    0.24
   0   1  -2    8.64    0.32
   0   1  -2    8.40    0.24
   0   1  -2    8.66    0.28
   0   1  -2    8.45    0.24
   0  -1   2    8.77    0.26
   0  -1   2    8.62    0.26
   0  -1   2    8.84    0.32
   0  -1   2    8.21    0.27
  -1   1  -2  388.40    8.53
  -1   1  -2  352.04    8.95
  -1   1  -2  376.72    8.77
   1  -1   2  389.42    8.47
   1  -1   2  390.70    9.73
   1  -1   2  395.44    8.32
   1  -1   2  393.49    8.31
   1  -1   2  357.54    9.20
  -2   1  -2   42.20    1.00
  -2   1  -2   42.04    0.99
  -2   1  -2   40.16    1.07
   2  -1   2   40.85    1.18
   2  -1   2   41.22    1.03
   2  -1   2   42.26    1.04
   2  -1   2   41.76    1.00
   2  -1   2   42.11    1.04
  -3   1  -2  128.80    2.91
  -3   1  -2  128.77    3.03
  -3   1  -2  125.84    2.88
   3  -1   2  130.73    3.03
   3  -1   2  130.19    2.91
   3  -1   2  127.89    3.39
   3  -1   2  129.20    2.95
   3  -1   2  131.16    2.99
  -4   1  -2   10.32    0.42
  -4   1  -2   10.44    0.37
  -4   1  -2   10.12    0.35
   4  -1   2   10.64    0.39
   4  -1   2   10.47    0.35
   4  -1   2   10.64    0.41
   4  -1   2   10.46    0.40
   4  -1   2   10.03    0.40
  -5   1  -2   18.63    0.65
  -5   1  -2   17.56    0.58
  -5   1  -2   17.45    0.56
   5  -1   2   18.15    0.53
   5  -1   2   17.98    0.61
   5  -1   2   18.32    0.62
   5  -1   2   17.98    0.62
   5  -1   2   19.24    0.62
  -6   1  -2   23.50    0.77
  -6   1  -2   24.85    0.75
   6  -1   2   26.20    0.83
   6  -1   2   24.97    0.82
   6  -1   2   25.12    0.80
   6  -1   2   25.01    0.80
  -7   1  -2   17.38    0.65
   7  -1   2   18.92    0.70
   7  -1   2   19.16    0.71
   7  -1   2   18.80    0.68
  -8   1  -2   15.59    0.64
   8  -1   2   15.60    0.67
   8  -1   2   16.10    0.67
   8  -1   2   16.61    0.65
  -9   1  -2   -0.04    0.10
   9  -1   2   -0.07    0.07
   9  -1   2    0.02    0.08
   9  -1   2    0.01    0.08
 -10   1  -2    0.33    0.15
  10  -1   2    0.46    0.14
  10  -1   2    0.38    0.16
  11   0  -2    1.13    0.14
  11   0  -2    0.84    0.22
 -11   0   2    0.53    0.18
  10   0  -2    1.17    0.23
  10   0  -2    1.00    0.13
  10   0  -2    1.10    0.21
 -10   0   2    0.88    0.19
   9   0  -2    4.77    0.37
   9   0  -2    4.80    0.35
   9   0  -2    5.26    0.28
  -9   0   2    4.30    0.32
   8   0  -2    2.82    0.25
   8   0  -2    2.94    0.28
   8   0  -2    3.19    0.20
  -8   0   2    2.59    0.24
   7   0  -2    1.42    0.13
   7   0  -2    1.51    0.18
   7   0  -2    1.25    0.18
  -7   0   2    1.51    0.17
   6   0  -2    0.32    0.07
   6   0  -2    0.50    0.12
   6   0  -2    0.52    0.11
  -6   0   2    0.35    0.10
   5   0  -2    0.01    0.04
   5   0  -2   -0.01    0.05
   5   0  -2   -0.01    0.03
   5   0  -2   -0.01    0.03
  -5   0   2    0.08    0.05
  -5   0   2   -0.02    0.05
  -5   0   2   -0.01    0.03
   4   0  -2   16.27    0.45
   4   0  -2   15.55    0.52
   4   0  -2   16.38    0.51
   4   0  -2   15.24    0.54
  -4   0   2   16.28    0.50
  -4   0   2   16.75    0.48
   3   0  -2    6.25    0.19
   3   0  -2    5.84    0.23
   3   0  -2    5.94    0.20
   3   0  -2    6.05    0.26
  -3   0   2    6.26    0.23
  -3   0   2    6.02    0.22
   2   0  -2  378.93    8.98
   2   0  -2  406.61    8.64
   2   0  -2  382.64   10.17
   2   0  -2  370.02    8.69
  -2   0   2  371.09    9.18
  -2   0   2  382.24   10.22
  -2   0   2  362.44    8.78
  -2   0   2  374.64    8.65
   1   0  -2   14.28    0.38
   1   0  -2   13.45    0.34
   1   0  -2   14.00    0.37
   1   0  -2   14.05    0.37
   1   0  -2   13.80    0.37
   1   0  -2   14.66    0.42
  -1   0   2   14.22    0.33
  -1   0   2   14.10    0.34
  -1   0   2   14.35    0.43
  -1   0   2   13.88    0.36
  -1   0   2   14.27    0.33
   0   0  -2   24.42    0.59
   0   0  -2   25.37    0.68
   0   0  -2   20.31    0.54
   0   0  -2   23.09    0.55
   0   0   2   23.59    0.68
   0   0   2   24.30    0.57
   0   0   2   24.65    0.56
   0   0   2   24.82    0.55
  -1   0  -2  393.76    9.52
  -1   0  -2  425.49    9.48
  -1   0  -2  440.07    9.46
  -1   0  -2  429.30   11.66
  -1   0  -2  410.69    9.97
   1   0   2  401.93    9.62
   1   0   2  406.42    9.91
   1   0   2  403.89   11.70
   1   0   2  419.78    9.81
  -2   0  -2    0.30    0.06
  -2   0  -2    0.19    0.05
  -2   0  -2    0.23    0.04
  -2   0  -2    0.20    0.05
   2   0   2    0.24    0.05
   2   0   2    0.30    0.06
   2   0   2    0.23    0.04
   2   0   2    0.22    0.04
   2   0   2    0.18    0.05
  -3   0  -2  157.19    3.53
  -3   0  -2  156.51    3.50
  -3   0  -2  158.51    3.65
   3   0   2  159.13    4.09
   3   0   2  155.37    3.55
   3   0   2  159.67    3.61
   3   0   2  158.04    3.53
   3   0   2  159.95    3.66
  -4   0  -2    0.38    0.07
  -4   0  -2    0.63    0.10
  -4   0  -2    0.49    0.08
   4   0   2    0.61    0.09
   4   0   2    0.58    0.09
   4   0   2    0.51    0.08
   4   0   2    0.48    0.08
   4   0   2    0.33    0.08
  -5   0  -2    3.59    0.24
  -5   0  -2    3.75    0.22
  -5   0  -2    3.57    0.20
   5   0   2    3.66    0.21
   5   0   2    3.31    0.19
   5   0   2    4.00    0.24
   5   0   2    3.43    0.22
   5   0   2    3.75    0.23
  -6   0  -2   10.89    0.44
  -6   0  -2   11.06    0.48
  -6   0  -2   10.10    0.41
   6   0   2   11.32    0.46
   6   0   2   11.24    0.39
   6   0   2   10.54    0.45
   6   0   2   11.12    0.42
   6   0   2   11.34    0.46
  -7   0  -2   20.86    0.71
  -7   0  -2   20.39    0.68
   7   0   2   21.24    0.74
   7   0   2   20.89    0.73
   7   0   2   21.01    0.75
  -8   0  -2   11.67    0.52
   8   0   2   12.52    0.56
   8   0   2   10.45    0.52
   8   0   2   11.90    0.53
  -9   0  -2    3.56    0.29
   9   0   2    3.08    0.28
   9   0   2    2.91    0.29
   9   0   2    3.01    0.29
 -10   0  -2    8.64    0.49
  10   0   2    9.30    0.49
  10   0   2    7.67    0.49
  11   0   2    0.18    0.11
  11   0   2    0.05    0.12
  10  -1  -2    0.14    0.07
  10  -1  -2    0.18    0.14
  10  -1  -2    0.07    0.10
 -10   1   2    0.05    0.11
   9  -1  -2    5.90    0.39
   9  -1  -2    6.22    0.43
   9  -1  -2    5.68    0.27
  -9   1   2    5.47    0.36
   8  -1  -2   12.87    0.44
   8  -1  -2   12.54    0.57
   8  -1  -2   12.80    0.61
  -8   1   2   13.62    0.56
   7  -1  -2    0.50    0.12
   7  -1  -2    0.74    0.15
   7  -1  -2    0.59    0.09
  -7   1   2    0.73    0.14
   6  -1  -2    0.48    0.07
   6  -1  -2    0.47    0.10
   6  -1  -2    0.60    0.13
  -6   1   2    0.78    0.12
   5  -1  -2    3.51    0.21
   5  -1  -2    3.39    0.15
   5  -1  -2    3.19    0.21
   5  -1  -2    2.95    0.22
   5  -1  -2    3.08    0.16
  -5   1   2    3.74    0.20
   4  -1  -2    0.94    0.07
   4  -1  -2    0.87    0.10
   4  -1  -2    0.84    0.11
   4  -1  -2    0.93    0.07
   4  -1  -2    0.68    0.09
  -4   1   2    0.71    0.08
  -4   1   2    0.93    0.09
   3  -1  -2   14.88    0.49
   3  -1  -2   14.88    0.44
   3  -1  -2   15.43    0.46
   3  -1  -2   15.46    0.39
   3  -1  -2   15.28    0.38
  -3   1   2   15.37    0.38
  -3   1   2   15.45    0.39
   2  -1  -2   31.25    0.71
   2  -1  -2   31.00    0.81
   2  -1  -2   31.15    0.76
   2  -1  -2   31.50    0.77
   2  -1  -2   31.81    0.70
   1  -1  -2    4.10    0.16
   1  -1  -2    4.35    0.13
   1  -1  -2    4.21    0.13
   0  -1  -2  257.97    6.24
   0  -1  -2  257.77    6.26
   0  -1  -2  250.42    6.17
  -1  -1  -2   73.38    1.67
  -1  -1  -2   72.73    1.65
  -1  -1  -2   71.13    1.61
   1   1   2   72.64    1.68
   1   1   2   73.57    1.65
   1   1   2   74.69    1.62
   1   1   2   71.89    1.62
  -2  -1  -2    0.95    0.07
  -2  -1  -2    0.51    0.06
  -2  -1  -2    0.54    0.07
  -2  -1  -2    0.55    0.05
   2   1   2    0.51    0.05
   2   1   2    0.61    0.06
   2   1   2    0.54    0.07
  -3  -1  -2   25.96    0.73
  -3  -1  -2   26.49    0.67
  -3  -1  -2   26.38    0.66
   3   1   2   26.08    0.70
   3   1   2   25.98    0.68
   3   1   2   26.12    0.72
  -4  -1  -2    1.23    0.11
  -4  -1  -2    1.21    0.10
  -4  -1  -2    0.95    0.12
   4   1   2    0.86    0.10
   4   1   2    1.04    0.10
   4   1   2    1.15    0.12
   4   1   2    0.93    0.10
  -5  -1  -2   17.41    0.60
  -5  -1  -2   16.57    0.54
  -5  -1  -2   17.18    0.53
   5   1   2   17.76    0.58
   5   1   2   17.79    0.59
   5   1   2   17.16    0.53
   5   1   2   17.92    0.59
   5   1   2   17.26    0.57
  -6  -1  -2    0.86    0.11
  -6  -1  -2    0.65    0.11
  -6  -1  -2    1.10    0.16
   6   1   2    0.69    0.13
   6   1   2    0.68    0.12
   6   1   2    0.95    0.11
   6   1   2    0.54    0.11
   6   1   2    0.79    0.10
  -7  -1  -2    8.85    0.41
  -7  -1  -2    9.45    0.40
   7   1   2    9.40    0.37
   7   1   2    9.52    0.45
   7   1   2    9.93    0.45
   7   1   2    9.57    0.38
   7   1   2    9.49    0.44
  -8  -1  -2    0.46    0.11
  -8  -1  -2    0.61    0.13
   8   1   2    0.79    0.16
   8   1   2    0.50    0.13
   8   1   2    1.06    0.17
  -9  -1  -2    2.93    0.27
   9   1   2    2.72    0.26
   9   1   2    2.82    0.29
 -10  -1  -2    3.84    0.32
  10   1   2    4.99    0.39
  10   1   2    4.88    0.36
  11   1   2    0.64    0.19
  11   1   2    0.87    0.19
  10  -2  -2    0.42    0.17
  10  -2  -2    0.40    0.16
 -10   2   2    0.30    0.16
   9  -2  -2   30.40    1.10
   9  -2  -2   28.61    0.74
   9  -2  -2   29.21    1.04
  -9   2   2   27.95    0.98
   8  -2  -2    3.58    0.33
   8  -2  -2    4.71    0.32
   8  -2  -2    4.53    0.20
  -8   2   2    4.54    0.31
   7  -2  -2    6.60    0.37
   7  -2  -2    6.77    0.40
   7  -2  -2    6.31    0.25
  -7   2   2    6.35    0.34
   6  -2  -2   19.82    0.54
   6  -2  -2   19.81    0.73
   6  -2  -2   20.48    0.68
  -6   2   2   20.82    0.64
   5  -2  -2   14.75    0.39
   5  -2  -2   14.58    0.51
   5  -2  -2   13.92    0.40
   5  -2  -2   14.88    0.56
  -5   2   2   14.98    0.46
   4  -2  -2    4.42    0.22
   4  -2  -2    4.44    0.25
   4  -2  -2    4.25    0.15
   4  -2  -2    4.11    0.14
   4  -2  -2    3.93    0.22
  -4   2   2    4.71    0.18
   3  -2  -2    7.35    0.30
   3  -2  -2    7.39    0.28
   3  -2  -2    7.11    0.26
  -3   2   2    7.31    0.19
  -3   2   2    7.21    0.19
   2  -2  -2   28.93    0.72
   2  -2  -2   28.84    0.71
   2  -2  -2   28.94    0.78
   1  -2  -2   51.30    1.18
   1  -2  -2   50.95    1.18
   1  -2  -2   51.13    1.25
   0  -2  -2  291.47    7.43
  -1  -2  -2    0.08    0.02
  -1  -2  -2    0.04    0.02
   1   2   2    0.06    0.03
  -2  -2  -2  138.58    3.02
  -2  -2  -2  132.07    2.90
   2   2   2  133.58    2.93
   2   2   2  135.48    2.98
   2   2   2  121.17    2.90
   2   2   2  133.41    3.06
  -3  -2  -2    0.10    0.03
  -3  -2  -2    0.02    0.03
  -3  -2  -2    0.06    0.04
   3   2   2    0.11    0.04
   3   2   2    0.07    0.03
   3   2   2    0.03    0.04
   3   2   2    0.07    0.04
  -4  -2  -2   23.08    0.70
  -4  -2  -2   22.43    0.62
  -4  -2  -2   23.19    0.62
   4   2   2   23.60    0.67
   4   2   2   23.60    0.70
   4   2   2   23.46    0.67
   4   2   2   23.15    0.64
  -5  -2  -2    3.79    0.20
  -5  -2  -2    3.62    0.20
  -5  -2  -2    3.44    0.23
   5   2   2    3.90    0.25
   5   2   2    3.45    0.19
   5   2   2    3.80    0.23
   5   2   2    4.02    0.22
  -6  -2  -2   10.14    0.39
  -6  -2  -2    9.61    0.38
  -6  -2  -2   10.02    0.44
   6   2   2    9.72    0.44
   6   2   2    9.94    0.38
   6   2   2    9.54    0.42
   6   2   2    9.78    0.41
  -7  -2  -2    0.92    0.16
  -7  -2  -2    0.71    0.12
  -7  -2  -2    0.92    0.13
   7   2   2    0.92    0.12
   7   2   2    0.77    0.14
   7   2   2    0.87    0.14
   7   2   2    0.78    0.10
   7   2   2    0.84    0.16
  -8  -2  -2    1.28    0.17
  -8  -2  -2    1.72    0.18
   8   2   2    1.69    0.20
   8   2   2    1.78    0.22
   8   2   2    1.63    0.20
  -9  -2  -2    0.21    0.10
  -9  -2  -2    0.47    0.13
   9   2   2    0.07    0.09
   9   2   2    0.09    0.10
  10   2   2    1.64    0.25
  10   2   2    1.96    0.24
  11   2   2    2.37    0.31
  11   2   2    2.63    0.29
   9  -3  -2    2.06    0.25
   9  -3  -2    2.02    0.28
  -9   3   2    2.05    0.25
   8  -3  -2   11.32    0.54
   8  -3  -2   10.59    0.58
  -8   3   2   11.67    0.52
   7  -3  -2   14.94    0.66
   7  -3  -2   15.83    0.62
  -7   3   2   15.43    0.57
   6  -3  -2    6.63    0.38
   6  -3  -2    6.76    0.19
   6  -3  -2    6.67    0.20
   6  -3  -2    6.12    0.33
  -6   3   2    6.68    0.31
   5  -3  -2    0.50    0.10
   5  -3  -2    0.49    0.04
   5  -3  -2    0.55    0.12
  -5   3   2    0.74    0.09
   4  -3  -2    1.76    0.17
   4  -3  -2    1.80    0.14
   4  -3  -2    1.68    0.15
  -4   3   2    1.87    0.11
  -4   3   2    1.80    0.12
   3  -3  -2   78.82    1.86
   3  -3  -2   76.99    1.89
   3  -3  -2   78.25    1.98
  -3   3   2   79.92    1.74
  -3   3   2   79.28    1.74
  -3   3   2   79.74    2.09
   2  -3  -2   42.19    1.02
   2  -3  -2   41.76    0.99
   2  -3  -2   40.01    1.10
   1  -3  -2   10.22    0.27
   1  -3  -2   10.27    0.29
   1  -3  -2   10.02    0.36
   0  -3  -2   10.16    0.26
   0  -3  -2    9.56    0.34
   0  -3  -2    9.95    0.26
  -1  -3  -2    1.20    0.07
  -1  -3  -2    1.21    0.07
  -1  -3  -2    1.21    0.10
   1   3   2    1.20    0.10
  -2  -3  -2   25.54    0.62
  -2  -3  -2   25.45    0.66
  -2  -3  -2   25.68    0.67
   2   3   2   26.72    0.61
   2   3   2   26.53    0.61
   2   3   2   25.72    0.65
   2   3   2   25.69    0.70
  -3  -3  -2    5.42    0.24
  -3  -3  -2    6.25    0.24
  -3  -3  -2    5.59    0.21
   3   3   2    5.88    0.23
   3   3   2    5.85    0.22
   3   3   2    5.90    0.25
  -4  -3  -2    0.06    0.04
  -4  -3  -2    0.01    0.03
  -4  -3  -2    0.07    0.04
  -4  -3  -2    0.00    0.03
   4   3   2    0.00    0.03
   4   3   2    0.08    0.04
   4   3   2    0.00    0.03
   4   3   2   -0.04    0.04
  -5  -3  -2    6.99    0.33
  -5  -3  -2    6.21    0.27
  -5  -3  -2    6.28    0.25
  -5  -3  -2    6.33    0.27
   5   3   2    6.26    0.27
   5   3   2    6.52    0.31
   5   3   2    5.90    0.29
   5   3   2    5.84    0.32
  -6  -3  -2    3.39    0.24
  -6  -3  -2    3.42    0.21
  -6  -3  -2    3.20    0.19
   6   3   2    3.37    0.26
   6   3   2    3.63    0.24
   6   3   2    2.98    0.21
   6   3   2    2.84    0.19
  -7  -3  -2    9.99    0.41
  -7  -3  -2   10.11    0.42
  -7  -3  -2    9.60    0.47
   7   3   2   10.48    0.46
   7   3   2   10.51    0.41
   7   3   2   10.21    0.46
   7   3   2   10.20    0.50
  -8  -3  -2    0.63    0.13
  -8  -3  -2    0.86    0.14
   8   3   2    0.60    0.11
   8   3   2    0.32    0.11
   8   3   2    0.55    0.16
  -9  -3  -2    5.54    0.34
  -9  -3  -2    5.79    0.34
   9   3   2    5.99    0.38
   9   3   2    5.75    0.41
 -10  -3  -2    0.60    0.16
  10   3   2    0.43    0.14
  10   3   2    0.59    0.18
  11   3   2    1.08    0.21
  11   3   2    1.00    0.23
   9  -4  -2    8.86    0.52
   9  -4  -2    8.71    0.57
  -9   4   2    9.27    0.50
   8  -4  -2    0.55    0.17
   8  -4  -2    0.38    0.14
  -8   4   2    0.33    0.13
   7  -4  -2    0.69    0.15
   7  -4  -2    0.80    0.18
  -7   4   2    0.86    0.14
   6  -4  -2   16.56    0.70
   6  -4  -2   16.94    0.62
  -6   4   2   15.38    0.54
   5  -4  -2   -0.02    0.04
   5  -4  -2    0.06    0.07
  -5   4   2    0.04    0.05
   4  -4  -2    0.06    0.05
   4  -4  -2   -0.02    0.05
  -4   4   2    0.00    0.03
  -4   4   2    0.07    0.04
   3  -4  -2    7.38    0.36
   3  -4  -2    6.91    0.28
   3  -4  -2    7.16    0.31
  -3   4   2    7.34    0.21
  -3   4   2    6.94    0.22
   2  -4  -2   11.21    0.35
   2  -4  -2   11.85    0.39
   2  -4  -2   11.61    0.45
   1  -4  -2   73.32    1.87
   1  -4  -2   75.29    1.74
   1  -4  -2   74.50    1.72
   0  -4  -2    0.09    0.04
   0  -4  -2    0.20    0.04
   0  -4  -2    0.15    0.04
   0   4   2    0.09    0.05
  -1  -4  -2    2.24    0.11
  -1  -4  -2    2.13    0.11
  -1  -4  -2    2.42    0.16
   1   4   2    2.24    0.15
  -2  -4  -2   31.09    0.79
  -2  -4  -2   31.02    0.80
  -2  -4  -2   30.69    0.74
  -2  -4  -2   30.82    0.73
   2   4   2   29.72    0.85
   2   4   2   32.01    0.73
   2   4   2   30.34    0.72
  -3  -4  -2   13.49    0.39
  -3  -4  -2   13.10    0.42
  -3  -4  -2   12.75    0.43
   3   4   2   12.78    0.45
   3   4   2   13.58    0.41
   3   4   2   13.95    0.40
  -4  -4  -2   23.57    0.71
  -4  -4  -2   22.85    0.64
  -4  -4  -2   24.13    0.59
   4   4   2   23.86    0.73
   4   4   2   22.92    0.65
   4   4   2   23.37    0.67
   4   4   2   23.45    0.68
  -5  -4  -2   13.25    0.41
  -5  -4  -2   13.97    0.51
  -5  -4  -2   13.41    0.45
   5   4   2   13.09    0.45
   5   4   2   12.90    0.48
   5   4   2   13.47    0.52
   5   4   2   13.37    0.47
  -6  -4  -2    2.96    0.22
  -6  -4  -2    2.96    0.20
  -6  -4  -2    2.59    0.17
   6   4   2    2.68    0.20
   6   4   2    2.52    0.18
   6   4   2    2.43    0.24
   6   4   2    2.77    0.21
  -7  -4  -2   10.09    0.39
  -7  -4  -2    9.69    0.47
  -7  -4  -2    9.67    0.41
   7   4   2   10.06    0.41
   7   4   2    9.48    0.44
   7   4   2   10.21    0.51
  -8  -4  -2   18.07    0.65
  -8  -4  -2   18.83    0.65
   8   4   2   18.21    0.62
   8   4   2   17.66    0.69
   8   4   2   18.09    0.76
  -9  -4  -2    9.92    0.47
  -9  -4  -2   10.58    0.49
   9   4   2   10.07    0.57
   9   4   2   10.23    0.51
 -10  -4  -2    6.48    0.39
 -10  -4  -2    6.34    0.39
  10   4   2    5.65    0.39
  10   4   2    6.67    0.47
 -11  -4  -2   -0.10    0.09
 -11  -4  -2   -0.10    0.07
  11   4   2   -0.03    0.12
  11   4   2    0.07    0.11
   8  -5  -2    2.83    0.29
   8  -5  -2    2.56    0.32
  -8   5   2    3.13    0.28
   7  -5  -2    0.54    0.17
   7  -5  -2    0.63    0.15
  -7   5   2    0.49    0.13
   6  -5  -2    5.90    0.41
   6  -5  -2    6.69    0.37
  -6   5   2    6.25    0.31
   5  -5  -2   14.55    0.65
   5  -5  -2   14.90    0.56
  -5   5   2   15.44    0.49
   4  -5  -2    1.57    0.15
   4  -5  -2    1.46    0.20
  -4   5   2    1.53    0.11
  -4   5   2    1.64    0.12
   3  -5  -2    0.17    0.08
   3  -5  -2    0.10    0.05
  -3   5   2    0.12    0.04
   2  -5  -2    0.19    0.05
   2  -5  -2    0.24    0.07
   2  -5  -2    0.15    0.08
  -2   5   2    0.15    0.03
  -2   5   2    0.22    0.03
   1  -5  -2   48.88    1.18
   1  -5  -2   47.91    1.33
   1  -5  -2   48.10    1.21
   0  -5  -2   13.93    0.43
   0  -5  -2   13.18    0.41
   0  -5  -2   14.23    0.52
   0   5   2   15.13    0.54
  -1  -5  -2   13.40    0.41
  -1  -5  -2   12.97    0.49
  -1  -5  -2   13.12    0.41
   1   5   2   12.96    0.32
   1   5   2   13.29    0.33
  -2  -5  -2    0.30    0.06
  -2  -5  -2    0.32    0.06
  -2  -5  -2    0.36    0.04
  -2  -5  -2    0.32    0.04
   2   5   2    0.40    0.05
   2   5   2    0.31    0.05
   2   5   2    0.51    0.10
  -3  -5  -2    1.34    0.12
  -3  -5  -2    0.96    0.09
  -3  -5  -2    0.95    0.09
   3   5   2    1.07    0.10
   3   5   2    1.05    0.09
   3   5   2    0.96    0.12
  -4  -5  -2    4.00    0.23
  -4  -5  -2    3.46    0.18
   4   5   2    3.74    0.20
   4   5   2    3.79    0.21
   4   5   2    3.56    0.19
   4   5   2    3.98    0.24
  -5  -5  -2   16.05    0.52
  -5  -5  -2   16.05    0.58
  -5  -5  -2   16.27    0.45
   5   5   2   15.57    0.52
   5   5   2   15.30    0.55
   5   5   2   16.78    0.61
   5   5   2   16.56    0.55
  -6  -5  -2   82.28    2.11
  -6  -5  -2   82.02    1.99
   6   5   2   82.10    2.17
   6   5   2   80.17    1.98
   6   5   2   81.80    2.04
  -7  -5  -2    1.33    0.16
  -7  -5  -2    1.62    0.20
   7   5   2    1.28    0.17
   7   5   2    1.19    0.14
   7   5   2    1.17    0.20
  -8  -5  -2    0.15    0.09
  -8  -5  -2    0.58    0.13
   8   5   2    0.17    0.10
   8   5   2    0.25    0.09
   8   5   2    0.28    0.14
  -9  -5  -2    2.35    0.23
   9   5   2    2.25    0.25
   9   5   2    3.09    0.33
 -10  -5  -2    0.30    0.12
  10   5   2    0.41    0.19
  10   5   2   -0.02    0.09
 -11  -5  -2    2.75    0.28
  11   5   2    2.88    0.36
  11   5   2    2.72    0.30
   8  -6  -2   -0.05    0.12
  -8   6   2    0.11    0.12
   7  -6  -2    0.32    0.12
   7  -6  -2    0.52    0.17
  -7   6   2    0.37    0.12
   6  -6  -2    3.16    0.26
   6  -6  -2    3.10    0.33
  -6   6   2    2.36    0.20
   5  -6  -2    1.02    0.15
   5  -6  -2    1.11    0.21
  -5   6   2    1.01    0.12
   4  -6  -2   -0.02    0.06
   4  -6  -2    0.05    0.05
  -4   6   2   -0.01    0.04
   3  -6  -2    9.24    0.48
   3  -6  -2    9.30    0.38
  -3   6   2    9.70    0.31
   2  -6  -2   18.56    0.71
   2  -6  -2   17.88    0.57
  -2   6   2   18.88    0.49
   1  -6  -2   30.90    0.91
   1  -6  -2   32.41    1.03
   1  -6  -2   34.13    0.89
  -1   6   2   34.49    0.79
   0  -6  -2    4.30    0.22
   0  -6  -2    3.86    0.27
   0  -6  -2    3.93    0.20
   0   6   2    4.01    0.15
   0   6   2    3.93    0.15
   0   6   2    4.25    0.28
  -1  -6  -2   24.05    0.79
  -1  -6  -2   23.89    0.68
  -1  -6  -2   23.94    0.69
  -1  -6  -2   23.63    0.69
   1   6   2   23.83    0.60
   1   6   2   24.35    0.60
   1   6   2   22.97    0.79
  -2  -6  -2   26.51    0.65
  -2  -6  -2   26.29    0.64
  -2  -6  -2   26.19    0.75
  -2  -6  -2   26.68    0.76
   2   6   2   26.34    0.68
   2   6   2   26.84    0.85
  -3  -6  -2   16.07    0.47
  -3  -6  -2   16.05    0.47
  -3  -6  -2   16.90    0.55
   3   6   2   15.64    0.59
   3   6   2   16.43    0.49
  -4  -6  -2    6.30    0.27
  -4  -6  -2    6.46    0.32
   4   6   2    6.59    0.35
   4   6   2    6.34    0.27
  -5  -6  -2   23.00    0.79
  -5  -6  -2   26.03    0.73
   5   6   2   25.22    0.84
   5   6   2   24.45    0.72
  -6  -6  -2    0.64    0.11
  -6  -6  -2    0.69    0.13
   6   6   2    0.56    0.14
   6   6   2    0.60    0.11
   6   6   2    0.45    0.11
  -7  -6  -2    3.11    0.23
  -7  -6  -2    3.41    0.28
   7   6   2    3.65    0.27
   7   6   2    3.00    0.30
   7   6   2    3.36    0.23
  -8  -6  -2   17.31    0.71
  -8  -6  -2   16.71    0.64
   8   6   2   17.71    0.68
   8   6   2   16.47    0.61
   8   6   2   17.34    0.77
  -9  -6  -2    1.45    0.19
   9   6   2    1.23    0.24
   9   6   2    1.29    0.20
   9   6   2    1.17    0.16
 -10  -6  -2    0.08    0.09
  10   6   2    0.17    0.11
  10   6   2   -0.01    0.15
 -11  -6  -2    0.12    0.12
  11   6   2    0.10    0.15
  11   6   2    0.01    0.09
   7  -7  -2    2.71    0.36
   7  -7  -2    3.10    0.30
  -7   7   2    3.45    0.28
   6  -7  -2    3.16    0.29
   6  -7  -2    3.93    0.39
  -6   7   2    2.98    0.23
   5  -7  -2    3.58    0.36
   5  -7  -2    3.25    0.26
  -5   7   2    3.05    0.21
   4  -7  -2    3.39    0.34
   4  -7  -2    3.76    0.26
  -4   7   2    3.75    0.21
  -4   7   2    4.07    0.22
   3  -7  -2    0.65    0.16
   3  -7  -2    0.55    0.11
  -3   7   2    0.60    0.08
   2  -7  -2    4.06    0.24
   2  -7  -2    3.74    0.31
  -2   7   2    3.87    0.18
   1  -7  -2    1.71    0.21
   1  -7  -2    1.90    0.15
  -1   7   2    1.52    0.11
  -1   7   2    1.49    0.20
   0  -7  -2   -0.01    0.05
   0  -7  -2    0.01    0.04
   0   7   2    0.04    0.06
   0   7   2    0.03    0.03
  -1  -7  -2    0.69    0.10
  -1  -7  -2    0.61    0.14
   1   7   2    0.77    0.08
   1   7   2    0.76    0.15
  -2  -7  -2    0.85    0.06
  -2  -7  -2    0.85    0.12
   2   7   2    0.54    0.13
   2   7   2    0.92    0.09
  -3  -7  -2    0.32    0.09
  -3  -7  -2    0.32    0.06
  -3  -7  -2    0.23    0.06
   3   7   2    0.28    0.07
   3   7   2    0.46    0.12
  -4  -7  -2   26.67    0.74
  -4  -7  -2   27.14    0.85
   4   7   2   26.59    0.76
   4   7   2   26.43    0.89
  -5  -7  -2   32.53    1.01
  -5  -7  -2   32.85    0.91
   5   7   2   32.25    1.05
   5   7   2   32.71    0.92
  -6  -7  -2    0.12    0.08
  -6  -7  -2    0.28    0.08
   6   7   2    0.12    0.07
   6   7   2    0.41    0.13
  -7  -7  -2    0.15    0.09
  -7  -7  -2   -0.02    0.05
   7   7   2    0.02    0.10
   7   7   2   -0.02    0.05
  -8  -7  -2    3.54    0.26
  -8  -7  -2    3.09    0.30
   8   7   2    2.58    0.31
   8   7   2    3.31    0.24
  -9  -7  -2    1.74    0.21
   9   7   2    2.32    0.22
   9   7   2    1.72    0.29
 -10  -7  -2    1.00    0.19
  10   7   2    1.34    0.29
 -11  -7  -2    0.15    0.12
  11   7   2   -0.21    0.14
   6  -8  -2   11.84    0.58
   6  -8  -2   10.27    0.66
  -6   8   2   11.18    0.50
   5  -8  -2    1.38    0.20
   5  -8  -2    1.12    0.25
  -5   8   2    1.62    0.17
   4  -8  -2    1.27    0.18
   4  -8  -2    1.10    0.23
  -4   8   2    1.24    0.14
  -4   8   2    1.39    0.15
   3  -8  -2   12.97    0.66
   3  -8  -2   12.94    0.53
  -3   8   2   12.74    0.44
   2  -8  -2   23.56    0.76
   2  -8  -2   21.97    0.91
  -2   8   2   23.49    0.66
  -2   8   2   23.94    0.94
   1  -8  -2    3.05    0.30
   1  -8  -2    2.72    0.20
  -1   8   2    2.54    0.28
  -1   8   2    2.86    0.16
   0  -8  -2    0.11    0.06
   0  -8  -2    0.07    0.08
   0   8   2    0.02    0.06
   0   8   2    0.01    0.04
  -1  -8  -2   -0.01    0.06
  -1  -8  -2    0.13    0.06
   1   8   2    0.13    0.05
   1   8   2    0.04    0.07
  -2  -8  -2    5.39    0.30
  -2  -8  -2    5.46    0.30
   2   8   2    5.33    0.36
   2   8   2    5.90    0.26
  -3  -8  -2    1.76    0.12
  -3  -8  -2    1.60    0.17
   3   8   2    1.64    0.14
   3   8   2    1.68    0.21
  -4  -8  -2   15.20    0.59
  -4  -8  -2   15.69    0.49
   4   8   2   14.32    0.63
   4   8   2   14.62    0.51
  -5  -8  -2    0.39    0.11
  -5  -8  -2    0.57    0.10
   5   8   2    0.37    0.09
   5   8   2    0.60    0.15
  -6  -8  -2    1.77    0.18
  -6  -8  -2    1.92    0.22
   6   8   2    1.70    0.24
   6   8   2    1.66    0.17
  -7  -8  -2    0.04    0.08
  -7  -8  -2    0.07    0.07
   7   8   2    0.07    0.07
   7   8   2    0.17    0.12
  -8  -8  -2    0.50    0.13
  -8  -8  -2    0.73    0.18
   8   8   2    0.54    0.18
   8   8   2    0.50    0.12
  -9  -8  -2    0.30    0.12
   9   8   2    0.03    0.14
   9   8   2    0.16    0.10
 -10  -8  -2    0.59    0.16
  10   8   2    0.81    0.26
   4  -9  -2    1.84    0.22
   4  -9  -2    1.97    0.31
  -4   9   2    1.66    0.18
  -4   9   2    1.95    0.32
  -4   9   2    1.50    0.17
   3  -9  -2    1.16    0.24
   3  -9  -2    0.83    0.16
  -3   9   2    1.19    0.25
  -3   9   2    1.27    0.14
   2  -9  -2    0.02    0.07
   2  -9  -2   -0.04    0.09
  -2   9   2    0.00    0.09
  -2   9   2    0.02    0.06
   1  -9  -2   -0.03    0.06
   1  -9  -2   -0.04    0.08
  -1   9   2    0.00    0.05
  -1   9   2    0.16    0.11
   0  -9  -2    0.03    0.09
   0  -9  -2   -0.06    0.05
   0   9   2    0.05    0.05
   0   9   2    0.01    0.09
  -1  -9  -2    0.61    0.12
   1   9   2    0.70    0.10
   1   9   2    0.82    0.18
  -2  -9  -2    0.62    0.12
   2   9   2    0.59    0.16
   2   9   2    1.14    0.12
  -3  -9  -2    5.48    0.33
  -3  -9  -2    5.29    0.32
   3   9   2    5.73    0.39
   3   9   2    5.66    0.28
  -4  -9  -2   -0.10    0.05
  -4  -9  -2    0.09    0.05
   4   9   2    0.09    0.09
   4   9   2    0.07    0.06
  -5  -9  -2    5.98    0.29
  -5  -9  -2    5.11    0.35
   5   9   2    6.46    0.42
   5   9   2    5.24    0.29
  -6  -9  -2    9.95    0.51
  -6  -9  -2    9.99    0.43
   6   9   2    9.85    0.44
  -7  -9  -2    1.99    0.25
  -7  -9  -2    1.81    0.20
   7   9   2    1.54    0.26
   7   9   2    2.08    0.20
  -8  -9  -2    0.09    0.09
  -8  -9  -2    0.04    0.10
   8   9   2   -0.01    0.08
   8   9   2    0.15    0.14
  -9  -9  -2   12.11    0.56
   9   9   2   10.68    0.51
   9   9   2   10.23    0.65
 -10  -9  -2    0.04    0.10
  10   9   2   -0.03    0.17
   3 -10  -2   -0.07    0.11
   3 -10  -2   -0.05    0.07
  -3  10   2   -0.03    0.07
  -3  10   2    0.07    0.12
   2 -10  -2   -0.03    0.11
   2 -10  -2    0.03    0.07
  -2  10   2    0.00    0.11
  -2  10   2   -0.03    0.06
   1 -10  -2    1.27    0.18
   1 -10  -2    0.89    0.22
  -1  10   2    1.22    0.25
  -1  10   2    1.30    0.15
   0 -10  -2    3.36    0.26
   0 -10  -2    2.74    0.33
   0  10   2    3.22    0.22
   0  10   2    2.62    0.32
  -1 -10  -2    8.25    0.41
   1  10   2    7.19    0.49
   1  10   2    7.31    0.34
  -2 -10  -2   11.18    0.51
   2  10   2   11.18    0.61
   2  10   2   11.94    0.45
  -3 -10  -2    1.24    0.18
   3  10   2    1.14    0.14
   3  10   2    0.77    0.19
  -4 -10  -2    0.84    0.16
  -4 -10  -2    0.65    0.15
   4  10   2    0.75    0.12
   4  10   2    0.39    0.14
  -5 -10  -2    0.03    0.08
  -5 -10  -2    0.07    0.08
  -5 -10  -2    0.05    0.06
   5  10   2   -0.05    0.09
   5  10   2    0.04    0.06
  -6 -10  -2    1.07    0.20
  -6 -10  -2    1.38    0.16
   6  10   2    1.52    0.25
   6  10   2    1.00    0.15
  -7 -10  -2    6.16    0.35
  -7 -10  -2    6.38    0.44
   7  10   2    5.39    0.45
  -8 -10  -2   15.73    0.75
  -8 -10  -2   16.18    0.64
   8  10   2   15.46    0.63
   8  10   2   15.31    0.80
  -9 -10  -2   -0.06    0.08
   9  10   2    0.05    0.09
   9  10   2    0.11    0.16
   1 -11  -2    3.87    0.32
   1 -11  -2    3.27    0.38
  -1  11   2    3.66    0.26
  -1  11   2    3.30    0.39
   0 -11  -2    1.50    0.20
   0  11   2    1.32    0.16
   0  11   2    1.36    0.27
  -1 -11  -2    6.24    0.38
   1  11   2    5.95    0.46
   1  11   2    4.82    0.29
  -2 -11  -2    0.15    0.10
   2  11   2   -0.01    0.08
   2  11   2    0.03    0.07
  -3 -11  -2    0.14    0.10
   3  11   2    0.10    0.07
   3  11   2    0.09    0.12
  -4 -11  -2    4.95    0.36
   4  11   2    5.08    0.42
   4  11   2    5.49    0.32
  -5 -11  -2    1.78    0.24
  -5 -11  -2    1.28    0.22
   5  11   2    1.55    0.27
   5  11   2    1.64    0.19
  -6 -11  -2    0.35    0.09
  -6 -11  -2    0.28    0.13
  -6 -11  -2    0.27    0.13
   6  11   2    0.09    0.12
   6  11   2    0.35    0.11
  -7 -11  -2   -0.05    0.07
  -7 -11  -2    0.03    0.09
  -7 -11  -2    0.13    0.12
   7  11   2   -0.08    0.10
   7  11   2    0.02    0.08
  -3 -12  -2    0.19    0.12
   3  12   2    0.23    0.10
   3  12   2    0.12    0.13
  -4 -12  -2    0.08    0.10
   4  12   2    0.11    0.09
   4  12   2    0.12    0.13
   4  10  -3    1.87    0.28
  -4 -10   3    2.19    0.27
   3  10  -3    0.56    0.18
   3  10  -3    0.59    0.14
  -3 -10   3    0.60    0.16
   2  10  -3    0.14    0.12
   2  10  -3   -0.01    0.09
  -2 -10   3    0.09    0.10
   7   9  -3    2.64    0.34
  -7  -9   3    1.99    0.27
   6   9  -3    3.47    0.37
  -6  -9   3    3.33    0.32
   5   9  -3    4.84    0.40
  -5  -9   3    4.72    0.37
   4   9  -3    0.51    0.17
   4   9  -3    0.82    0.14
  -4  -9   3    0.57    0.17
   3   9  -3    3.69    0.34
   3   9  -3    2.89    0.24
  -3  -9   3    2.80    0.28
   2   9  -3    1.01    0.20
   2   9  -3    0.66    0.14
  -2  -9   3    0.97    0.19
   1   9  -3    0.69    0.14
   1   9  -3    0.66    0.18
  -1  -9   3    0.56    0.16
  -1  -9   3    0.97    0.18
   0   9  -3    0.05    0.09
   0   9  -3    0.08    0.11
   0   9  -3    0.05    0.09
   0  -9   3    0.24    0.11
   0  -9   3    0.18    0.11
  -1   9  -3    0.71    0.15
  -1   9  -3    1.05    0.22
  -1   9  -3    0.87    0.16
   1  -9   3    0.99    0.17
   1  -9   3    0.62    0.17
  -2   9  -3    0.42    0.17
  -2   9  -3    0.40    0.13
   2  -9   3    0.34    0.11
   2  -9   3    0.41    0.18
   2  -9   3    0.66    0.18
   8   8  -3    0.46    0.14
   8   8  -3    0.31    0.19
  -8  -8   3    0.17    0.12
   7   8  -3    1.06    0.23
   7   8  -3    1.39    0.19
  -7  -8   3    1.42    0.22
   6   8  -3    0.02    0.10
  -6  -8   3    0.01    0.08
   5   8  -3    0.91    0.14
   5   8  -3    0.89    0.20
  -5  -8   3    1.18    0.20
   4   8  -3    0.42    0.11
   4   8  -3    0.48    0.15
  -4  -8   3    0.50    0.15
   3   8  -3    0.15    0.09
   3   8  -3    0.32    0.13
  -3  -8   3    0.18    0.10
   2   8  -3    0.85    0.13
   2   8  -3    0.62    0.16
  -2  -8   3    0.73    0.16
  -2  -8   3    0.60    0.15
   1   8  -3    0.35    0.11
   1   8  -3    0.42    0.14
  -1  -8   3    0.31    0.12
  -1  -8   3    0.38    0.13
   0   8  -3    4.75    0.29
   0   8  -3    4.79    0.36
   0  -8   3    4.79    0.34
   0  -8   3    4.53    0.32
  -1   8  -3   10.75    0.57
  -1   8  -3   11.30    0.48
  -1   8  -3   10.25    0.46
   1  -8   3   10.75    0.53
   1  -8   3   10.52    0.50
  -2   8  -3    2.40    0.23
  -2   8  -3    3.37    0.33
   2  -8   3    2.90    0.29
   2  -8   3    2.78    0.25
   2  -8   3    2.93    0.31
  -3   8  -3    1.16    0.18
  -3   8  -3    1.29    0.24
   3  -8   3    1.05    0.20
   3  -8   3    1.07    0.23
   3  -8   3    0.81    0.15
  -4   8  -3    1.14    0.19
  -4   8  -3    1.46    0.26
   4  -8   3    1.11    0.22
   4  -8   3    1.26    0.25
   4  -8   3    1.19    0.17
   9   7  -3    0.00    0.08
   9   7  -3   -0.13    0.13
  -9  -7   3    0.20    0.13
   8   7  -3    0.11    0.09
   8   7  -3    0.06    0.13
  -8  -7   3    0.17    0.12
   7   7  -3    3.09    0.34
   7   7  -3    2.82    0.25
  -7  -7   3    2.66    0.28
   6   7  -3    0.72    0.19
   6   7  -3    0.84    0.15
  -6  -7   3    0.68    0.16
   5   7  -3    0.30    0.09
   5   7  -3    0.26    0.10
   5   7  -3    0.27    0.13
  -5  -7   3    0.24    0.10
   4   7  -3   13.15    0.58
   4   7  -3   11.92    0.47
   4   7  -3   12.68    0.51
  -4  -7   3   13.00    0.57
   3   7  -3    8.10    0.36
   3   7  -3    8.52    0.44
  -3  -7   3    7.81    0.42
  -3  -7   3    7.96    0.43
   2   7  -3   33.06    0.93
   2   7  -3   31.87    1.04
  -2  -7   3   30.63    1.01
  -2  -7   3   33.13    1.03
   1   7  -3    2.24    0.19
   1   7  -3    2.12    0.23
  -1  -7   3    2.15    0.22
  -1  -7   3    2.45    0.23
   0   7  -3    0.43    0.11
   0   7  -3    0.63    0.15
   0  -7   3    0.31    0.11
   0  -7   3    0.50    0.13
  -1   7  -3   14.33    0.63
  -1   7  -3   13.61    0.52
  -1   7  -3   13.27    0.51
   1  -7   3   13.49    0.58
   1  -7   3   13.08    0.61
   1  -7   3   14.22    0.58
  -2   7  -3    7.09    0.36
  -2   7  -3    7.51    0.45
   2  -7   3    7.49    0.45
   2  -7   3    6.79    0.40
   2  -7   3    7.18    0.39
  -3   7  -3    7.30    0.47
  -3   7  -3    7.42    0.39
   3  -7   3    7.22    0.39
   3  -7   3    7.09    0.43
   3  -7   3    7.55    0.47
  -4   7  -3    2.94    0.26
  -4   7  -3    3.22    0.34
   4  -7   3    3.78    0.28
   4  -7   3    2.98    0.30
   4  -7   3    3.74    0.35
  -5   7  -3   -0.08    0.09
  -5   7  -3   -0.01    0.11
   5  -7   3    0.07    0.12
   5  -7   3   -0.07    0.09
   5  -7   3    0.09    0.09
  10   6  -3    0.91    0.26
  10   6  -3    0.86    0.17
   9   6  -3    2.50    0.24
   9   6  -3    2.63    0.34
   8   6  -3    0.09    0.08
   8   6  -3   -0.05    0.13
  -8  -6   3    0.11    0.10
   7   6  -3    0.03    0.12
   7   6  -3   -0.12    0.05
  -7  -6   3    0.00    0.08
   6   6  -3    0.45    0.11
   6   6  -3    0.34    0.14
  -6  -6   3    0.34    0.12
   5   6  -3   13.87    0.53
   5   6  -3   13.98    0.49
   5   6  -3   13.94    0.61
  -5  -6   3   13.88    0.58
   4   6  -3    0.34    0.12
   4   6  -3    0.29    0.09
   4   6  -3    0.18    0.07
  -4  -6   3    0.05    0.07
  -4  -6   3    0.14    0.08
   3   6  -3    5.15    0.26
   3   6  -3    4.91    0.27
   3   6  -3    4.18    0.29
  -3  -6   3    4.96    0.31
  -3  -6   3    5.04    0.31
   2   6  -3    2.59    0.22
   2   6  -3    2.15    0.18
   2   6  -3    2.04    0.16
  -2  -6   3    2.58    0.22
  -2  -6   3    2.30    0.22
   1   6  -3    9.21    0.43
   1   6  -3    8.79    0.36
   1   6  -3    9.24    0.38
  -1  -6   3    9.55    0.44
  -1  -6   3    8.32    0.41
   0   6  -3   73.50    1.83
   0   6  -3   76.52    2.01
   0  -6   3   74.83    1.94
   0  -6   3   75.50    1.95
  -1   6  -3    0.76    0.15
  -1   6  -3    0.69    0.11
  -1   6  -3    0.72    0.11
   1  -6   3    0.89    0.16
   1  -6   3    0.55    0.12
   1  -6   3    0.79    0.14
  -2   6  -3    2.25    0.24
  -2   6  -3    2.33    0.19
   2  -6   3    2.13    0.23
   2  -6   3    2.48    0.23
   2  -6   3    2.13    0.21
  -3   6  -3    0.46    0.14
  -3   6  -3    0.25    0.10
   3  -6   3    0.40    0.12
   3  -6   3    0.30    0.13
   3  -6   3    0.33    0.11
  -4   6  -3    0.07    0.09
   4  -6   3    0.29    0.11
   4  -6   3    0.07    0.11
   4  -6   3    0.16    0.10
  -5   6  -3    0.06    0.09
   5  -6   3   -0.05    0.08
   5  -6   3    0.13    0.12
   5  -6   3    0.24    0.10
  -6   6  -3    0.01    0.11
   6  -6   3    0.28    0.11
   6  -6   3    0.14    0.13
   6  -6   3    0.10    0.11
  10   5  -3    1.55    0.20
  10   5  -3    1.39    0.28
   9   5  -3    0.96    0.24
   9   5  -3    0.84    0.15
   8   5  -3    2.27    0.30
   8   5  -3    3.14    0.25
  -8  -5   3    3.00    0.25
  -8  -5   3    2.91    0.27
   7   5  -3    5.13    0.40
   7   5  -3    5.70    0.32
  -7  -5   3    4.96    0.31
  -7  -5   3    5.54    0.35
   6   5  -3    0.74    0.18
   6   5  -3    0.64    0.12
  -6  -5   3    0.71    0.13
  -6  -5   3    0.87    0.15
   5   5  -3   12.81    0.44
   5   5  -3   12.86    0.56
   5   5  -3   13.63    0.57
   5   5  -3   13.53    0.49
  -5  -5   3   12.39    0.49
  -5  -5   3   12.26    0.52
   4   5  -3   16.66    0.56
   4   5  -3   15.97    0.52
   4   5  -3   15.99    0.63
   4   5  -3   16.32    0.63
  -4  -5   3   16.40    0.56
  -4  -5   3   17.13    0.61
  -4  -5   3   17.43    0.62
   3   5  -3   29.09    0.91
   3   5  -3   29.27    0.84
   3   5  -3   29.93    0.94
   3   5  -3   29.93    0.82
  -3  -5   3   29.72    0.91
  -3  -5   3   29.83    0.84
  -3  -5   3   30.09    0.91
   2   5  -3    0.80    0.13
   2   5  -3    0.89    0.13
   2   5  -3    1.03    0.12
   2   5  -3    0.82    0.10
  -2  -5   3    0.92    0.13
  -2  -5   3    1.14    0.12
  -2  -5   3    0.69    0.12
   1   5  -3    9.65    0.44
   1   5  -3   10.19    0.38
   1   5  -3    9.56    0.36
   1   5  -3    9.80    0.42
  -1  -5   3   10.87    0.37
  -1  -5   3    9.57    0.43
  -1  -5   3    9.65    0.41
   0   5  -3    0.10    0.06
   0   5  -3    0.15    0.06
   0   5  -3    0.16    0.08
   0  -5   3    0.14    0.07
   0  -5   3    0.15    0.07
  -1   5  -3   27.42    0.80
  -1   5  -3   27.79    0.89
  -1   5  -3   27.78    0.79
  -1   5  -3   27.79    0.79
   1  -5   3   27.93    0.87
   1  -5   3   28.02    0.86
   1  -5   3   27.86    0.88
  -2   5  -3    4.63    0.31
  -2   5  -3    4.77    0.26
   2  -5   3    4.43    0.28
   2  -5   3    5.10    0.30
   2  -5   3    4.86    0.30
  -3   5  -3    0.12    0.08
   3  -5   3    0.09    0.08
   3  -5   3   -0.03    0.06
   3  -5   3    0.09    0.07
  -4   5  -3    1.41    0.17
   4  -5   3    1.51    0.20
   4  -5   3    1.34    0.18
   4  -5   3    1.41    0.19
  -5   5  -3   11.07    0.49
   5  -5   3   11.38    0.54
   5  -5   3    9.87    0.48
   5  -5   3   10.87    0.55
  -6   5  -3    2.15    0.24
   6  -5   3    2.24    0.27
   6  -5   3    1.74    0.21
   6  -5   3    1.66    0.23
  -7   5  -3    0.30    0.14
   7  -5   3    0.68    0.18
   7  -5   3    0.34    0.13
   7  -5   3    0.37    0.15
  10   4  -3    4.46    0.42
  10   4  -3    5.16    0.33
 -10  -4   3    4.58    0.34
   9   4  -3    2.08    0.29
   9   4  -3    2.47    0.22
  -9  -4   3    2.04    0.23
   8   4  -3    6.59    0.34
   8   4  -3    5.46    0.42
  -8  -4   3    6.31    0.36
   7   4  -3    0.23    0.10
   7   4  -3    0.27    0.09
   7   4  -3    0.17    0.12
  -7  -4   3    0.17    0.10
  -7  -4   3    0.31    0.10
   6   4  -3    0.59    0.11
   6   4  -3    0.53    0.16
   6   4  -3    0.54    0.13
  -6  -4   3    0.72    0.13
  -6  -4   3    0.53    0.11
   5   4  -3    0.64    0.10
   5   4  -3    0.82    0.16
   5   4  -3    0.72    0.09
   5   4  -3    0.64    0.12
  -5  -4   3    0.56    0.12
  -5  -4   3    0.59    0.12
  -5  -4   3    0.64    0.12
  -5  -4   3    0.62    0.11
   4   4  -3    2.86    0.17
   4   4  -3    2.77    0.22
   4   4  -3    2.50    0.21
   4   4  -3    2.96    0.19
  -4  -4   3    3.16    0.22
  -4  -4   3    3.01    0.21
  -4  -4   3    2.79    0.19
  -4  -4   3    3.22    0.22
   3   4  -3    0.76    0.12
   3   4  -3    0.50    0.08
   3   4  -3    0.60    0.11
   3   4  -3    0.58    0.08
  -3  -4   3    0.62    0.09
  -3  -4   3    0.56    0.11
  -3  -4   3    0.76    0.12
   2   4  -3    1.92    0.18
   2   4  -3    1.62    0.13
   2   4  -3    2.25    0.15
   2   4  -3    2.26    0.17
  -2  -4   3    1.77    0.14
  -2  -4   3    1.92    0.17
  -2  -4   3    1.84    0.16
   1   4  -3   18.58    0.54
   1   4  -3   18.47    0.55
   1   4  -3   19.06    0.60
   1   4  -3   18.52    0.63
  -1  -4   3   18.38    0.55
  -1  -4   3   18.33    0.61
  -1  -4   3   18.21    0.60
   0   4  -3    3.63    0.24
   0   4  -3    3.46    0.21
   0   4  -3    3.61    0.20
   0   4  -3    3.90    0.19
   0  -4   3    3.80    0.22
   0  -4   3    3.71    0.19
   0  -4   3    3.34    0.22
   0  -4   3    3.95    0.22
  -1   4  -3    3.55    0.19
  -1   4  -3    3.40    0.24
  -1   4  -3    3.73    0.20
  -1   4  -3    3.22    0.22
  -1   4  -3    3.55    0.19
   1  -4   3    3.09    0.22
   1  -4   3    3.29    0.18
   1  -4   3    3.67    0.22
   1  -4   3    3.32    0.21
  -2   4  -3    0.31    0.08
  -2   4  -3    0.39    0.08
   2  -4   3    0.44    0.10
   2  -4   3    0.49    0.10
   2  -4   3    0.54    0.10
  -3   4  -3    0.03    0.06
  -3   4  -3    0.01    0.06
   3  -4   3    0.09    0.07
   3  -4   3    0.12    0.07
   3  -4   3    0.07    0.06
  -4   4  -3   39.59    1.10
   4  -4   3   39.07    1.15
   4  -4   3   40.97    1.18
   4  -4   3   39.28    1.19
  -5   4  -3    2.68    0.23
   5  -4   3    3.34    0.28
   5  -4   3    2.46    0.24
   5  -4   3    2.98    0.25
  -6   4  -3    0.08    0.09
   6  -4   3    0.12    0.10
   6  -4   3   -0.08    0.07
   6  -4   3   -0.02    0.07
  -7   4  -3    4.21    0.33
   7  -4   3    3.90    0.34
   7  -4   3    4.05    0.31
   7  -4   3    4.16    0.35
  -8   4  -3    0.17    0.13
   8  -4   3    0.41    0.16
   8  -4   3    0.52    0.14
  11   3  -3    2.43    0.23
  11   3  -3    2.51    0.33
 -11  -3   3    2.10    0.26
  10   3  -3    0.72    0.14
  10   3  -3    0.68    0.21
 -10  -3   3    0.54    0.15
   9   3  -3    1.48    0.23
   9   3  -3    2.00    0.19
   9   3  -3    2.09    0.28
  -9  -3   3    1.67    0.21
   8   3  -3    1.14    0.15
   8   3  -3    1.55    0.21
   8   3  -3    1.51    0.24
  -8  -3   3    1.63    0.19
   7   3  -3    0.52    0.10
   7   3  -3    0.47    0.16
   7   3  -3    0.67    0.14
  -7  -3   3    0.39    0.11
   6   3  -3   49.10    1.35
   6   3  -3   48.09    1.42
   6   3  -3   46.92    1.23
  -6  -3   3   46.72    1.27
  -6  -3   3   46.32    1.29
   5   3  -3    0.38    0.13
   5   3  -3    0.37    0.08
   5   3  -3    0.33    0.07
   5   3  -3    0.24    0.08
  -5  -3   3    0.31    0.09
  -5  -3   3    0.27    0.09
  -5  -3   3    0.25    0.08
   4   3  -3    1.78    0.17
   4   3  -3    2.06    0.13
   4   3  -3    1.68    0.18
   4   3  -3    2.16    0.15
  -4  -3   3    1.69    0.16
  -4  -3   3    1.47    0.14
  -4  -3   3    2.00    0.16
  -4  -3   3    1.87    0.17
   3   3  -3   36.65    1.03
   3   3  -3   38.35    1.05
   3   3  -3   37.85    0.93
   3   3  -3   36.64    0.95
  -3  -3   3   36.29    1.00
  -3  -3   3   37.53    1.02
  -3  -3   3   37.28    0.98
   2   3  -3    0.31    0.06
   2   3  -3    0.13    0.04
   2   3  -3    0.12    0.05
   2   3  -3    0.20    0.06
  -2  -3   3    0.14    0.05
  -2  -3   3    0.25    0.07
  -2  -3   3    0.24    0.06
   1   3  -3    1.30    0.10
   1   3  -3    1.12    0.10
   1   3  -3    1.23    0.13
   1   3  -3    1.41    0.12
  -1  -3   3    0.96    0.10
  -1  -3   3    1.39    0.13
  -1  -3   3    1.19    0.11
   0   3  -3    0.04    0.04
   0   3  -3    0.15    0.05
   0   3  -3    0.12    0.05
   0   3  -3    0.09    0.04
   0  -3   3    0.08    0.04
   0  -3   3    0.07    0.06
   0  -3   3    0.07    0.04
   0  -3   3    0.10    0.05
  -1   3  -3   27.91    0.74
  -1   3  -3   27.53    0.80
  -1   3  -3   26.94    0.83
  -1   3  -3   28.16    0.74
  -1   3  -3   27.65    0.73
   1  -3   3   28.51    0.74
   1  -3   3   28.19    0.79
   1  -3   3   26.99    0.80
   1  -3   3   27.47    0.94
   1  -3   3   28.07    0.79
  -2   3  -3    4.41    0.22
  -2   3  -3    4.01    0.20
  -2   3  -3    3.90    0.25
   2  -3   3    3.89    0.27
   2  -3   3    4.50    0.26
   2  -3   3    4.40    0.24
   2  -3   3    4.39    0.21
   2  -3   3    4.00    0.22
  -3   3  -3   24.18    0.70
  -3   3  -3   24.09    0.70
  -3   3  -3   24.94    0.81
   3  -3   3   24.29    0.75
   3  -3   3   22.99    0.75
   3  -3   3   24.53    0.68
   3  -3   3   23.97    0.86
   3  -3   3   25.03    0.76
  -4   3  -3   32.63    0.97
  -4   3  -3   37.22    1.00
   4  -3   3   36.11    1.06
   4  -3   3   38.62    1.07
   4  -3   3   34.51    1.17
   4  -3   3   36.76    1.06
  -5   3  -3    0.88    0.14
   5  -3   3    0.82    0.15
   5  -3   3    0.81    0.14
   5  -3   3    1.16    0.16
   5  -3   3    0.83    0.14
  -6   3  -3   11.84    0.52
   6  -3   3   13.08    0.55
   6  -3   3   12.99    0.56
   6  -3   3   12.33    0.56
  -7   3  -3    5.52    0.36
   7  -3   3    5.76    0.36
   7  -3   3    5.81    0.38
   7  -3   3    6.56    0.40
  -8   3  -3    1.33    0.21
   8  -3   3    1.73    0.22
   8  -3   3    1.60    0.24
   8  -3   3    1.82    0.24
  -9   3  -3    1.28    0.23
   9  -3   3    1.74    0.27
   9  -3   3    1.75    0.22
  11   2  -3    0.16    0.15
  11   2  -3    0.16    0.09
 -11  -2   3    0.21    0.14
  10   2  -3    0.10    0.12
  10   2  -3   -0.01    0.06
  10   2  -3    0.10    0.13
 -10  -2   3   -0.02    0.10
   9   2  -3    1.93    0.26
   9   2  -3    1.59    0.17
   9   2  -3    1.92    0.24
  -9  -2   3    1.61    0.21
   8   2  -3    4.34    0.32
   8   2  -3    4.92    0.37
   8   2  -3    4.90    0.27
  -8  -2   3    4.69    0.31
   7   2  -3    0.79    0.11
   7   2  -3    0.75    0.15
   7   2  -3    0.77    0.17
  -7  -2   3    0.74    0.13
   6   2  -3   70.24    1.79
   6   2  -3   66.36    1.64
   6   2  -3   66.82    1.85
  -6  -2   3   67.10    1.70
  -6  -2   3   67.28    1.69
   5   2  -3    3.36    0.19
   5   2  -3    4.22    0.25
   5   2  -3    3.70    0.28
   5   2  -3    3.98    0.17
  -5  -2   3    4.21    0.23
  -5  -2   3    3.88    0.23
  -5  -2   3    4.27    0.24
   4   2  -3   93.68    2.19
   4   2  -3   96.45    2.32
   4   2  -3   92.18    2.37
   4   2  -3   95.16    2.15
  -4  -2   3   96.31    2.29
  -4  -2   3   96.68    2.24
  -4  -2   3   96.10    2.23
   3   2  -3    1.68    0.14
   3   2  -3    1.77    0.12
   3   2  -3    1.63    0.10
   3   2  -3    1.66    0.15
  -3  -2   3    1.54    0.14
  -3  -2   3    1.70    0.13
  -3  -2   3    1.52    0.12
  -3  -2   3    1.54    0.13
   2   2  -3    0.87    0.08
   2   2  -3    0.97    0.10
   2   2  -3    1.08    0.08
   2   2  -3    0.87    0.09
  -2  -2   3    1.03    0.12
  -2  -2   3    1.20    0.11
  -2  -2   3    1.04    0.10
  -2  -2   3    1.04    0.10
   1   2  -3   15.11    0.41
   1   2  -3   15.12    0.43
   1   2  -3   15.33    0.44
   1   2  -3   14.62    0.48
  -1  -2   3   14.51    0.46
  -1  -2   3   14.92    0.54
  -1  -2   3   14.71    0.44
  -1  -2   3   14.02    0.45
   0   2  -3    6.00    0.21
   0   2  -3    5.74    0.22
   0   2  -3    6.42    0.22
   0   2  -3    5.91    0.22
   0   2  -3    5.84    0.26
   0  -2   3    5.82    0.24
   0  -2   3    6.22    0.26
   0  -2   3    5.87    0.23
  -1   2  -3    7.28    0.31
  -1   2  -3    7.14    0.27
  -1   2  -3    6.72    0.25
  -1   2  -3    6.80    0.25
   1  -2   3    7.09    0.30
   1  -2   3    7.70    0.29
   1  -2   3    7.21    0.26
   1  -2   3    7.08    0.26
   1  -2   3    7.37    0.35
  -2   2  -3    6.58    0.26
  -2   2  -3    6.37    0.31
  -2   2  -3    7.09    0.26
   2  -2   3    6.82    0.27
   2  -2   3    7.89    0.36
   2  -2   3    6.16    0.26
   2  -2   3    6.41    0.30
   2  -2   3    6.41    0.28
  -3   2  -3  184.35    4.12
  -3   2  -3  183.66    4.32
  -3   2  -3  180.20    4.15
   3  -2   3  186.11    4.31
   3  -2   3  191.02    4.15
   3  -2   3  180.11    4.87
   3  -2   3  182.68    4.20
   3  -2   3  191.16    4.27
  -4   2  -3   29.06    0.92
  -4   2  -3   29.72    0.83
  -4   2  -3   29.63    0.81
   4  -2   3   28.83    0.86
   4  -2   3   28.50    0.96
   4  -2   3   29.20    0.87
   4  -2   3   29.08    0.88
   4  -2   3   28.76    0.80
  -5   2  -3   13.77    0.52
  -5   2  -3   14.57    0.50
   5  -2   3   15.35    0.55
   5  -2   3   14.48    0.56
   5  -2   3   14.06    0.58
   5  -2   3   13.76    0.55
  -6   2  -3    3.36    0.25
  -6   2  -3    3.89    0.25
   6  -2   3    3.80    0.27
   6  -2   3    3.94    0.28
   6  -2   3    3.69    0.27
   6  -2   3    3.94    0.27
  -7   2  -3   -0.04    0.08
   7  -2   3    0.03    0.07
   7  -2   3    0.02    0.08
   7  -2   3    0.01    0.07
  -8   2  -3    0.32    0.13
   8  -2   3    0.45    0.14
   8  -2   3    0.40    0.14
   8  -2   3    0.29    0.13
  -9   2  -3    0.41    0.16
   9  -2   3    0.49    0.16
   9  -2   3    0.35    0.13
 -10   2  -3    0.06    0.15
  10  -2   3    0.15    0.11
  10  -2   3    0.22    0.14
 -11  -1   3    0.67    0.19
  10   1  -3   -0.05    0.08
  10   1  -3    0.00    0.06
  10   1  -3    0.01    0.11
 -10  -1   3   -0.13    0.09
   9   1  -3    3.37    0.33
   9   1  -3    2.63    0.27
   9   1  -3    2.77    0.20
  -9  -1   3    2.23    0.24
   8   1  -3    0.21    0.12
   8   1  -3    0.19    0.07
   8   1  -3    0.18    0.10
  -8  -1   3    0.17    0.10
   7   1  -3    1.28    0.17
   7   1  -3    0.99    0.18
   7   1  -3    1.12    0.12
  -7  -1   3    0.96    0.14
   6   1  -3   13.91    0.45
   6   1  -3   14.63    0.59
   6   1  -3   14.13    0.54
  -6  -1   3   13.41    0.50
   5   1  -3    9.31    0.32
   5   1  -3    9.10    0.32
   5   1  -3    9.24    0.39
   5   1  -3    8.62    0.41
  -5  -1   3    8.67    0.36
  -5  -1   3    9.36    0.36
  -5  -1   3    9.04    0.35
  -5  -1   3    9.44    0.36
   4   1  -3  413.34   10.34
   4   1  -3  407.36    8.84
   4   1  -3  404.46    9.32
   4   1  -3  406.78    9.12
  -4  -1   3  396.59    8.92
  -4  -1   3  405.37    8.87
  -4  -1   3  413.59    9.07
   3   1  -3   17.25    0.56
   3   1  -3   17.69    0.54
   3   1  -3   16.71    0.54
   3   1  -3   17.27    0.48
   3   1  -3   17.79    0.44
  -3  -1   3   18.26    0.53
  -3  -1   3   17.59    0.50
  -3  -1   3   18.06    0.53
  -3  -1   3   17.66    0.51
   2   1  -3    5.14    0.22
   2   1  -3    4.96    0.16
   2   1  -3    5.34    0.22
   2   1  -3    5.03    0.16
   2   1  -3    5.22    0.22
   2   1  -3    4.68    0.18
  -2  -1   3    5.24    0.24
  -2  -1   3    4.91    0.21
  -2  -1   3    5.26    0.20
  -2  -1   3    5.23    0.21
   1   1  -3    0.08    0.03
   1   1  -3    0.01    0.02
   1   1  -3    0.05    0.02
   1   1  -3    0.10    0.04
   1   1  -3    0.16    0.04
   1   1  -3    0.12    0.04
  -1  -1   3    0.05    0.03
  -1  -1   3    0.06    0.03
  -1  -1   3    0.27    0.06
  -1  -1   3    0.02    0.02
   0   1  -3    0.02    0.03
   0   1  -3    0.02    0.02
   0   1  -3    0.04    0.02
   0   1  -3    0.03    0.03
   0  -1   3    0.02    0.03
   0  -1   3    0.04    0.03
   0  -1   3   -0.01    0.02
   0  -1   3   -0.02    0.03
  -1   1  -3   72.43    1.68
  -1   1  -3   75.75    1.79
  -1   1  -3   72.82    1.68
   1  -1   3   74.15    1.70
   1  -1   3   74.36    2.02
   1  -1   3   73.71    1.74
   1  -1   3   74.63    1.73
   1  -1   3   73.01    1.74
  -2   1  -3   31.57    0.89
  -2   1  -3   31.40    0.81
  -2   1  -3   32.25    0.80
   2  -1   3   32.03    0.86
   2  -1   3   31.27    0.97
   2  -1   3   31.24    0.84
   2  -1   3   32.50    0.81
   2  -1   3   32.05    0.81
  -3   1  -3   25.85    0.69
  -3   1  -3   25.60    0.71
  -3   1  -3   26.56    0.79
   3  -1   3   25.88    0.75
   3  -1   3   25.86    0.70
   3  -1   3   25.24    0.71
   3  -1   3   25.65    0.74
   3  -1   3   25.82    0.83
  -4   1  -3   27.07    0.75
  -4   1  -3   27.29    0.86
  -4   1  -3   27.91    0.78
   4  -1   3   28.31    0.77
   4  -1   3   29.10    0.82
   4  -1   3   27.00    0.89
   4  -1   3   26.54    0.81
   4  -1   3   26.79    0.78
  -5   1  -3   23.36    0.79
  -5   1  -3   22.85    0.69
  -5   1  -3   21.87    0.70
   5  -1   3   24.20    0.73
   5  -1   3   23.28    0.68
   5  -1   3   23.12    0.79
   5  -1   3   22.77    0.75
   5  -1   3   22.90    0.75
  -6   1  -3    8.06    0.36
  -6   1  -3    8.07    0.38
   6  -1   3    7.76    0.38
   6  -1   3    8.04    0.40
   6  -1   3    7.79    0.40
   6  -1   3    7.95    0.39
  -7   1  -3    0.74    0.13
  -7   1  -3    1.09    0.17
   7  -1   3    0.87    0.16
   7  -1   3    0.97    0.16
   7  -1   3    0.83    0.15
  -8   1  -3    1.80    0.22
   8  -1   3    2.20    0.24
   8  -1   3    1.92    0.23
   8  -1   3    2.04    0.23
  -9   1  -3    0.21    0.12
   9  -1   3    0.03    0.09
   9  -1   3    0.04    0.09
 -10   1  -3    1.15    0.22
  10  -1   3    1.77    0.25
  10  -1   3    1.15    0.20
  10   0  -3    1.94    0.28
  10   0  -3    1.99    0.26
  10   0  -3    1.98    0.16
 -10   0   3    2.02    0.25
   9   0  -3    0.98    0.12
   9   0  -3    0.80    0.19
   9   0  -3    1.20    0.20
  -9   0   3    0.94    0.17
   8   0  -3   -0.04    0.05
   8   0  -3    0.03    0.08
   8   0  -3    0.01    0.05
  -8   0   3    0.02    0.08
   7   0  -3   13.29    0.55
   7   0  -3   13.40    0.44
   7   0  -3   13.75    0.60
  -7   0   3   13.65    0.52
   6   0  -3    8.58    0.39
   6   0  -3    8.71    0.43
   6   0  -3    9.10    0.31
  -6   0   3    8.29    0.37
   5   0  -3    0.74    0.13
   5   0  -3    0.55    0.10
   5   0  -3    0.57    0.07
  -5   0   3    0.53    0.09
  -5   0   3    0.73    0.09
   4   0  -3    9.76    0.30
   4   0  -3    9.98    0.37
   4   0  -3    9.63    0.39
   4   0  -3    9.43    0.37
  -4   0   3    9.52    0.34
  -4   0   3    9.53    0.33
   3   0  -3    9.62    0.31
   3   0  -3    9.37    0.27
   3   0  -3    9.17    0.32
   3   0  -3    8.53    0.34
  -3   0   3    9.65    0.31
  -3   0   3    9.03    0.29
  -3   0   3    9.54    0.31
   2   0  -3   73.68    1.87
   2   0  -3   67.82    1.65
   2   0  -3   69.84    1.57
   2   0  -3   68.03    1.69
   2   0  -3   69.50    1.66
  -2   0   3   71.31    1.60
  -2   0   3   70.85    1.87
  -2   0   3   72.11    1.57
  -2   0   3   71.22    1.64
   1   0  -3    7.47    0.25
   1   0  -3    8.16    0.22
   1   0  -3    8.27    0.30
   1   0  -3    7.98    0.26
   1   0  -3    8.20    0.25
  -1   0   3    8.16    0.22
  -1   0   3    7.70    0.24
  -1   0   3    8.31    0.22
  -1   0   3    8.41    0.23
  -1   0   3    8.02    0.30
   0   0  -3   71.96    1.68
   0   0  -3   70.87    1.68
   0   0  -3   71.15    1.60
   0   0   3   73.22    1.94
   0   0   3   72.64    1.66
   0   0   3   72.87    1.62
  -1   0  -3    8.87    0.26
  -1   0  -3    8.34    0.29
  -1   0  -3    8.36    0.27
  -1   0  -3    8.71    0.25
   1   0   3    8.90    0.29
   1   0   3    8.46    0.27
   1   0   3    8.44    0.26
   1   0   3    8.56    0.22
   1   0   3    8.90    0.34
  -2   0  -3   45.48    1.08
  -2   0  -3   45.76    1.17
  -2   0  -3   45.99    1.09
   2   0   3   45.93    1.13
   2   0   3   44.96    1.30
   2   0   3   46.39    1.10
   2   0   3   46.08    1.14
   2   0   3   47.41    1.10
  -3   0  -3   14.68    0.44
  -3   0  -3   15.02    0.50
  -3   0  -3   13.79    0.42
   3   0   3   14.78    0.46
   3   0   3   13.95    0.50
   3   0   3   14.23    0.46
   3   0   3   13.87    0.42
   3   0   3   13.86    0.43
  -4   0  -3    6.76    0.33
  -4   0  -3    6.28    0.27
  -4   0  -3    6.26    0.26
   4   0   3    6.81    0.28
   4   0   3    6.44    0.29
   4   0   3    6.89    0.28
   4   0   3    6.26    0.30
   4   0   3    6.26    0.30
  -5   0  -3    0.13    0.07
  -5   0  -3    0.11    0.05
  -5   0  -3    0.02    0.06
   5   0   3    0.05    0.06
   5   0   3    0.09    0.05
   5   0   3    0.12    0.07
   5   0   3    0.06    0.06
   5   0   3    0.14    0.06
  -6   0  -3    1.68    0.16
  -6   0  -3    1.09    0.15
  -6   0  -3    1.40    0.18
   6   0   3    1.83    0.18
   6   0   3    1.82    0.15
   6   0   3    1.84    0.17
   6   0   3    1.44    0.17
   6   0   3    1.51    0.18
  -7   0  -3   16.51    0.58
  -7   0  -3   14.23    0.58
   7   0   3   16.65    0.62
   7   0   3   15.49    0.62
   7   0   3   15.51    0.59
   7   0   3   15.69    0.62
  -8   0  -3    8.68    0.42
  -8   0  -3    8.90    0.45
   8   0   3    8.96    0.47
   8   0   3    8.72    0.46
   8   0   3    9.54    0.47
  -9   0  -3    0.56    0.16
   9   0   3    0.81    0.18
   9   0   3    0.33    0.14
  10   0   3    0.63    0.18
  10   0   3    0.38    0.15
  11   0   3    1.45    0.23
  11   0   3    0.96    0.22
  10  -1  -3    1.82    0.28
  10  -1  -3    2.23    0.13
  10  -1  -3    2.11    0.27
 -10   1   3    2.41    0.27
   9  -1  -3    0.13    0.10
   9  -1  -3   -0.02    0.10
   9  -1  -3    0.19    0.06
  -9   1   3    0.32    0.13
   8  -1  -3    7.60    0.28
   8  -1  -3    6.92    0.40
   8  -1  -3    7.08    0.44
  -8   1   3    7.57    0.40
   7  -1  -3   45.43    1.32
   7  -1  -3   46.85    1.39
   7  -1  -3   46.07    1.12
  -7   1   3   46.07    1.26
   6  -1  -3   17.55    0.62
   6  -1  -3   17.64    0.66
   6  -1  -3   17.33    0.48
  -6   1   3   17.85    0.58
   5  -1  -3   28.34    0.82
   5  -1  -3   26.95    0.68
   5  -1  -3   28.91    0.88
   5  -1  -3   27.12    0.68
  -5   1   3   27.29    0.75
   4  -1  -3    3.21    0.12
   4  -1  -3    3.25    0.12
   4  -1  -3    3.04    0.19
   4  -1  -3    3.62    0.22
   4  -1  -3    3.31    0.18
  -4   1   3    3.64    0.16
   3  -1  -3    3.41    0.11
   3  -1  -3    3.61    0.17
   3  -1  -3    3.56    0.17
   3  -1  -3    3.46    0.11
   3  -1  -3    3.21    0.19
  -3   1   3    3.67    0.12
  -3   1   3    3.38    0.13
  -3   1   3    3.44    0.13
   2  -1  -3   44.60    1.04
   2  -1  -3   43.80    1.09
   2  -1  -3   42.61    1.04
  -2   1   3   42.44    1.16
   1  -1  -3    3.37    0.14
   1  -1  -3    3.38    0.12
   1  -1  -3    3.38    0.12
  -1   1   3    3.32    0.15
   0  -1  -3    0.24    0.03
   0  -1  -3    0.20    0.02
   0  -1  -3    0.27    0.03
  -1  -1  -3   26.46    0.67
  -1  -1  -3   26.99    0.62
  -1  -1  -3   26.39    0.66
   1   1   3   26.65    0.64
   1   1   3   26.65    0.65
   1   1   3   26.64    0.62
   1   1   3   26.67    0.62
  -2  -1  -3   48.35    1.15
  -2  -1  -3   47.46    1.10
  -2  -1  -3   47.83    1.18
  -2  -1  -3   48.25    1.09
   2   1   3   46.42    1.11
   2   1   3   46.24    1.14
   2   1   3   48.08    1.15
  -3  -1  -3   57.67    1.48
  -3  -1  -3   60.88    1.39
  -3  -1  -3   61.24    1.39
   3   1   3   61.07    1.45
   3   1   3   59.51    1.44
   3   1   3   58.73    1.44
   3   1   3   57.18    1.40
   3   1   3   58.48    1.63
  -4  -1  -3   17.43    0.51
  -4  -1  -3   18.04    0.52
  -4  -1  -3   17.45    0.59
   4   1   3   17.81    0.59
   4   1   3   16.91    0.54
   4   1   3   18.00    0.53
   4   1   3   16.82    0.54
   4   1   3   17.59    0.56
  -5  -1  -3    0.62    0.10
  -5  -1  -3    0.66    0.12
  -5  -1  -3    0.65    0.09
   5   1   3    0.82    0.10
   5   1   3    0.72    0.12
   5   1   3    0.88    0.12
   5   1   3    0.82    0.11
   5   1   3    0.63    0.11
  -6  -1  -3   20.31    0.73
  -6  -1  -3   20.34    0.66
  -6  -1  -3   21.62    0.65
   6   1   3   21.13    0.70
   6   1   3   21.13    0.70
   6   1   3   19.83    0.64
   6   1   3   20.17    0.70
   6   1   3   21.07    0.70
  -7  -1  -3   15.86    0.56
  -7  -1  -3   17.02    0.60
   7   1   3   16.05    0.63
   7   1   3   15.13    0.54
   7   1   3   16.26    0.59
   7   1   3   15.94    0.62
   7   1   3   16.22    0.62
  -8  -1  -3    6.62    0.37
  -8  -1  -3    7.62    0.38
   8   1   3    6.96    0.41
   8   1   3    7.23    0.41
   8   1   3    7.47    0.42
  -9  -1  -3   19.02    0.74
  -9  -1  -3   23.01    0.77
   9   1   3   21.05    0.82
   9   1   3   20.61    0.81
  10   1   3    5.00    0.38
  10   1   3    5.70    0.40
  11   1   3    1.13    0.22
  11   1   3    1.14    0.23
  10  -2  -3    2.42    0.32
  10  -2  -3    2.60    0.30
 -10   2   3    2.19    0.27
   9  -2  -3    0.57    0.17
   9  -2  -3    1.17    0.20
  -9   2   3    0.71    0.17
   8  -2  -3    0.10    0.09
   8  -2  -3    0.18    0.10
  -8   2   3    0.29    0.12
   7  -2  -3    2.23    0.10
   7  -2  -3    2.23    0.21
   7  -2  -3    2.29    0.24
  -7   2   3    2.32    0.21
   6  -2  -3    1.99    0.08
   6  -2  -3    1.68    0.20
   6  -2  -3    2.02    0.09
   6  -2  -3    1.97    0.18
  -6   2   3    1.73    0.16
   5  -2  -3    7.29    0.33
   5  -2  -3    7.73    0.38
  -5   2   3    8.06    0.30
   4  -2  -3   21.66    0.64
   4  -2  -3   21.09    0.66
   4  -2  -3   22.30    0.71
  -4   2   3   23.21    0.57
  -4   2   3   22.90    0.56
   3  -2  -3   31.59    0.83
   3  -2  -3   32.19    0.81
   3  -2  -3   31.67    0.89
   2  -2  -3   23.70    0.59
   2  -2  -3   23.54    0.59
   2  -2  -3   23.52    0.66
   1  -2  -3    9.96    0.32
   0  -2  -3   16.05    0.44
  -1  -2  -3   22.30    0.55
  -1  -2  -3   22.15    0.54
   1   2   3   22.24    0.57
  -2  -2  -3   53.07    1.28
  -2  -2  -3   53.33    1.25
  -2  -2  -3   52.65    1.20
   2   2   3   54.02    1.28
   2   2   3   53.66    1.20
   2   2   3   51.85    1.20
   2   2   3   52.92    1.24
  -3  -2  -3   12.55    0.39
  -3  -2  -3   12.09    0.36
  -3  -2  -3   12.91    0.34
  -3  -2  -3   12.13    0.42
   3   2   3   12.63    0.40
   3   2   3   12.54    0.39
   3   2   3   12.21    0.40
   3   2   3   13.10    0.37
  -4  -2  -3    0.54    0.07
  -4  -2  -3    0.60    0.10
  -4  -2  -3    0.43    0.06
   4   2   3    0.51    0.07
   4   2   3    0.75    0.09
   4   2   3    0.67    0.09
   4   2   3    0.54    0.10
  -5  -2  -3    1.44    0.12
  -5  -2  -3    1.46    0.16
  -5  -2  -3    1.45    0.12
   5   2   3    1.40    0.14
   5   2   3    1.87    0.16
   5   2   3    1.33    0.13
   5   2   3    1.06    0.14
  -6  -2  -3   20.39    0.62
  -6  -2  -3   20.94    0.72
  -6  -2  -3   19.87    0.62
   6   2   3   20.05    0.63
   6   2   3   20.21    0.69
   6   2   3   19.55    0.69
   6   2   3   19.50    0.67
  -7  -2  -3   12.76    0.48
  -7  -2  -3   11.39    0.54
  -7  -2  -3   13.08    0.48
   7   2   3   12.72    0.50
   7   2   3   12.56    0.47
   7   2   3   10.96    0.51
   7   2   3   12.47    0.53
   7   2   3   13.01    0.53
  -8  -2  -3   26.57    0.82
  -8  -2  -3   23.68    0.79
   8   2   3   24.97    0.88
   8   2   3   25.67    0.90
  -9  -2  -3    1.51    0.19
  -9  -2  -3    1.62    0.20
   9   2   3    1.32    0.21
   9   2   3    1.73    0.23
 -10  -2  -3    0.30    0.12
  10   2   3    0.13    0.13
  10   2   3    0.11    0.10
  11   2   3    0.18    0.13
  11   2   3    0.00    0.11
   9  -3  -3    5.55    0.40
   9  -3  -3    5.30    0.42
  -9   3   3    5.05    0.37
   8  -3  -3   19.57    0.76
   8  -3  -3   19.78    0.83
  -8   3   3   19.40    0.71
   7  -3  -3    4.61    0.31
   7  -3  -3    5.12    0.36
  -7   3   3    4.80    0.29
   6  -3  -3    0.55    0.13
   6  -3  -3    0.67    0.12
  -6   3   3    0.65    0.11
   5  -3  -3    1.28    0.14
   5  -3  -3    1.37    0.17
  -5   3   3    1.16    0.11
   4  -3  -3   32.11    0.91
   4  -3  -3   33.28    0.88
   4  -3  -3   31.59    0.97
  -4   3   3   32.18    0.77
  -4   3   3   33.78    0.77
   3  -3  -3   11.44    0.36
   3  -3  -3   11.05    0.43
   3  -3  -3   11.41    0.38
   2  -3  -3    0.78    0.10
   2  -3  -3    0.96    0.06
   2  -3  -3    0.87    0.07
   1  -3  -3   57.59    1.44
   0  -3  -3    3.53    0.17
  -1  -3  -3  100.55    2.37
  -1  -3  -3  101.17    2.28
  -1  -3  -3  100.46    2.26
   1   3   3   99.67    2.37
  -2  -3  -3    0.38    0.03
  -2  -3  -3    0.41    0.05
  -2  -3  -3    0.36    0.03
  -2  -3  -3    0.44    0.06
   2   3   3    0.41    0.06
  -3  -3  -3   15.82    0.43
  -3  -3  -3   16.02    0.50
   3   3   3   16.27    0.46
   3   3   3   16.68    0.45
   3   3   3   16.21    0.50
  -4  -3  -3    3.57    0.21
  -4  -3  -3    3.16    0.16
  -4  -3  -3    3.19    0.14
  -4  -3  -3    3.27    0.16
   4   3   3    3.49    0.21
   4   3   3    3.56    0.19
   4   3   3    3.15    0.17
   4   3   3    3.28    0.19
  -5  -3  -3   41.63    1.16
  -5  -3  -3   41.09    1.01
  -5  -3  -3   41.36    1.05
   5   3   3   41.29    1.16
   5   3   3   41.05    1.11
   5   3   3   40.12    1.07
   5   3   3   39.19    1.09
  -6  -3  -3   76.86    1.85
  -6  -3  -3   77.13    1.87
  -6  -3  -3   78.23    2.02
   6   3   3   75.43    1.89
   6   3   3   80.30    1.96
   6   3   3   76.31    2.03
   6   3   3   78.52    1.96
  -7  -3  -3   28.70    0.84
  -7  -3  -3   27.67    0.94
  -7  -3  -3   28.66    0.82
   7   3   3   28.24    0.89
   7   3   3   28.63    0.91
   7   3   3   27.30    0.83
   7   3   3   27.64    0.94
  -8  -3  -3   34.54    1.03
  -8  -3  -3   33.84    1.00
   8   3   3   35.97    1.02
   8   3   3   34.67    1.11
   8   3   3   35.73    1.15
  -9  -3  -3    0.62    0.14
   9   3   3    0.57    0.16
   9   3   3    0.55    0.17
 -10  -3  -3    0.39    0.14
  10   3   3    0.18    0.13
  10   3   3    0.21    0.13
 -11  -3  -3    1.58    0.23
  11   3   3    1.21    0.22
  11   3   3    1.52    0.26
   9  -4  -3    0.07    0.11
   9  -4  -3    0.12    0.11
  -9   4   3    0.06    0.12
   8  -4  -3    3.55    0.30
   8  -4  -3    3.29    0.34
  -8   4   3    3.34    0.27
   7  -4  -3    4.19    0.30
   7  -4  -3    5.18    0.38
  -7   4   3    4.51    0.28
   6  -4  -3    0.47    0.14
   6  -4  -3    0.76    0.13
  -6   4   3    0.57    0.10
   5  -4  -3   -0.05    0.05
   5  -4  -3    0.00    0.04
  -5   4   3    0.01    0.04
   4  -4  -3   13.01    0.45
   4  -4  -3   14.08    0.56
  -4   4   3   13.34    0.36
   3  -4  -3   52.38    1.29
   3  -4  -3   54.15    1.34
   3  -4  -3   52.66    1.45
   2  -4  -3   41.92    1.18
   2  -4  -3   43.67    1.03
   2  -4  -3   43.30    1.06
   1  -4  -3    0.65    0.06
   1  -4  -3    0.68    0.05
   1  -4  -3    0.75    0.11
   0  -4  -3    5.50    0.26
   0  -4  -3    5.46    0.16
   0  -4  -3    5.42    0.17
  -1  -4  -3   14.91    0.39
  -1  -4  -3   14.58    0.49
  -1  -4  -3   14.73    0.40
   1   4   3   15.14    0.49
  -2  -4  -3   22.28    0.58
  -2  -4  -3   21.92    0.60
   2   4   3   22.42    0.65
  -3  -4  -3    1.04    0.07
  -3  -4  -3    1.12    0.10
  -3  -4  -3    0.95    0.08
  -3  -4  -3    0.84    0.10
   3   4   3    0.86    0.10
   3   4   3    0.83    0.08
   3   4   3    0.93    0.08
  -4  -4  -3   21.72    0.66
  -4  -4  -3   20.41    0.57
  -4  -4  -3   21.04    0.63
   4   4   3   19.93    0.65
   4   4   3   21.98    0.63
   4   4   3   21.20    0.60
   4   4   3   20.84    0.61
  -5  -4  -3   34.12    0.98
  -5  -4  -3   33.13    0.88
  -5  -4  -3   32.47    0.82
   5   4   3   33.72    0.91
   5   4   3   31.75    0.98
   5   4   3   33.54    0.93
   5   4   3   33.98    0.95
  -6  -4  -3    0.72    0.11
  -6  -4  -3    0.95    0.10
  -6  -4  -3    1.04    0.12
  -6  -4  -3    0.70    0.13
   6   4   3    0.78    0.15
   6   4   3    0.70    0.11
   6   4   3    0.89    0.13
   6   4   3    0.85    0.12
  -7  -4  -3   56.55    1.46
  -7  -4  -3   53.56    1.58
  -7  -4  -3   56.71    1.45
   7   4   3   56.92    1.54
   7   4   3   56.40    1.62
   7   4   3   56.32    1.47
  -8  -4  -3    1.40    0.17
  -8  -4  -3    1.47    0.21
  -8  -4  -3    1.58    0.18
   8   4   3    1.72    0.23
   8   4   3    1.83    0.18
   8   4   3    1.79    0.22
  -9  -4  -3    0.06    0.08
  -9  -4  -3    0.06    0.07
   9   4   3    0.03    0.08
   9   4   3   -0.01    0.11
 -10  -4  -3    0.00    0.09
 -10  -4  -3   -0.09    0.06
  10   4   3    0.06    0.10
  10   4   3    0.07    0.12
 -11  -4  -3   16.43    0.70
 -11  -4  -3   15.87    0.69
  11   4   3   14.21    0.70
  11   4   3   14.83    0.76
   8  -5  -3   -0.04    0.09
   8  -5  -3   -0.08    0.07
  -8   5   3    0.01    0.10
   7  -5  -3    0.63    0.14
   7  -5  -3    0.59    0.17
  -7   5   3    0.84    0.14
   6  -5  -3    3.28    0.31
   6  -5  -3    3.54    0.26
  -6   5   3    3.91    0.23
   5  -5  -3   21.16    0.70
   5  -5  -3   21.16    0.82
  -5   5   3   21.93    0.60
   4  -5  -3   48.39    1.28
   4  -5  -3   49.36    1.45
  -4   5   3   49.23    1.14
   3  -5  -3   10.67    0.37
   3  -5  -3   10.99    0.41
   3  -5  -3   10.01    0.47
   2  -5  -3   14.72    0.42
   2  -5  -3   13.43    0.54
   2  -5  -3   14.13    0.45
   1  -5  -3    6.91    0.34
   1  -5  -3    6.70    0.23
   1  -5  -3    7.28    0.26
   0  -5  -3  102.03    2.54
   0  -5  -3  103.41    2.34
   0  -5  -3  100.68    2.34
   0   5   3  103.56    2.55
  -1  -5  -3    3.41    0.22
  -1  -5  -3    3.60    0.16
  -1  -5  -3    3.60    0.16
   1   5   3    3.58    0.22
  -2  -5  -3    0.07    0.04
  -2  -5  -3    0.04    0.03
   2   5   3    0.08    0.05
  -3  -5  -3    0.08    0.03
  -3  -5  -3    0.10    0.04
  -3  -5  -3    0.04    0.02
  -3  -5  -3    0.07    0.04
   3   5   3    0.08    0.05
   3   5   3    0.00    0.02
   3   5   3    0.02    0.03
  -4  -5  -3    2.36    0.14
  -4  -5  -3    2.53    0.18
  -4  -5  -3    2.43    0.16
  -4  -5  -3    2.33    0.14
   4   5   3    2.54    0.15
   4   5   3    2.57    0.15
   4   5   3    2.04    0.18
  -5  -5  -3    3.61    0.20
  -5  -5  -3    3.72    0.24
   5   5   3    3.68    0.21
   5   5   3    3.55    0.21
   5   5   3    3.27    0.22
   5   5   3    3.88    0.26
  -6  -5  -3   52.03    1.35
  -6  -5  -3   52.57    1.46
   6   5   3   51.89    1.36
   6   5   3   53.79    1.51
   6   5   3   53.95    1.43
  -7  -5  -3   21.23    0.78
  -7  -5  -3   22.15    0.70
   7   5   3   21.30    0.82
   7   5   3   21.57    0.75
   7   5   3   21.11    0.70
  -8  -5  -3    5.84    0.33
  -8  -5  -3    5.51    0.37
   8   5   3    6.09    0.33
   8   5   3    5.61    0.36
   8   5   3    7.21    0.44
  -9  -5  -3    2.11    0.22
   9   5   3    2.15    0.25
   9   5   3    1.92    0.20
   9   5   3    2.15    0.28
 -10  -5  -3    4.36    0.32
  10   5   3    3.83    0.34
  10   5   3    3.52    0.37
 -11  -5  -3    0.84    0.18
  11   5   3    0.92    0.21
  11   5   3    0.94    0.24
   8  -6  -3    1.33    0.22
   8  -6  -3    1.11    0.25
  -8   6   3    1.24    0.20
   7  -6  -3    1.02    0.24
   7  -6  -3    1.21    0.19
  -7   6   3    0.99    0.16
   6  -6  -3    0.35    0.11
   6  -6  -3    0.22    0.14
  -6   6   3    0.36    0.10
   5  -6  -3    2.68    0.29
   5  -6  -3    2.96    0.22
  -5   6   3    3.08    0.18
   4  -6  -3    1.77    0.16
   4  -6  -3    1.53    0.21
  -4   6   3    1.82    0.12
   3  -6  -3    5.54    0.36
   3  -6  -3    6.28    0.28
  -3   6   3    6.25    0.20
   2  -6  -3    0.93    0.15
   2  -6  -3    0.87    0.10
   1  -6  -3    2.65    0.16
   1  -6  -3    2.69    0.15
   1  -6  -3    2.65    0.23
   0  -6  -3    9.60    0.34
   0  -6  -3    9.36    0.32
   0  -6  -3    9.50    0.43
   0   6   3    9.50    0.44
  -1  -6  -3   10.82    0.47
  -1  -6  -3   11.65    0.37
  -1  -6  -3   10.94    0.37
   1   6   3   11.33    0.48
  -2  -6  -3    0.31    0.06
  -2  -6  -3    0.50    0.08
   2   6   3    0.35    0.04
   2   6   3    0.53    0.11
   2   6   3    0.41    0.05
  -3  -6  -3    0.14    0.03
  -3  -6  -3    0.15    0.06
  -3  -6  -3    0.14    0.05
  -3  -6  -3    0.12    0.03
   3   6   3    0.15    0.05
   3   6   3    0.17    0.07
  -4  -6  -3    8.28    0.36
  -4  -6  -3    7.71    0.28
  -4  -6  -3    8.76    0.30
   4   6   3    8.62    0.32
   4   6   3    7.63    0.38
  -5  -6  -3    4.01    0.26
  -5  -6  -3    3.98    0.21
   5   6   3    4.18    0.28
   5   6   3    3.88    0.22
  -6  -6  -3    6.76    0.37
  -6  -6  -3    6.67    0.31
   6   6   3    6.27    0.38
   6   6   3    6.90    0.33
  -7  -6  -3    0.55    0.11
  -7  -6  -3    0.66    0.15
   7   6   3    0.92    0.18
   7   6   3    0.69    0.12
  -8  -6  -3    8.94    0.41
  -8  -6  -3    7.80    0.46
   8   6   3    7.91    0.49
   8   6   3    8.70    0.41
  -9  -6  -3    5.39    0.34
   9   6   3    5.78    0.34
   9   6   3    5.77    0.44
 -10  -6  -3    7.61    0.43
  10   6   3    7.66    0.53
 -11  -6  -3    5.59    0.39
  11   6   3    6.23    0.44
  11   6   3    5.36    0.48
   7  -7  -3    0.56    0.20
   7  -7  -3    0.76    0.17
  -7   7   3    1.12    0.17
   6  -7  -3    1.43    0.26
   6  -7  -3    1.63    0.21
  -6   7   3    1.72    0.17
   5  -7  -3   11.54    0.50
   5  -7  -3   11.29    0.62
  -5   7   3   10.86    0.41
   4  -7  -3    5.45    0.31
   4  -7  -3    5.69    0.42
  -4   7   3    6.53    0.26
   3  -7  -3    0.92    0.18
   3  -7  -3    1.20    0.14
  -3   7   3    1.25    0.10
   2  -7  -3    4.80    0.34
   2  -7  -3    5.12    0.25
  -2   7   3    5.34    0.19
   1  -7  -3    2.22    0.24
   1  -7  -3    2.02    0.15
  -1   7   3    2.29    0.25
  -1   7   3    2.42    0.10
   0  -7  -3    4.50    0.22
   0  -7  -3    4.33    0.30
   0   7   3    4.08    0.30
   0   7   3    4.70    0.15
  -1  -7  -3    5.34    0.26
  -1  -7  -3    5.57    0.34
  -1  -7  -3    6.20    0.27
   1   7   3    5.88    0.20
   1   7   3    6.05    0.35
  -2  -7  -3    5.96    0.28
   2   7   3    6.06    0.35
   2   7   3    5.84    0.22
  -3  -7  -3    6.72    0.32
   3   7   3    8.07    0.40
   3   7   3    8.26    0.29
  -4  -7  -3    3.54    0.17
  -4  -7  -3    3.39    0.17
  -4  -7  -3    3.55    0.24
   4   7   3    3.22    0.19
   4   7   3    3.59    0.27
  -5  -7  -3    0.38    0.11
  -5  -7  -3    0.17    0.06
   5   7   3    0.20    0.11
   5   7   3    0.20    0.08
  -6  -7  -3   10.82    0.50
  -6  -7  -3   10.98    0.42
   6   7   3   10.72    0.44
   6   7   3   11.17    0.53
  -7  -7  -3    4.14    0.31
  -7  -7  -3    4.01    0.25
   7   7   3    4.07    0.34
   7   7   3    4.02    0.26
  -8  -7  -3    6.61    0.35
  -8  -7  -3    6.36    0.41
   8   7   3    6.15    0.35
   8   7   3    5.46    0.42
  -9  -7  -3   14.38    0.59
   9   7   3   14.11    0.73
   9   7   3   13.97    0.58
 -10  -7  -3    7.84    0.45
  10   7   3    8.64    0.59
 -11  -7  -3    8.09    0.47
  11   7   3    7.20    0.57
   6  -8  -3    1.71    0.22
   6  -8  -3    2.08    0.32
  -6   8   3    1.83    0.19
   5  -8  -3   -0.01    0.07
   5  -8  -3    0.03    0.11
  -5   8   3    0.01    0.06
   4  -8  -3    0.03    0.07
   4  -8  -3   -0.03    0.09
  -4   8   3    0.02    0.06
   3  -8  -3    0.13    0.11
   3  -8  -3    0.20    0.08
  -3   8   3    0.17    0.06
   2  -8  -3    0.04    0.05
   2  -8  -3    0.00    0.08
  -2   8   3    0.04    0.04
  -2   8   3    0.01    0.08
   1  -8  -3    0.03    0.08
   1  -8  -3   -0.03    0.04
  -1   8   3    0.02    0.03
  -1   8   3   -0.03    0.08
   0  -8  -3    5.22    0.26
   0  -8  -3    4.59    0.34
   0   8   3    5.64    0.21
   0   8   3    5.60    0.38
  -1  -8  -3    1.09    0.13
  -1  -8  -3    1.47    0.21
   1   8   3    1.27    0.10
   1   8   3    1.41    0.21
  -2  -8  -3   18.73    0.63
   2   8   3   19.80    0.76
   2   8   3   19.75    0.56
  -3  -8  -3    2.58    0.20
   3   8   3    2.09    0.23
   3   8   3    2.76    0.17
  -4  -8  -3   24.37    0.62
  -4  -8  -3   23.62    0.80
   4   8   3   24.24    0.72
   4   8   3   24.86    0.87
  -5  -8  -3    5.40    0.33
  -5  -8  -3    5.69    0.26
   5   8   3    6.21    0.38
   5   8   3    5.45    0.29
  -6  -8  -3    1.92    0.22
  -6  -8  -3    1.96    0.17
   6   8   3    1.47    0.16
   6   8   3    1.48    0.22
  -7  -8  -3   18.85    0.65
  -7  -8  -3   20.11    0.79
   7   8   3   19.53    0.82
   7   8   3   19.09    0.68
  -8  -8  -3    5.11    0.31
  -8  -8  -3    5.26    0.38
   8   8   3    4.83    0.31
   8   8   3    4.30    0.40
  -9  -8  -3    0.68    0.15
   9   8   3    0.77    0.23
   9   8   3    0.68    0.15
 -10  -8  -3    1.07    0.19
  10   8   3    0.57    0.15
  10   8   3    0.84    0.26
 -11  -8  -3    0.06    0.11
  11   8   3    0.55    0.25
   5  -9  -3    2.22    0.34
  -5   9   3    2.18    0.20
   4  -9  -3    0.46    0.18
   4  -9  -3    0.26    0.11
  -4   9   3    0.44    0.10
  -4   9   3    0.30    0.09
   3  -9  -3    4.66    0.42
   3  -9  -3    6.10    0.34
  -3   9   3    5.55    0.27
  -3   9   3    4.50    0.43
   2  -9  -3    2.28    0.30
   2  -9  -3    1.96    0.19
  -2   9   3    2.19    0.16
  -2   9   3    2.15    0.29
   1  -9  -3    3.60    0.35
   1  -9  -3    3.55    0.24
  -1   9   3    3.71    0.20
  -1   9   3    3.62    0.35
   0  -9  -3    9.51    0.41
   0  -9  -3    9.82    0.55
   0   9   3    9.59    0.34
   0   9   3    9.39    0.54
  -1  -9  -3   10.93    0.57
  -1  -9  -3   10.97    0.45
   1   9   3   10.77    0.38
   1   9   3   10.97    0.57
  -2  -9  -3    0.12    0.07
  -2  -9  -3    0.17    0.08
   2   9   3    0.01    0.09
   2   9   3    0.17    0.06
  -3  -9  -3    8.83    0.41
   3   9   3    7.94    0.47
   3   9   3    8.46    0.34
  -4  -9  -3    2.32    0.22
   4   9   3    1.79    0.24
   4   9   3    2.17    0.18
  -5  -9  -3    0.56    0.14
  -5  -9  -3    0.45    0.08
   5   9   3    0.55    0.11
   5   9   3    0.48    0.15
  -6  -9  -3   21.55    0.81
  -6  -9  -3   21.78    0.66
   6   9   3   20.14    0.84
   6   9   3   20.16    0.70
  -7  -9  -3    0.00    0.08
  -7  -9  -3    0.03    0.07
   7   9   3   -0.01    0.11
   7   9   3   -0.06    0.06
  -8  -9  -3    3.17    0.32
  -8  -9  -3    2.84    0.24
   8   9   3    3.05    0.35
   8   9   3    3.00    0.25
  -9  -9  -3   14.47    0.61
   9   9   3   14.78    0.78
   9   9   3   15.51    0.63
 -10  -9  -3    4.94    0.35
  10   9   3    4.23    0.46
  10   9   3    4.70    0.34
   3 -10  -3    4.34    0.32
   3 -10  -3    4.51    0.44
  -3  10   3    4.40    0.45
  -3  10   3    4.48    0.26
   2 -10  -3    0.65    0.20
   2 -10  -3    1.21    0.17
  -2  10   3    1.19    0.14
  -2  10   3    0.71    0.21
   1 -10  -3    3.73    0.38
   1 -10  -3    3.34    0.26
  -1  10   3    3.74    0.38
  -1  10   3    3.84    0.22
   0 -10  -3    0.80    0.21
   0 -10  -3    0.64    0.13
   0  10   3    0.54    0.17
   0  10   3    0.92    0.11
  -1 -10  -3    1.55    0.18
   1  10   3    1.82    0.26
   1  10   3    1.67    0.15
  -2 -10  -3    6.25    0.35
   2  10   3    6.21    0.30
   2  10   3    6.44    0.45
  -3 -10  -3    7.11    0.39
  -3 -10  -3    7.49    0.40
   3  10   3    6.95    0.33
   3  10   3    7.03    0.46
  -4 -10  -3    5.25    0.34
  -4 -10  -3    4.47    0.31
   4  10   3    4.49    0.37
   4  10   3    4.63    0.27
  -5 -10  -3    1.87    0.22
   5  10   3    1.57    0.17
   5  10   3    2.19    0.28
  -6 -10  -3    0.21    0.07
  -6 -10  -3    0.17    0.11
   6  10   3    0.08    0.12
   6  10   3    0.18    0.09
  -7 -10  -3    2.39    0.20
  -7 -10  -3    2.24    0.27
   7  10   3    2.76    0.33
   7  10   3    2.29    0.22
  -8 -10  -3    1.37    0.24
  -8 -10  -3    1.42    0.18
   8  10   3    1.40    0.20
   8  10   3    1.77    0.30
  -9 -10  -3    0.55    0.15
   9  10   3    0.41    0.20
   9  10   3    0.36    0.13
   1 -11  -3    4.29    0.31
   1 -11  -3    3.62    0.41
  -1  11   3    4.65    0.45
  -1  11   3    3.79    0.25
   0 -11  -3    2.20    0.23
   0 -11  -3    1.60    0.28
   0  11   3    1.73    0.17
   0  11   3    1.64    0.28
  -1 -11  -3    0.62    0.14
   1  11   3    0.96    0.22
   1  11   3    0.60    0.11
  -2 -11  -3    1.15    0.18
   2  11   3    1.26    0.24
   2  11   3    1.20    0.14
  -3 -11  -3    0.03    0.07
   3  11   3   -0.10    0.08
   3  11   3    0.04    0.06
  -4 -11  -3    0.26    0.11
  -4 -11  -3    0.26    0.11
   4  11   3    0.28    0.09
   4  11   3    0.30    0.14
  -5 -11  -3    0.99    0.19
  -5 -11  -3    0.99    0.19
   5  11   3    0.95    0.15
   5  11   3    0.99    0.22
  -6 -11  -3    0.03    0.09
   6  11   3    0.06    0.08
   6  11   3   -0.02    0.10
  -7 -11  -3    0.23    0.08
  -7 -11  -3    0.20    0.13
   7  11   3    0.07    0.13
   7  11   3    0.11    0.09
  -8 -11  -3   -0.02    0.11
  -8 -11  -3    0.00    0.08
   8  11   3    0.18    0.16
   8  11   3    0.05    0.08
  -2 -12  -3    0.15    0.11
   2  12   3    0.11    0.12
   2  12   3    0.05    0.08
  -3 -12  -3    0.55    0.16
   3  12   3    0.56    0.19
   3  12   3    0.29    0.11
  -4 -12  -3    0.17    0.11
   4  12   3    0.08    0.12
   4  12   3    0.20    0.09
  -5 -12  -3    0.32    0.13
   5  12   3    0.36    0.11
   5  12   3    0.56    0.19
   6   9  -4    0.34    0.18
  -6  -9   4    0.39    0.16
   5   9  -4    0.12    0.14
  -5  -9   4    0.08    0.10
   4   9  -4    0.10    0.11
  -4  -9   4    0.06    0.10
   3   9  -4    0.09    0.11
  -3  -9   4    0.06    0.10
   2   9  -4    4.24    0.30
   2   9  -4    4.64    0.36
   2   9  -4    4.36    0.30
  -2  -9   4    4.22    0.35
   1   9  -4    1.45    0.19
   1   9  -4    1.97    0.26
   1   9  -4    1.86    0.21
  -1  -9   4    2.14    0.26
   0   9  -4    2.94    0.26
   0  -9   4    2.59    0.27
  -1   9  -4    0.63    0.16
   7   8  -4    1.40    0.28
   7   8  -4    1.74    0.22
  -7  -8   4    1.67    0.25
   6   8  -4    2.10    0.30
   6   8  -4    1.58    0.20
  -6  -8   4    1.57    0.24
   5   8  -4    6.23    0.44
  -5  -8   4    5.69    0.41
   4   8  -4    5.45    0.39
  -4  -8   4    4.99    0.38
   3   8  -4    0.12    0.09
   3   8  -4    0.19    0.11
  -3  -8   4    0.09    0.10
   2   8  -4   -0.03    0.07
   2   8  -4    0.09    0.10
  -2  -8   4   -0.02    0.08
   1   8  -4    2.93    0.24
   1   8  -4    3.09    0.25
   1   8  -4    3.42    0.30
  -1  -8   4    2.80    0.28
   0   8  -4    5.17    0.37
   0   8  -4    4.75    0.30
   0   8  -4    4.36    0.30
   0  -8   4    4.82    0.35
  -1   8  -4    1.28    0.18
  -1   8  -4    1.29    0.22
   1  -8   4    0.89    0.18
  -2   8  -4    4.82    0.34
  -2   8  -4    4.93    0.39
   2  -8   4    5.55    0.37
  -3   8  -4    1.18    0.20
   3  -8   4    0.96    0.18
   8   7  -4    3.13    0.38
   8   7  -4    3.08    0.27
  -8  -7   4    3.08    0.32
   7   7  -4   10.41    0.49
   7   7  -4   11.46    0.64
  -7  -7   4    9.83    0.54
   6   7  -4    0.49    0.13
   6   7  -4    0.33    0.16
  -6  -7   4    0.26    0.12
   5   7  -4    1.11    0.20
   5   7  -4    1.19    0.17
  -5  -7   4    1.00    0.19
   4   7  -4    5.12    0.35
   4   7  -4    5.20    0.31
  -4  -7   4    5.14    0.36
   3   7  -4    5.73    0.30
   3   7  -4    6.63    0.39
   3   7  -4    5.23    0.31
  -3  -7   4    5.26    0.37
   2   7  -4   14.37    0.53
   2   7  -4   13.74    0.60
  -2  -7   4   14.41    0.62
   1   7  -4    0.22    0.09
   1   7  -4    0.35    0.13
  -1  -7   4    0.40    0.12
  -1  -7   4    0.16    0.10
   0   7  -4    0.41    0.11
   0   7  -4    0.45    0.11
   0   7  -4    0.44    0.13
   0  -7   4    0.23    0.11
   0  -7   4    0.25    0.11
  -1   7  -4    1.21    0.16
  -1   7  -4    1.55    0.21
   1  -7   4    1.06    0.18
   1  -7   4    1.22    0.19
  -2   7  -4    3.06    0.30
  -2   7  -4    2.89    0.25
   2  -7   4    3.33    0.31
   2  -7   4    2.80    0.27
   2  -7   4    2.66    0.27
  -3   7  -4    0.98    0.17
  -3   7  -4    1.16    0.22
   3  -7   4    1.75    0.24
   3  -7   4    1.42    0.20
   3  -7   4    1.63    0.23
  -4   7  -4    1.99    0.24
  -4   7  -4    1.39    0.24
   4  -7   4    1.82    0.23
  -5   7  -4    1.88    0.25
   5  -7   4    2.01    0.24
   9   6  -4    1.29    0.19
   9   6  -4    1.17    0.27
   8   6  -4    1.90    0.21
   8   6  -4    1.51    0.28
  -8  -6   4    1.50    0.22
   7   6  -4    0.07    0.14
   7   6  -4    0.09    0.08
  -7  -6   4    0.07    0.09
   6   6  -4   13.61    0.54
   6   6  -4   14.63    0.67
  -6  -6   4   13.35    0.61
   5   6  -4    1.76    0.22
   5   6  -4    1.29    0.16
  -5  -6   4    1.78    0.21
   4   6  -4    4.09    0.26
   4   6  -4    3.61    0.23
   4   6  -4    4.35    0.31
  -4  -6   4    3.74    0.29
   3   6  -4   -0.08    0.04
   3   6  -4    0.09    0.08
   3   6  -4    0.00    0.06
  -3  -6   4    0.00    0.06
   2   6  -4   10.41    0.42
   2   6  -4   10.85    0.48
   2   6  -4   11.79    0.45
  -2  -6   4   10.63    0.48
  -2  -6   4   10.94    0.51
   1   6  -4    8.27    0.41
   1   6  -4    8.65    0.37
   1   6  -4    9.19    0.39
  -1  -6   4    8.88    0.45
  -1  -6   4    8.37    0.42
   0   6  -4    0.06    0.07
   0   6  -4    0.06    0.08
   0   6  -4    0.10    0.07
   0   6  -4    0.17    0.08
   0  -6   4    0.08    0.07
   0  -6   4    0.02    0.06
  -1   6  -4    0.52    0.11
  -1   6  -4    0.79    0.15
   1  -6   4    0.66    0.15
   1  -6   4    0.62    0.14
   1  -6   4    0.90    0.16
  -2   6  -4    0.94    0.17
  -2   6  -4    0.87    0.14
   2  -6   4    0.91    0.17
   2  -6   4    0.69    0.15
   2  -6   4    1.11    0.18
  -3   6  -4    5.64    0.38
  -3   6  -4    4.97    0.31
   3  -6   4    4.72    0.34
   3  -6   4    5.55    0.37
   3  -6   4    5.18    0.35
  -4   6  -4    0.49    0.16
  -4   6  -4    0.31    0.12
   4  -6   4    0.62    0.17
   4  -6   4    0.41    0.14
   4  -6   4    0.61    0.16
  -5   6  -4    2.22    0.25
   5  -6   4    2.50    0.26
   5  -6   4    2.20    0.27
  -6   6  -4   15.45    0.69
   6  -6   4   16.40    0.68
  10   5  -4    0.54    0.21
  10   5  -4    0.66    0.15
   9   5  -4    0.13    0.10
   9   5  -4   -0.03    0.14
   8   5  -4    0.61    0.13
   8   5  -4    0.51    0.20
  -8  -5   4    0.58    0.15
   7   5  -4    0.30    0.16
   7   5  -4    0.28    0.09
  -7  -5   4    0.25    0.11
  -7  -5   4    0.21    0.10
   6   5  -4    0.55    0.11
   6   5  -4    0.82    0.18
  -6  -5   4    0.68    0.15
  -6  -5   4    0.22    0.09
   5   5  -4    3.12    0.28
   5   5  -4    3.63    0.24
  -5  -5   4    3.69    0.25
  -5  -5   4    3.47    0.28
   4   5  -4    0.17    0.07
   4   5  -4    0.07    0.06
   4   5  -4    0.04    0.09
   4   5  -4    0.20    0.10
  -4  -5   4    0.15    0.08
  -4  -5   4    0.10    0.08
   3   5  -4    3.59    0.23
   3   5  -4    3.45    0.25
   3   5  -4    3.53    0.21
   3   5  -4    3.74    0.28
  -3  -5   4    3.99    0.27
  -3  -5   4    3.63    0.23
  -3  -5   4    3.57    0.25
   2   5  -4    7.11    0.31
   2   5  -4    7.69    0.36
   2   5  -4    7.75    0.33
  -2  -5   4    7.44    0.39
  -2  -5   4    7.47    0.33
  -2  -5   4    7.60    0.37
   1   5  -4    2.89    0.20
   1   5  -4    3.06    0.19
   1   5  -4    2.56    0.20
  -1  -5   4    3.12    0.20
  -1  -5   4    2.99    0.25
  -1  -5   4    3.37    0.23
   0   5  -4    0.63    0.11
   0   5  -4    0.67    0.12
   0   5  -4    0.98    0.12
   0   5  -4    0.90    0.12
   0  -5   4    0.88    0.14
   0  -5   4    0.80    0.15
  -1   5  -4    2.69    0.19
  -1   5  -4    2.99    0.21
  -1   5  -4    3.29    0.24
   1  -5   4    2.86    0.25
   1  -5   4    2.82    0.23
   1  -5   4    3.12    0.23
  -2   5  -4    4.21    0.26
  -2   5  -4    5.16    0.28
  -2   5  -4    5.18    0.32
   2  -5   4    4.37    0.29
   2  -5   4    4.46    0.31
   2  -5   4    5.08    0.31
  -3   5  -4    9.26    0.47
  -3   5  -4    9.96    0.43
   3  -5   4    8.86    0.46
   3  -5   4    9.89    0.47
   3  -5   4   10.66    0.49
  -4   5  -4    3.16    0.26
   4  -5   4    3.52    0.29
   4  -5   4    4.00    0.31
   4  -5   4    3.95    0.30
  -5   5  -4   18.50    0.70
   5  -5   4   18.56    0.76
   5  -5   4   18.64    0.76
   5  -5   4   18.27    0.73
  -6   5  -4    5.88    0.39
   6  -5   4    6.04    0.42
   6  -5   4    5.65    0.38
  -7   5  -4    1.01    0.20
   7  -5   4    1.04    0.19
   7  -5   4    0.80    0.22
  10   4  -4    0.48    0.13
  10   4  -4    0.31    0.18
   9   4  -4    0.00    0.07
   9   4  -4    0.17    0.15
  -9  -4   4    0.04    0.09
   8   4  -4    3.73    0.36
   8   4  -4    3.68    0.25
  -8  -4   4    3.43    0.28
   7   4  -4    2.00    0.26
   7   4  -4    2.33    0.25
   7   4  -4    2.11    0.19
  -7  -4   4    1.84    0.20
   6   4  -4    7.23    0.33
   6   4  -4    6.57    0.39
   6   4  -4    7.10    0.43
  -6  -4   4    6.77    0.37
  -6  -4   4    6.65    0.35
   5   4  -4    1.90    0.20
   5   4  -4    1.89    0.16
   5   4  -4    1.82    0.21
  -5  -4   4    1.59    0.17
  -5  -4   4    2.04    0.20
   4   4  -4   19.95    0.72
   4   4  -4   20.69    0.71
   4   4  -4   20.36    0.63
   4   4  -4   20.88    0.59
  -4  -4   4   18.64    0.64
  -4  -4   4   20.13    0.69
   3   4  -4   18.81    0.65
   3   4  -4   19.52    0.60
   3   4  -4   19.15    0.69
   3   4  -4   19.12    0.57
  -3  -4   4   19.50    0.65
  -3  -4   4   19.16    0.66
  -3  -4   4   19.20    0.62
   2   4  -4   12.37    0.44
   2   4  -4   12.11    0.46
   2   4  -4   12.76    0.42
   2   4  -4   12.01    0.51
  -2  -4   4   12.29    0.49
  -2  -4   4   13.00    0.46
  -2  -4   4   12.77    0.48
   1   4  -4   19.91    0.71
   1   4  -4   19.52    0.59
   1   4  -4   20.43    0.60
   1   4  -4   20.88    0.65
   1   4  -4   21.37    0.62
  -1  -4   4   20.06    0.69
  -1  -4   4   21.04    0.67
  -1  -4   4   20.66    0.63
   0   4  -4    3.21    0.19
   0   4  -4    3.31    0.20
   0   4  -4    3.44    0.21
   0   4  -4    3.73    0.26
   0   4  -4    3.27    0.19
   0  -4   4    3.12    0.19
   0  -4   4    3.50    0.24
   0  -4   4    2.85    0.21
  -1   4  -4    0.70    0.14
  -1   4  -4    0.80    0.12
  -1   4  -4    0.75    0.11
  -1   4  -4    0.76    0.10
   1  -4   4    0.53    0.14
   1  -4   4    0.70    0.10
   1  -4   4    0.68    0.12
   1  -4   4    0.56    0.11
   1  -4   4    0.43    0.11
  -2   4  -4    3.51    0.21
  -2   4  -4    3.20    0.21
  -2   4  -4    2.75    0.22
   2  -4   4    3.42    0.23
   2  -4   4    3.07    0.23
   2  -4   4    2.96    0.28
   2  -4   4    3.53    0.26
  -3   4  -4    5.86    0.30
  -3   4  -4    5.39    0.29
   3  -4   4    4.89    0.36
   3  -4   4    5.23    0.32
   3  -4   4    6.20    0.35
   3  -4   4    6.00    0.32
  -4   4  -4   14.64    0.56
   4  -4   4   15.49    0.61
   4  -4   4   13.91    0.59
   4  -4   4   15.17    0.60
  -5   4  -4   30.63    0.99
   5  -4   4   31.75    1.06
   5  -4   4   33.62    1.06
   5  -4   4   34.39    1.08
  -6   4  -4    7.08    0.41
   6  -4   4    6.62    0.41
   6  -4   4    7.32    0.44
   6  -4   4    7.39    0.44
  -7   4  -4    0.89    0.19
   7  -4   4    0.60    0.16
   7  -4   4    0.80    0.19
  -8   4  -4   -0.11    0.11
   8  -4   4   -0.01    0.10
   8  -4   4    0.10    0.13
  10   3  -4    2.68    0.34
  10   3  -4    3.12    0.23
 -10  -3   4    3.67    0.32
   9   3  -4    0.77    0.19
   9   3  -4    0.52    0.18
   9   3  -4    0.36    0.11
  -9  -3   4    0.61    0.15
   8   3  -4   12.67    0.60
   8   3  -4   12.02    0.63
   8   3  -4   13.93    0.51
  -8  -3   4   12.58    0.55
   7   3  -4    9.23    0.39
   7   3  -4    8.87    0.47
   7   3  -4    9.36    0.52
  -7  -3   4    9.37    0.43
   6   3  -4   14.39    0.49
   6   3  -4   14.18    0.58
   6   3  -4   13.29    0.60
  -6  -3   4   13.39    0.52
   5   3  -4    0.00    0.05
   5   3  -4    0.00    0.09
   5   3  -4    0.00    0.06
  -5  -3   4   -0.02    0.05
  -5  -3   4    0.03    0.06
   4   3  -4   32.31    0.82
   4   3  -4   31.48    0.97
   4   3  -4   32.00    0.97
   4   3  -4   32.12    0.86
  -4  -3   4   31.69    0.93
  -4  -3   4   31.18    0.93
  -4  -3   4   32.07    0.90
   3   3  -4    0.54    0.08
   3   3  -4    0.53    0.07
   3   3  -4    0.45    0.10
   3   3  -4    0.64    0.11
  -3  -3   4    0.62    0.10
  -3  -3   4    0.60    0.10
  -3  -3   4    0.61    0.10
   2   3  -4    7.55    0.28
   2   3  -4    7.33    0.29
   2   3  -4    8.38    0.37
   2   3  -4    7.72    0.32
  -2  -3   4    8.28    0.35
  -2  -3   4    7.59    0.33
  -2  -3   4    7.75    0.32
   1   3  -4    9.44    0.34
   1   3  -4    9.44    0.34
   1   3  -4    9.99    0.33
   1   3  -4    9.62    0.33
   1   3  -4    9.44    0.41
  -1  -3   4    9.26    0.39
  -1  -3   4    9.66    0.36
  -1  -3   4    9.36    0.37
  -1  -3   4    9.38    0.46
   0   3  -4    5.24    0.23
   0   3  -4    5.44    0.24
   0   3  -4    5.59    0.25
   0   3  -4    4.95    0.28
   0  -3   4    5.46    0.33
   0  -3   4    5.41    0.25
   0  -3   4    5.51    0.27
   0  -3   4    5.18    0.28
  -1   3  -4   26.04    0.72
  -1   3  -4   25.68    0.82
  -1   3  -4   26.44    0.75
  -1   3  -4   27.07    0.73
   1  -3   4   24.27    0.76
   1  -3   4   26.19    0.92
   1  -3   4   25.34    0.74
   1  -3   4   25.40    0.73
   1  -3   4   24.91    0.79
  -2   3  -4   49.15    1.30
  -2   3  -4   47.82    1.22
  -2   3  -4   47.65    1.22
  -2   3  -4   49.14    1.36
   2  -3   4   48.18    1.23
   2  -3   4   48.23    1.27
   2  -3   4   46.06    1.50
   2  -3   4   47.73    1.31
   2  -3   4   48.39    1.29
  -3   3  -4    9.54    0.47
  -3   3  -4   10.02    0.40
  -3   3  -4    9.67    0.38
   3  -3   4   11.07    0.44
   3  -3   4   10.15    0.41
   3  -3   4   10.23    0.39
   3  -3   4    9.80    0.44
   3  -3   4   10.25    0.51
  -4   3  -4    8.17    0.37
  -4   3  -4    8.52    0.38
   4  -3   4    8.27    0.46
   4  -3   4    9.36    0.42
   4  -3   4    8.85    0.40
   4  -3   4    8.52    0.42
  -5   3  -4    2.25    0.21
  -5   3  -4    2.35    0.20
   5  -3   4    1.98    0.21
   5  -3   4    2.12    0.22
   5  -3   4    2.27    0.24
   5  -3   4    2.15    0.21
  -6   3  -4    0.26    0.12
   6  -3   4    0.16    0.10
   6  -3   4    0.32    0.12
   6  -3   4    0.36    0.12
   6  -3   4    0.19    0.10
  -7   3  -4    0.51    0.15
   7  -3   4    0.45    0.14
   7  -3   4    0.69    0.16
  -8   3  -4    0.64    0.17
   8  -3   4    0.62    0.17
   8  -3   4    0.44    0.14
   9  -3   4    2.10    0.26
   9  -3   4    2.01    0.28
  10   2  -4    0.88    0.13
  10   2  -4    1.23    0.23
  10   2  -4    1.36    0.25
 -10  -2   4    0.97    0.19
   9   2  -4    2.61    0.30
   9   2  -4    2.37    0.19
   9   2  -4    2.41    0.27
  -9  -2   4    1.63    0.21
   8   2  -4    1.47    0.21
   8   2  -4    1.04    0.13
   8   2  -4    1.23    0.22
  -8  -2   4    1.17    0.17
   7   2  -4    6.57    0.40
   7   2  -4    6.03    0.29
   7   2  -4    6.35    0.38
  -7  -2   4    7.19    0.36
   6   2  -4   68.22    1.84
   6   2  -4   69.05    1.69
   6   2  -4   69.90    1.91
  -6  -2   4   71.41    1.76
   5   2  -4   50.68    1.26
   5   2  -4   50.58    1.39
   5   2  -4   51.06    1.43
  -5  -2   4   50.70    1.33
  -5  -2   4   50.20    1.31
   4   2  -4    6.41    0.34
   4   2  -4    7.18    0.23
   4   2  -4    6.36    0.27
   4   2  -4    7.34    0.34
  -4  -2   4    7.23    0.31
  -4  -2   4    6.69    0.31
  -4  -2   4    7.29    0.32
   3   2  -4   21.32    0.65
   3   2  -4   20.26    0.54
   3   2  -4   20.84    0.66
   3   2  -4   20.42    0.57
   3   2  -4   20.08    0.54
  -3  -2   4   19.47    0.62
  -3  -2   4   19.67    0.62
  -3  -2   4   21.62    0.62
   2   2  -4    2.58    0.18
   2   2  -4    2.34    0.13
   2   2  -4    2.17    0.12
   2   2  -4    2.82    0.15
   2   2  -4    2.50    0.16
  -2  -2   4    2.69    0.16
  -2  -2   4    2.35    0.16
  -2  -2   4    2.59    0.20
  -2  -2   4    2.65    0.16
   1   2  -4   18.81    0.55
   1   2  -4   19.01    0.54
   1   2  -4   19.77    0.53
   1   2  -4   19.40    0.62
  -1  -2   4   19.17    0.59
  -1  -2   4   19.67    0.58
  -1  -2   4   19.52    0.57
  -1  -2   4   20.10    0.70
   0   2  -4    3.10    0.15
   0   2  -4    2.81    0.19
   0   2  -4    3.34    0.17
   0   2  -4    3.65    0.17
   0  -2   4    3.12    0.17
   0  -2   4    3.54    0.19
   0  -2   4    3.06    0.19
   0  -2   4    3.27    0.24
  -1   2  -4   19.91    0.64
  -1   2  -4   18.71    0.54
  -1   2  -4   19.85    0.55
  -1   2  -4   19.37    0.55
   1  -2   4   19.37    0.59
   1  -2   4   19.53    0.55
   1  -2   4   18.40    0.61
   1  -2   4   18.12    0.56
  -2   2  -4   31.97    0.93
  -2   2  -4   30.77    0.82
  -2   2  -4   29.66    0.82
   2  -2   4   30.43    0.83
   2  -2   4   30.49    0.83
   2  -2   4   31.37    0.90
   2  -2   4   31.56    0.88
   2  -2   4   30.08    1.02
  -3   2  -4    9.48    0.43
  -3   2  -4    8.22    0.34
  -3   2  -4    9.08    0.34
   3  -2   4    9.56    0.36
   3  -2   4    8.35    0.39
   3  -2   4    8.64    0.44
   3  -2   4    8.82    0.35
   3  -2   4    8.77    0.38
  -4   2  -4   47.21    1.34
  -4   2  -4   44.78    1.19
  -4   2  -4   45.56    1.22
   4  -2   4   45.44    1.28
   4  -2   4   47.37    1.28
   4  -2   4   44.11    1.43
   4  -2   4   45.85    1.24
   4  -2   4   46.18    1.20
  -5   2  -4    2.77    0.21
  -5   2  -4    2.76    0.22
   5  -2   4    2.72    0.23
   5  -2   4    2.71    0.25
   5  -2   4    2.77    0.21
   5  -2   4    2.99    0.25
  -6   2  -4    0.95    0.14
  -6   2  -4    1.17    0.17
   6  -2   4    0.87    0.16
   6  -2   4    0.91    0.16
   6  -2   4    0.76    0.14
   6  -2   4    0.75    0.15
  -7   2  -4    5.61    0.35
   7  -2   4    5.57    0.36
   7  -2   4    6.15    0.39
   7  -2   4    5.91    0.38
  -8   2  -4    8.69    0.48
   8  -2   4   10.23    0.53
   8  -2   4   10.14    0.52
  -9   2  -4    2.79    0.30
   9  -2   4    3.65    0.33
   9  -2   4    2.99    0.31
  10   1  -4    2.75    0.19
  10   1  -4    2.55    0.31
  10   1  -4    2.56    0.30
 -10  -1   4    2.67    0.28
   9   1  -4    5.11    0.37
   9   1  -4    4.02    0.23
   9   1  -4    4.29    0.37
  -9  -1   4    4.19    0.31
   8   1  -4    7.08    0.40
   8   1  -4    6.26    0.28
   8   1  -4    5.54    0.39
  -8  -1   4    5.77    0.35
   7   1  -4    0.14    0.10
   7   1  -4    0.05    0.05
   7   1  -4    0.03    0.06
  -7  -1   4    0.03    0.08
   6   1  -4   19.41    0.57
   6   1  -4   18.64    0.68
   6   1  -4   18.94    0.71
  -6  -1   4   19.60    0.64
   5   1  -4   23.63    0.64
   5   1  -4   23.25    0.78
   5   1  -4   23.62    0.75
  -5  -1   4   23.57    0.70
   4   1  -4   46.13    1.13
   4   1  -4   46.20    1.24
   4   1  -4   45.70    1.27
  -4  -1   4   47.76    1.21
  -4  -1   4   48.61    1.19
  -4  -1   4   48.07    1.20
  -4  -1   4   45.47    1.20
   3   1  -4    0.59    0.09
   3   1  -4    0.71    0.07
   3   1  -4    0.58    0.10
  -3  -1   4    0.66    0.08
  -3  -1   4    0.64    0.08
  -3  -1   4    0.59    0.08
  -3  -1   4    0.77    0.10
   2   1  -4    0.96    0.06
   2   1  -4    1.35    0.09
   2   1  -4    1.52    0.13
   2   1  -4    1.20    0.11
  -2  -1   4    1.37    0.10
  -2  -1   4    1.21    0.10
  -2  -1   4    1.52    0.11
  -2  -1   4    1.63    0.14
   1   1  -4    0.07    0.04
   1   1  -4    0.09    0.03
   1   1  -4    0.14    0.03
   1   1  -4    0.11    0.04
  -1  -1   4    0.02    0.04
  -1  -1   4    0.06    0.06
  -1  -1   4    0.12    0.04
  -1  -1   4    0.11    0.04
   0   1  -4   17.30    0.46
   0   1  -4   17.05    0.45
   0   1  -4   16.94    0.54
   0   1  -4   17.41    0.47
   0  -1   4   17.42    0.62
   0  -1   4   16.84    0.50
   0  -1   4   17.46    0.49
   0  -1   4   17.48    0.52
  -1   1  -4   82.82    1.89
  -1   1  -4   81.29    2.01
  -1   1  -4   85.43    1.90
  -1   1  -4   83.83    1.93
   1  -1   4   83.06    1.93
   1  -1   4   82.52    1.96
   1  -1   4   81.77    1.91
   1  -1   4   81.86    2.28
   1  -1   4   80.44    1.96
  -2   1  -4    3.67    0.22
  -2   1  -4    3.43    0.18
  -2   1  -4    3.72    0.18
   2  -1   4    3.64    0.20
   2  -1   4    3.57    0.16
   2  -1   4    3.32    0.21
   2  -1   4    3.33    0.18
   2  -1   4    3.70    0.24
  -3   1  -4   -0.01    0.04
  -3   1  -4   -0.06    0.04
  -3   1  -4    0.15    0.05
   3  -1   4   -0.01    0.04
   3  -1   4    0.02    0.06
   3  -1   4   -0.01    0.03
   3  -1   4   -0.02    0.03
   3  -1   4   -0.02    0.03
  -4   1  -4    6.52    0.30
  -4   1  -4    6.51    0.35
  -4   1  -4    6.69    0.29
   4  -1   4    6.69    0.34
   4  -1   4    6.50    0.28
   4  -1   4    6.47    0.35
   4  -1   4    5.81    0.28
   4  -1   4    6.59    0.32
  -5   1  -4   16.43    0.66
  -5   1  -4   17.71    0.58
  -5   1  -4   17.72    0.60
   5  -1   4   18.59    0.60
   5  -1   4   16.85    0.67
   5  -1   4   17.39    0.63
   5  -1   4   17.74    0.65
   5  -1   4   17.45    0.58
  -6   1  -4    8.27    0.37
  -6   1  -4    7.91    0.39
   6  -1   4    8.27    0.42
   6  -1   4    7.59    0.40
   6  -1   4    7.61    0.37
   6  -1   4    7.73    0.41
  -7   1  -4    3.65    0.28
  -7   1  -4    3.86    0.27
   7  -1   4    3.51    0.29
   7  -1   4    4.27    0.29
   7  -1   4    4.61    0.33
   7  -1   4    4.42    0.31
  -8   1  -4   -0.05    0.10
   8  -1   4   -0.05    0.07
   8  -1   4    0.03    0.08
  -9   1  -4    5.91    0.40
   9  -1   4    6.39    0.43
   9  -1   4    6.65    0.42
  10  -1   4    0.24    0.14
  10  -1   4    0.27    0.13
  10   0  -4    3.46    0.34
  10   0  -4    3.90    0.19
  10   0  -4    3.76    0.37
 -10   0   4    3.71    0.32
   9   0  -4    6.94    0.46
   9   0  -4    7.98    0.29
   9   0  -4    7.00    0.44
  -9   0   4    7.28    0.42
   8   0  -4    7.00    0.40
   8   0  -4    6.35    0.26
   8   0  -4    6.64    0.42
  -8   0   4    6.48    0.36
   7   0  -4    0.43    0.07
   7   0  -4    0.41    0.11
   7   0  -4    0.08    0.10
  -7   0   4    0.13    0.09
   6   0  -4   12.54    0.50
   6   0  -4   12.10    0.38
   6   0  -4   12.81    0.55
  -6   0   4   12.84    0.47
   5   0  -4    3.58    0.16
   5   0  -4    3.26    0.24
   5   0  -4    3.35    0.22
  -5   0   4    3.87    0.22
   4   0  -4    5.95    0.30
   4   0  -4    6.19    0.28
   4   0  -4    6.26    0.22
   4   0  -4    6.10    0.21
  -4   0   4    6.26    0.26
   3   0  -4   31.50    0.79
   3   0  -4   32.35    0.78
   3   0  -4   32.90    0.88
   3   0  -4   32.52    0.91
  -3   0   4   33.12    0.84
  -3   0   4   33.43    0.83
  -3   0   4   35.09    0.96
   2   0  -4   26.78    0.64
   2   0  -4   23.65    0.71
   2   0  -4   28.44    0.73
   2   0  -4   26.27    0.72
   2   0  -4   26.04    0.65
  -2   0   4   27.87    0.67
  -2   0   4   27.36    0.69
  -2   0   4   27.99    0.81
   1   0  -4   66.87    1.61
   1   0  -4   66.62    1.59
   1   0  -4   67.43    1.52
  -1   0   4   69.44    1.86
  -1   0   4   67.86    1.54
  -1   0   4   67.82    1.58
   0   0  -4    7.56    0.28
   0   0  -4    7.18    0.20
   0   0  -4    7.07    0.22
   0   0  -4    7.46    0.25
   0   0   4    7.32    0.25
   0   0   4    7.50    0.32
   0   0   4    6.96    0.23
  -1   0  -4   64.12    1.58
  -1   0  -4   66.40    1.48
  -1   0  -4   63.98    1.54
  -1   0  -4   65.27    1.49
   1   0   4   64.38    1.51
   1   0   4   65.70    1.55
   1   0   4   65.59    1.55
  -2   0  -4    7.34    0.31
  -2   0  -4    7.37    0.26
  -2   0  -4    7.01    0.25
   2   0   4    7.57    0.30
   2   0   4    7.15    0.28
   2   0   4    7.25    0.22
   2   0   4    7.43    0.34
   2   0   4    7.76    0.27
  -3   0  -4   10.33    0.35
  -3   0  -4   10.16    0.42
  -3   0  -4   10.83    0.36
   3   0   4   10.71    0.44
   3   0   4   10.78    0.34
   3   0   4   10.16    0.36
   3   0   4   10.55    0.40
   3   0   4   10.66    0.38
  -4   0  -4   58.70    1.56
  -4   0  -4   59.05    1.44
  -4   0  -4   56.81    1.42
   4   0   4   57.05    1.68
   4   0   4   59.42    1.50
   4   0   4   57.39    1.50
   4   0   4   59.14    1.46
   4   0   4   58.00    1.44
  -5   0  -4    9.60    0.38
  -5   0  -4   10.15    0.40
  -5   0  -4    9.91    0.46
   5   0   4    9.81    0.43
   5   0   4    9.85    0.39
   5   0   4   10.54    0.43
   5   0   4    9.44    0.44
   5   0   4   10.10    0.39
  -6   0  -4   29.09    0.97
  -6   0  -4   28.55    0.85
  -6   0  -4   28.34    0.88
   6   0   4   29.85    0.99
   6   0   4   29.10    0.93
   6   0   4   29.07    0.94
   6   0   4   30.16    0.90
   6   0   4   29.68    0.87
  -7   0  -4   39.71    1.17
  -7   0  -4   42.20    1.16
   7   0   4   39.59    1.22
   7   0   4   40.90    1.24
   7   0   4   41.51    1.21
   7   0   4   40.61    1.29
  -8   0  -4   37.29    1.14
  -8   0  -4   37.68    1.12
   8   0   4   39.37    1.19
   8   0   4   36.63    1.20
   9   0   4    1.40    0.22
   9   0   4    1.37    0.21
  10   0   4    1.00    0.21
  10   0   4    1.15    0.21
  10  -1  -4   -0.11    0.08
  10  -1  -4   -0.09    0.10
 -10   1   4    0.05    0.12
   9  -1  -4    1.79    0.23
   9  -1  -4    1.34    0.23
  -9   1   4    1.26    0.20
   8  -1  -4    1.56    0.20
   8  -1  -4    1.22    0.20
   8  -1  -4    1.08    0.08
  -8   1   4    0.98    0.16
   7  -1  -4    2.74    0.26
   7  -1  -4    3.25    0.25
   7  -1  -4    3.27    0.14
  -7   1   4    3.03    0.23
   6  -1  -4    4.88    0.28
   6  -1  -4    4.81    0.31
   6  -1  -4    4.34    0.16
  -6   1   4    4.65    0.26
   5  -1  -4    2.08    0.09
   5  -1  -4    2.15    0.10
   5  -1  -4    2.10    0.17
   5  -1  -4    1.91    0.19
  -5   1   4    2.29    0.17
   4  -1  -4    5.67    0.16
   4  -1  -4    5.55    0.16
   4  -1  -4    5.46    0.25
   4  -1  -4    5.81    0.27
   4  -1  -4    5.79    0.29
  -4   1   4    5.31    0.22
  -4   1   4    5.64    0.20
   3  -1  -4    1.25    0.10
   3  -1  -4    1.42    0.12
   3  -1  -4    1.39    0.11
  -3   1   4    1.43    0.08
  -3   1   4    1.60    0.11
  -3   1   4    1.35    0.07
   2  -1  -4    0.05    0.03
   2  -1  -4   -0.01    0.03
   2  -1  -4    0.06    0.03
  -2   1   4    0.26    0.06
   1  -1  -4  167.77    3.81
   1  -1  -4  167.89    3.75
   1  -1  -4  169.29    3.73
  -1   1   4  161.69    4.30
   0  -1  -4    0.75    0.07
   0  -1  -4    0.52    0.03
   0  -1  -4    0.62    0.04
   0  -1  -4    0.77    0.04
   0  -1  -4    0.82    0.06
   0  -1  -4    0.62    0.04
   0   1   4    0.71    0.09
  -1  -1  -4   19.90    0.50
  -1  -1  -4   20.59    0.55
  -1  -1  -4   21.05    0.57
   1   1   4   20.18    0.66
   1   1   4   20.50    0.51
   1   1   4   21.32    0.51
   1   1   4   20.52    0.54
  -2  -1  -4   11.38    0.36
  -2  -1  -4   10.95    0.32
  -2  -1  -4   11.44    0.39
   2   1   4   11.32    0.31
   2   1   4   11.51    0.34
   2   1   4   11.23    0.43
   2   1   4   11.12    0.35
  -3  -1  -4   21.20    0.56
  -3  -1  -4   20.39    0.64
  -3  -1  -4   20.91    0.57
   3   1   4   21.32    0.62
   3   1   4   21.54    0.57
   3   1   4   20.57    0.60
   3   1   4   20.00    0.57
   3   1   4   20.53    0.69
  -4  -1  -4   11.14    0.39
  -4  -1  -4   12.28    0.40
  -4  -1  -4   12.11    0.47
   4   1   4   12.17    0.47
   4   1   4   11.44    0.40
   4   1   4   11.46    0.42
   4   1   4   12.96    0.45
   4   1   4   12.16    0.40
  -5  -1  -4    2.92    0.19
  -5  -1  -4    3.06    0.19
  -5  -1  -4    2.85    0.23
   5   1   4    3.04    0.20
   5   1   4    2.84    0.21
   5   1   4    2.76    0.19
   5   1   4    2.68    0.21
   5   1   4    2.64    0.18
  -6  -1  -4   21.72    0.69
  -6  -1  -4   23.17    0.69
  -6  -1  -4   21.89    0.79
   6   1   4   21.74    0.70
   6   1   4   21.78    0.72
   6   1   4   21.53    0.77
   6   1   4   23.11    0.75
   6   1   4   22.26    0.76
  -7  -1  -4    0.80    0.13
  -7  -1  -4    0.86    0.14
   7   1   4    0.98    0.14
   7   1   4    0.80    0.14
   7   1   4    0.76    0.15
   7   1   4    1.00    0.15
   7   1   4    0.73    0.14
  -8  -1  -4    1.08    0.16
  -8  -1  -4    1.37    0.19
   8   1   4    1.43    0.21
   8   1   4    1.51    0.19
  -9  -1  -4    2.09    0.22
   9   1   4    2.00    0.24
   9   1   4    1.88    0.25
  10   1   4    3.09    0.31
  10   1   4    3.76    0.35
  11   1   4    0.12    0.13
  11   1   4    0.13    0.12
  10  -2  -4    5.01    0.43
  10  -2  -4    4.40    0.38
 -10   2   4    4.09    0.35
   9  -2  -4    2.13    0.25
   9  -2  -4    1.87    0.27
  -9   2   4    1.94    0.23
   8  -2  -4   15.22    0.64
   8  -2  -4   15.33    0.70
  -8   2   4   15.28    0.61
   7  -2  -4    3.00    0.24
   7  -2  -4    2.90    0.27
  -7   2   4    2.73    0.22
   6  -2  -4   15.79    0.65
   6  -2  -4   17.12    0.60
  -6   2   4   16.66    0.55
   5  -2  -4    1.21    0.13
   5  -2  -4    0.99    0.15
  -5   2   4    1.16    0.11
   4  -2  -4   18.29    0.63
   4  -2  -4   18.50    0.56
   4  -2  -4   18.41    0.58
  -4   2   4   19.29    0.48
  -4   2   4   19.01    0.52
  -4   2   4   18.28    0.46
   3  -2  -4   62.12    1.59
   3  -2  -4   62.61    1.51
   3  -2  -4   62.32    1.50
  -3   2   4   63.59    1.66
   2  -2  -4  132.84    2.97
   2  -2  -4  130.60    2.96
   2  -2  -4  131.29    3.09
   1  -2  -4   60.74    1.47
   1  -2  -4   60.34    1.38
   1  -2  -4   61.56    1.39
   0  -2  -4   32.82    0.78
   0  -2  -4   34.25    0.84
   0  -2  -4   33.46    0.78
  -1  -2  -4    1.33    0.08
  -1  -2  -4    1.36    0.08
   1   2   4    1.44    0.08
  -2  -2  -4    1.39    0.09
  -2  -2  -4    1.43    0.08
  -2  -2  -4    1.67    0.11
  -2  -2  -4    1.38    0.07
   2   2   4    1.59    0.09
   2   2   4    1.51    0.09
   2   2   4    1.56    0.08
   2   2   4    1.70    0.08
  -3  -2  -4  215.86    4.94
  -3  -2  -4  219.06    4.80
  -3  -2  -4  220.01    5.00
   3   2   4  224.04    4.94
   3   2   4  223.80    5.04
   3   2   4  214.66    4.85
  -4  -2  -4   78.73    1.80
  -4  -2  -4   77.49    1.93
  -4  -2  -4   78.28    1.77
   4   2   4   74.73    1.82
   4   2   4   76.51    1.87
   4   2   4   78.50    1.87
   4   2   4   76.33    1.90
  -5  -2  -4   53.45    1.32
  -5  -2  -4   55.15    1.47
  -5  -2  -4   54.69    1.34
   5   2   4   53.72    1.37
   5   2   4   55.37    1.43
   5   2   4   53.01    1.41
  -6  -2  -4   11.26    0.51
  -6  -2  -4   12.16    0.43
  -6  -2  -4   11.16    0.43
   6   2   4   11.98    0.46
   6   2   4   12.18    0.50
   6   2   4   11.88    0.49
   6   2   4   11.10    0.46
   6   2   4   12.71    0.49
  -7  -2  -4    2.56    0.20
  -7  -2  -4    2.52    0.25
  -7  -2  -4    3.15    0.21
   7   2   4    2.75    0.22
   7   2   4    2.58    0.24
   7   2   4    3.01    0.25
   7   2   4    2.90    0.21
  -8  -2  -4    0.70    0.13
   8   2   4    0.73    0.15
   8   2   4    0.57    0.15
   8   2   4    0.64    0.12
  -9  -2  -4    2.67    0.25
   9   2   4    2.88    0.29
   9   2   4    2.64    0.28
 -10  -2  -4    0.01    0.08
  10   2   4    0.01    0.09
  10   2   4   -0.05    0.10
 -11  -2  -4    2.34    0.27
  11   2   4    2.10    0.28
  11   2   4    1.96    0.28
   9  -3  -4    8.94    0.56
   9  -3  -4    9.32    0.51
  -9   3   4    8.74    0.48
   8  -3  -4    2.00    0.23
   8  -3  -4    1.75    0.25
  -8   3   4    1.96    0.22
   7  -3  -4    2.10    0.25
   7  -3  -4    1.90    0.20
  -7   3   4    1.87    0.19
   6  -3  -4    1.82    0.21
   6  -3  -4    1.70    0.17
  -6   3   4    1.57    0.15
   5  -3  -4   18.90    0.61
   5  -3  -4   18.68    0.69
  -5   3   4   18.48    0.52
   4  -3  -4   32.48    0.89
   4  -3  -4   31.98    0.91
   4  -3  -4   33.53    0.99
  -4   3   4   33.02    0.75
  -4   3   4   33.72    0.75
   3  -3  -4    4.74    0.19
   3  -3  -4    4.51    0.25
   3  -3  -4    4.48    0.20
   2  -3  -4   58.82    1.37
   2  -3  -4   60.04    1.37
   2  -3  -4   58.43    1.51
   1  -3  -4    1.57    0.12
   0  -3  -4    0.78    0.08
  -1  -3  -4   61.61    1.52
  -1  -3  -4   62.16    1.44
  -1  -3  -4   63.00    1.42
   1   3   4   63.49    1.52
  -2  -3  -4   36.06    0.92
  -2  -3  -4   36.49    0.90
   2   3   4   37.35    0.93
  -3  -3  -4   35.06    0.92
  -3  -3  -4   34.47    0.83
  -3  -3  -4   33.84    0.81
  -3  -3  -4   29.38    0.86
   3   3   4   34.50    0.82
   3   3   4   34.81    0.90
   3   3   4   35.29    0.86
  -4  -3  -4   23.48    0.72
  -4  -3  -4   24.01    0.69
  -4  -3  -4   23.55    0.63
   4   3   4   23.88    0.70
   4   3   4   23.07    0.65
   4   3   4   23.86    0.67
   4   3   4   24.00    0.71
  -5  -3  -4   22.47    0.58
  -5  -3  -4   21.44    0.62
  -5  -3  -4   21.44    0.72
   5   3   4   21.11    0.64
   5   3   4   21.01    0.69
   5   3   4   21.05    0.66
   5   3   4   21.46    0.69
  -6  -3  -4    1.75    0.19
  -6  -3  -4    2.47    0.16
  -6  -3  -4    2.03    0.16
   6   3   4    1.55    0.18
   6   3   4    1.70    0.18
   6   3   4    1.83    0.17
   6   3   4    2.09    0.18
  -7  -3  -4    0.08    0.10
  -7  -3  -4    0.09    0.07
   7   3   4    0.29    0.12
   7   3   4    0.03    0.06
   7   3   4    0.00    0.07
  -8  -3  -4    0.07    0.10
  -8  -3  -4    0.03    0.06
   8   3   4    0.22    0.12
   8   3   4    0.17    0.08
   8   3   4    0.00    0.07
   8   3   4    0.03    0.07
  -9  -3  -4    4.73    0.31
   9   3   4    3.87    0.34
   9   3   4    4.66    0.35
 -10  -3  -4    3.81    0.31
  10   3   4    2.88    0.31
  10   3   4    3.79    0.34
 -11  -3  -4    0.17    0.12
  11   3   4    0.18    0.14
  11   3   4    0.15    0.14
   9  -4  -4    2.03    0.26
   9  -4  -4    1.53    0.27
  -9   4   4    1.75    0.24
   8  -4  -4    9.14    0.48
   8  -4  -4    9.01    0.55
  -8   4   4    8.57    0.44
   7  -4  -4   16.57    0.65
   7  -4  -4   16.70    0.75
  -7   4   4   17.41    0.61
   6  -4  -4   16.13    0.59
   6  -4  -4   15.53    0.68
  -6   4   4   16.76    0.53
   5  -4  -4   20.69    0.66
   5  -4  -4   19.86    0.76
  -5   4   4   20.49    0.55
   4  -4  -4    1.97    0.14
   4  -4  -4    1.92    0.20
   3  -4  -4   42.97    1.08
   3  -4  -4   43.52    1.24
   3  -4  -4   44.96    1.12
   2  -4  -4   23.54    0.75
   2  -4  -4   24.46    0.60
   2  -4  -4   24.40    0.62
   1  -4  -4   11.70    0.43
   0  -4  -4   19.93    0.61
  -1  -4  -4   20.16    0.60
  -1  -4  -4   19.62    0.49
  -1  -4  -4   19.14    0.48
   1   4   4   19.70    0.60
  -2  -4  -4   26.45    0.70
  -2  -4  -4   27.00    0.68
   2   4   4   27.66    0.76
  -3  -4  -4    1.08    0.09
  -3  -4  -4    1.20    0.07
  -3  -4  -4    0.99    0.10
  -3  -4  -4    1.20    0.07
   3   4   4    1.07    0.07
   3   4   4    1.07    0.07
   3   4   4    1.19    0.11
  -4  -4  -4   92.26    2.14
  -4  -4  -4   94.72    2.25
  -4  -4  -4   97.75    2.30
   4   4   4   92.76    2.31
   4   4   4   95.20    2.22
   4   4   4   93.68    2.18
  -5  -4  -4    1.59    0.13
  -5  -4  -4    1.86    0.18
   5   4   4    1.73    0.15
   5   4   4    1.74    0.17
   5   4   4    1.46    0.14
   5   4   4    1.96    0.18
  -6  -4  -4   14.97    0.51
  -6  -4  -4   16.03    0.62
  -6  -4  -4   15.23    0.51
   6   4   4   16.09    0.55
   6   4   4   15.59    0.61
   6   4   4   15.40    0.58
  -7  -4  -4   27.71    0.81
  -7  -4  -4   26.71    0.92
  -7  -4  -4   26.67    0.81
   7   4   4   26.35    0.83
   7   4   4   27.22    0.89
   7   4   4   25.98    0.92
  -8  -4  -4    2.41    0.21
  -8  -4  -4    2.29    0.21
  -8  -4  -4    2.28    0.25
   8   4   4    2.19    0.21
   8   4   4    2.03    0.25
   8   4   4    2.35    0.25
  -9  -4  -4    5.06    0.32
  -9  -4  -4    5.28    0.33
   9   4   4    5.55    0.33
   9   4   4    5.01    0.38
   9   4   4    5.97    0.40
 -10  -4  -4    8.35    0.45
 -10  -4  -4    7.36    0.42
  10   4   4    7.85    0.50
  10   4   4    7.66    0.48
 -11  -4  -4   13.42    0.62
 -11  -4  -4   14.35    0.64
  11   4   4   12.62    0.66
  11   4   4   12.79    0.69
   8  -5  -4    0.56    0.18
   8  -5  -4    0.70    0.17
  -8   5   4    0.65    0.16
   7  -5  -4   -0.01    0.07
   7  -5  -4    0.04    0.09
  -7   5   4    0.24    0.10
   6  -5  -4    0.06    0.08
   6  -5  -4    0.17    0.08
  -6   5   4    0.17    0.07
   5  -5  -4    2.02    0.24
   5  -5  -4    1.72    0.16
  -5   5   4    1.84    0.12
   4  -5  -4    0.02    0.04
   4  -5  -4   -0.04    0.05
  -4   5   4    0.09    0.03
   3  -5  -4    9.42    0.32
   3  -5  -4    9.13    0.35
   3  -5  -4    9.12    0.44
   2  -5  -4    5.52    0.20
   2  -5  -4    5.06    0.21
   2  -5  -4    4.85    0.29
   1  -5  -4    4.67    0.15
   1  -5  -4    4.47    0.17
   1  -5  -4    4.27    0.26
   0  -5  -4   24.60    0.61
   0  -5  -4   24.94    0.61
   0  -5  -4   25.74    0.78
   0   5   4   25.00    0.79
  -1  -5  -4    0.58    0.05
  -1  -5  -4    0.47    0.05
  -1  -5  -4    0.63    0.10
   1   5   4    0.62    0.10
  -2  -5  -4   15.80    0.45
  -2  -5  -4   16.07    0.47
   2   5   4   16.13    0.55
  -3  -5  -4    2.78    0.15
  -3  -5  -4    2.66    0.17
   3   5   4    2.75    0.12
   3   5   4    2.70    0.11
   3   5   4    2.97    0.19
  -4  -5  -4   14.17    0.51
  -4  -5  -4   14.39    0.41
  -4  -5  -4   14.44    0.42
   4   5   4   14.68    0.45
   4   5   4   15.12    0.53
  -5  -5  -4    1.54    0.16
  -5  -5  -4    1.80    0.13
   5   5   4    1.70    0.18
   5   5   4    1.69    0.14
   5   5   4    1.68    0.16
  -6  -5  -4   10.27    0.39
  -6  -5  -4    9.47    0.45
   6   5   4    9.92    0.41
   6   5   4    9.74    0.47
  -7  -5  -4   14.12    0.52
  -7  -5  -4   14.58    0.62
   7   5   4   14.06    0.54
   7   5   4   14.97    0.64
  -8  -5  -4    0.15    0.08
  -8  -5  -4    0.01    0.07
   8   5   4   -0.09    0.09
   8   5   4    0.05    0.07
  -9  -5  -4   18.94    0.70
   9   5   4   19.38    0.78
   9   5   4   19.91    0.84
   9   5   4   18.92    0.70
 -10  -5  -4    1.98    0.23
  10   5   4    1.83    0.27
  10   5   4    1.78    0.25
 -11  -5  -4    1.47    0.22
  11   5   4    1.61    0.26
  11   5   4    1.07    0.25
   7  -6  -4    4.96    0.34
   7  -6  -4    5.25    0.44
  -7   6   4    5.28    0.31
   6  -6  -4    5.59    0.33
   6  -6  -4    5.42    0.42
  -6   6   4    5.38    0.27
   5  -6  -4    1.10    0.14
   5  -6  -4    0.94    0.20
  -5   6   4    0.96    0.10
   4  -6  -4    3.17    0.21
   4  -6  -4    3.23    0.30
  -4   6   4    3.41    0.14
   3  -6  -4    7.44    0.30
   3  -6  -4    8.02    0.44
   2  -6  -4   23.94    0.86
   2  -6  -4   25.43    0.71
   2  -6  -4   25.49    0.67
   1  -6  -4   26.06    0.87
   1  -6  -4   26.10    0.71
   1  -6  -4   27.07    0.68
   0  -6  -4   33.29    0.83
   0  -6  -4   32.85    0.82
   0  -6  -4   33.30    1.01
   0   6   4   31.77    1.01
  -1  -6  -4    0.13    0.04
  -1  -6  -4    0.10    0.04
  -1  -6  -4    0.15    0.07
   1   6   4    0.15    0.07
  -2  -6  -4    0.32    0.06
  -2  -6  -4    0.41    0.07
   2   6   4    0.42    0.10
  -3  -6  -4    1.23    0.11
  -3  -6  -4    0.95    0.11
   3   6   4    1.16    0.14
   3   6   4    1.33    0.08
   3   6   4    1.17    0.08
  -4  -6  -4    1.31    0.14
  -4  -6  -4    1.04    0.08
  -4  -6  -4    1.26    0.09
   4   6   4    1.32    0.11
   4   6   4    1.12    0.15
  -5  -6  -4   12.51    0.40
  -5  -6  -4   11.59    0.49
   5   6   4   13.57    0.46
   5   6   4   12.92    0.53
  -6  -6  -4   65.82    1.59
  -6  -6  -4   64.27    1.74
   6   6   4   63.18    1.77
   6   6   4   64.43    1.64
  -7  -6  -4    5.95    0.37
  -7  -6  -4    6.62    0.32
   7   6   4    6.40    0.40
   7   6   4    6.58    0.34
  -8  -6  -4    3.12    0.29
  -8  -6  -4    3.49    0.25
   8   6   4    2.74    0.30
   8   6   4    3.38    0.26
  -9  -6  -4    6.91    0.45
  -9  -6  -4    6.64    0.37
   9   6   4    6.58    0.46
   9   6   4    6.39    0.37
 -10  -6  -4    5.47    0.37
  10   6   4    6.21    0.48
 -11  -6  -4    3.98    0.33
  11   6   4    4.39    0.44
   7  -7  -4    0.14    0.10
   7  -7  -4    0.01    0.10
  -7   7   4    0.13    0.10
   6  -7  -4    0.18    0.10
   6  -7  -4    0.26    0.14
  -6   7   4    0.34    0.09
   5  -7  -4   -0.04    0.09
   5  -7  -4   -0.04    0.06
  -5   7   4   -0.03    0.05
   4  -7  -4    0.41    0.10
   4  -7  -4    0.84    0.19
  -4   7   4    0.67    0.08
   3  -7  -4    6.61    0.42
   3  -7  -4    6.68    0.30
  -3   7   4    6.70    0.21
   2  -7  -4    9.56    0.35
   2  -7  -4    9.71    0.50
   1  -7  -4   24.99    0.90
   1  -7  -4   26.47    0.71
  -1   7   4   25.97    0.93
   0  -7  -4   20.99    0.59
   0  -7  -4   21.42    0.61
   0  -7  -4   20.61    0.77
   0   7   4   19.87    0.76
  -1  -7  -4    1.61    0.12
  -1  -7  -4    1.77    0.13
  -1  -7  -4    1.27    0.18
   1   7   4    1.62    0.19
  -2  -7  -4    2.42    0.15
  -2  -7  -4    2.23    0.16
   2   7   4    2.67    0.23
  -3  -7  -4    1.11    0.13
   3   7   4    1.14    0.16
   3   7   4    1.07    0.09
  -4  -7  -4    2.94    0.21
   4   7   4    2.74    0.17
   4   7   4    3.19    0.24
  -5  -7  -4   30.58    0.79
  -5  -7  -4   30.86    0.95
   5   7   4   30.11    0.99
   5   7   4   30.67    0.87
  -6  -7  -4   12.69    0.55
  -6  -7  -4   12.64    0.44
   6   7   4   13.27    0.58
   6   7   4   12.20    0.48
  -7  -7  -4    4.13    0.31
  -7  -7  -4    4.63    0.26
   7   7   4    4.28    0.34
   7   7   4    4.58    0.28
  -8  -7  -4    0.38    0.10
  -8  -7  -4    0.26    0.12
   8   7   4    0.20    0.14
   8   7   4    0.29    0.10
  -9  -7  -4    0.02    0.09
  -9  -7  -4    0.08    0.08
   9   7   4    0.06    0.16
   9   7   4    0.10    0.09
 -10  -7  -4    0.02    0.08
  10   7   4    0.02    0.14
  10   7   4   -0.04    0.08
 -11  -7  -4    0.11    0.11
  11   7   4   -0.19    0.13
   6  -8  -4    0.99    0.25
   6  -8  -4    1.26    0.19
  -6   8   4    1.06    0.15
   5  -8  -4    5.44    0.34
   5  -8  -4    5.71    0.47
  -5   8   4    6.30    0.29
   4  -8  -4   15.01    0.57
   4  -8  -4   15.82    0.77
  -4   8   4   14.68    0.47
   3  -8  -4   13.59    0.51
   3  -8  -4   13.08    0.67
  -3   8   4   13.47    0.40
   2  -8  -4   11.39    0.42
   2  -8  -4   11.03    0.58
  -2   8   4   10.95    0.32
  -2   8   4   10.68    0.59
   1  -8  -4   15.09    0.50
   1  -8  -4   14.10    0.66
  -1   8   4   15.40    0.69
  -1   8   4   15.36    0.38
   0  -8  -4    1.34    0.13
   0  -8  -4    1.60    0.21
   0   8   4    1.52    0.21
  -1  -8  -4    0.08    0.05
  -1  -8  -4    0.07    0.05
  -1  -8  -4    0.01    0.07
   1   8   4   -0.01    0.07
   1   8   4    0.08    0.03
  -2  -8  -4    1.21    0.13
   2   8   4    1.34    0.10
   2   8   4    1.06    0.18
  -3  -8  -4    2.20    0.18
   3   8   4    2.40    0.24
   3   8   4    2.16    0.14
  -4  -8  -4   29.39    0.90
   4   8   4   28.22    0.80
   4   8   4   29.17    0.97
  -5  -8  -4   11.17    0.50
  -5  -8  -4   11.47    0.34
   5   8   4   11.79    0.44
   5   8   4   10.91    0.53
  -6  -8  -4    0.32    0.08
  -6  -8  -4    0.18    0.09
   6   8   4    0.09    0.09
   6   8   4    0.17    0.08
  -7  -8  -4    8.97    0.38
  -7  -8  -4    7.65    0.45
   7   8   4    8.98    0.51
   7   8   4    8.81    0.42
  -8  -8  -4    0.49    0.11
  -8  -8  -4    0.43    0.14
   8   8   4    0.61    0.18
   8   8   4    0.32    0.12
  -9  -8  -4   -0.06    0.07
  -9  -8  -4   -0.12    0.08
   9   8   4    0.06    0.08
   9   8   4    0.01    0.13
 -10  -8  -4    2.99    0.27
  10   8   4    3.12    0.38
  10   8   4    2.91    0.28
 -11  -8  -4    0.62    0.17
  11   8   4    0.87    0.28
   5  -9  -4    2.55    0.35
  -5   9   4    2.26    0.19
   4  -9  -4    5.18    0.46
   4  -9  -4    5.58    0.34
  -4   9   4    6.08    0.28
   3  -9  -4    5.89    0.46
   3  -9  -4    6.90    0.36
  -3   9   4    5.52    0.48
  -3   9   4    6.68    0.28
   2  -9  -4    5.73    0.43
   2  -9  -4    6.56    0.32
  -2   9   4    5.76    0.24
  -2   9   4    5.30    0.44
   1  -9  -4    1.78    0.16
   1  -9  -4    1.48    0.24
  -1   9   4    1.80    0.12
  -1   9   4    2.18    0.28
   0  -9  -4    2.47    0.29
   0  -9  -4    2.38    0.18
   0   9   4    2.86    0.31
   0   9   4    2.57    0.14
  -1  -9  -4    0.29    0.08
  -1  -9  -4    0.44    0.14
   1   9   4    0.29    0.12
   1   9   4    0.61    0.08
  -2  -9  -4    5.73    0.31
  -2  -9  -4    5.58    0.30
   2   9   4    6.31    0.26
   2   9   4    6.34    0.41
  -3  -9  -4    9.81    0.43
   3   9   4    9.63    0.51
   3   9   4    9.54    0.36
  -4  -9  -4    0.13    0.08
   4   9   4    0.04    0.09
   4   9   4    0.08    0.06
  -5  -9  -4    7.91    0.41
   5   9   4    6.95    0.44
   5   9   4    7.48    0.35
  -6  -9  -4    0.77    0.16
  -6  -9  -4    0.66    0.09
   6   9   4    1.23    0.15
   6   9   4    0.89    0.19
  -7  -9  -4    5.75    0.29
  -7  -9  -4    5.00    0.37
   7   9   4    5.45    0.42
   7   9   4    5.42    0.32
  -8  -9  -4    1.99    0.19
  -8  -9  -4    2.41    0.28
   8   9   4    1.67    0.20
   8   9   4    1.96    0.28
  -9  -9  -4    0.30    0.16
  -9  -9  -4    0.36    0.12
   9   9   4    0.58    0.21
   9   9   4    0.34    0.13
 -10  -9  -4    0.09    0.09
  10   9   4   -0.02    0.16
  10   9   4    0.04    0.09
   3 -10  -4    1.70    0.30
   3 -10  -4    2.33    0.23
  -3  10   4    1.83    0.32
  -3  10   4    2.38    0.18
   2 -10  -4    0.93    0.24
   2 -10  -4    0.98    0.15
  -2  10   4    1.15    0.12
  -2  10   4    1.16    0.26
   1 -10  -4   -0.06    0.05
   1 -10  -4   -0.03    0.10
  -1  10   4   -0.03    0.10
  -1  10   4    0.01    0.05
   0 -10  -4    2.62    0.21
   0 -10  -4    2.78    0.33
   0  10   4    2.47    0.31
   0  10   4    2.95    0.17
  -1 -10  -4    0.68    0.12
   1  10   4    0.64    0.18
   1  10   4    0.58    0.09
  -2 -10  -4    0.07    0.07
   2  10   4    0.00    0.05
   2  10   4    0.29    0.13
  -3 -10  -4   -0.08    0.04
  -3 -10  -4   -0.06    0.05
   3  10   4    0.02    0.09
   3  10   4    0.02    0.05
  -4 -10  -4    0.74    0.15
   4  10   4    0.90    0.20
   4  10   4    0.92    0.13
  -5 -10  -4    7.50    0.42
   5  10   4    7.52    0.36
   5  10   4    6.49    0.44
  -6 -10  -4    2.31    0.25
   6  10   4    2.40    0.21
   6  10   4    2.57    0.30
  -7 -10  -4   -0.01    0.08
  -7 -10  -4    0.17    0.07
   7  10   4    0.03    0.08
   7  10   4    0.05    0.11
  -8 -10  -4    0.95    0.14
  -8 -10  -4    1.16    0.22
   8  10   4    0.84    0.23
   8  10   4    1.24    0.18
  -9 -10  -4    8.48    0.41
  -9 -10  -4    8.00    0.53
   9  10   4    7.95    0.57
   9  10   4    7.60    0.43
   1 -11  -4    0.78    0.23
   1 -11  -4    0.94    0.16
  -1  11   4    0.61    0.19
  -1  11   4    0.77    0.12
   0 -11  -4    7.09    0.37
   0 -11  -4    5.75    0.49
   0  11   4    5.88    0.49
   0  11   4    6.68    0.31
  -1 -11  -4    1.53    0.18
   1  11   4    1.80    0.16
   1  11   4    1.56    0.27
  -2 -11  -4    4.55    0.31
   2  11   4    4.97    0.42
   2  11   4    4.14    0.25
  -3 -11  -4    0.20    0.10
   3  11   4    0.48    0.17
   3  11   4    0.33    0.10
  -4 -11  -4    0.02    0.07
  -4 -11  -4   -0.07    0.06
   4  11   4   -0.04    0.08
   4  11   4    0.00    0.06
  -5 -11  -4    0.00    0.07
   5  11   4   -0.11    0.08
   5  11   4   -0.02    0.05
  -6 -11  -4   -0.01    0.07
   6  11   4    0.02    0.07
   6  11   4    0.09    0.12
  -7 -11  -4    2.39    0.28
   7  11   4    2.21    0.23
   7  11   4    3.36    0.37
  -8 -11  -4    3.14    0.34
  -8 -11  -4    2.88    0.18
   8  11   4    2.82    0.37
   8  11   4    2.60    0.26
   1  12   4    2.87    0.22
   1  12   4    3.26    0.39
  -2 -12  -4    6.74    0.40
   2  12   4    6.17    0.33
   2  12   4    6.41    0.50
  -3 -12  -4    0.23    0.11
   3  12   4    0.40    0.11
   3  12   4    0.43    0.17
  -4 -12  -4    2.68    0.27
   4  12   4    2.51    0.33
   4  12   4    2.20    0.21
  -5 -12  -4   -0.08    0.07
  -5 -12  -4    0.02    0.09
   5  12   4    0.07    0.12
   5  12   4   -0.01    0.06
  -6 -12  -4    0.69    0.18
  -6 -12  -4    0.47    0.16
   6  12   4    1.11    0.25
   6  12   4    1.00    0.17
   6   8  -5    0.08    0.15
   6   8  -5    0.00    0.09
  -6  -8   5    0.15    0.13
   5   8  -5    0.86    0.16
   5   8  -5    0.91    0.21
  -5  -8   5    0.68    0.19
  -4  -8   5    7.65    0.49
  -3  -8   5    2.87    0.31
  -2  -8   5    0.71    0.18
  -1  -8   5    0.05    0.10
   0   8  -5    0.12    0.10
   0  -8   5    0.12    0.11
  -1   8  -5    0.36    0.13
   1  -8   5    0.22    0.13
  -2   8  -5    3.30    0.30
   2  -8   5    2.88    0.30
   8   7  -5    0.56    0.23
   8   7  -5    0.75    0.16
  -8  -7   5    0.92    0.22
   7   7  -5   -0.03    0.08
   7   7  -5    0.04    0.15
  -7  -7   5    0.18    0.13
   6   7  -5    0.06    0.13
   6   7  -5   -0.03    0.07
  -6  -7   5    0.19    0.12
   5   7  -5    0.08    0.11
   5   7  -5   -0.06    0.06
  -5  -7   5   -0.04    0.09
   4   7  -5    7.46    0.39
   4   7  -5    7.62    0.45
  -4  -7   5    7.44    0.46
   3   7  -5    2.16    0.24
   3   7  -5    2.22    0.21
  -3  -7   5    2.02    0.25
   2   7  -5    3.70    0.30
   2   7  -5    3.74    0.27
  -2  -7   5    4.00    0.33
   1   7  -5   10.30    0.49
   1   7  -5    9.53    0.43
   1   7  -5    9.94    0.44
  -1  -7   5    9.88    0.53
   0   7  -5    0.16    0.09
   0  -7   5    0.51    0.15
  -1   7  -5   10.41    0.48
   1  -7   5   11.98    0.59
  -2   7  -5    2.54    0.25
   2  -7   5    2.85    0.29
  -3   7  -5    1.10    0.19
   3  -7   5    0.78    0.18
  -4   7  -5    3.95    0.34
   4  -7   5    4.67    0.36
   8   6  -5    3.27    0.37
   8   6  -5    2.91    0.26
   7   6  -5    2.82    0.24
   7   6  -5    2.92    0.34
  -7  -6   5    2.57    0.29
   6   6  -5    1.95    0.20
   6   6  -5    2.48    0.29
  -6  -6   5    2.30    0.26
   5   6  -5    0.42    0.15
   5   6  -5    0.71    0.13
  -5  -6   5    0.47    0.15
   4   6  -5    0.09    0.07
   4   6  -5    0.12    0.10
  -4  -6   5    0.07    0.08
   3   6  -5    0.03    0.06
   3   6  -5    0.07    0.08
  -3  -6   5    0.10    0.08
   2   6  -5    5.13    0.32
   2   6  -5    5.55    0.31
   2   6  -5    5.54    0.29
   2   6  -5    5.54    0.29
  -2  -6   5    5.77    0.38
   1   6  -5    2.01    0.19
   1   6  -5    1.66    0.19
   1   6  -5    1.79    0.17
   1   6  -5    1.46    0.16
  -1  -6   5    2.07    0.24
   0   6  -5    2.09    0.20
   0   6  -5    2.29    0.20
   0   6  -5    2.38    0.22
   0  -6   5    2.19    0.25
  -1   6  -5    9.47    0.42
  -1   6  -5    8.56    0.44
   1  -6   5    8.73    0.48
  -2   6  -5    5.17    0.32
   2  -6   5    5.69    0.38
  -3   6  -5   10.09    0.49
   3  -6   5   11.91    0.57
  -4   6  -5    0.23    0.12
   4  -6   5    0.25    0.13
  -5   6  -5    1.98    0.25
   5  -6   5    1.67    0.24
   9   5  -5    0.97    0.16
   9   5  -5    0.37    0.20
   8   5  -5    6.15    0.47
   8   5  -5    6.26    0.35
   7   5  -5    8.65    0.53
   7   5  -5    7.73    0.39
  -7  -5   5    8.19    0.43
   6   5  -5    5.96    0.32
   6   5  -5    5.42    0.40
  -6  -5   5    6.99    0.41
  -6  -5   5    5.50    0.34
   5   5  -5    7.69    0.36
   5   5  -5    8.09    0.45
  -5  -5   5    7.20    0.42
  -5  -5   5    7.73    0.40
   4   5  -5    6.66    0.33
   4   5  -5    5.94    0.36
  -4  -5   5    6.32    0.38
  -4  -5   5    5.64    0.32
   3   5  -5    0.14    0.09
   3   5  -5    0.17    0.07
  -3  -5   5    0.35    0.10
  -3  -5   5    0.21    0.10
   2   5  -5   15.29    0.52
   2   5  -5   14.97    0.51
   2   5  -5   15.50    0.57
   2   5  -5   15.38    0.54
  -2  -5   5   14.83    0.62
  -2  -5   5   15.01    0.54
   1   5  -5    4.04    0.25
   1   5  -5    4.38    0.24
   1   5  -5    4.17    0.24
   1   5  -5    4.42    0.26
  -1  -5   5    3.83    0.27
  -1  -5   5    4.19    0.30
   0   5  -5    7.74    0.36
   0   5  -5    7.92    0.37
   0   5  -5    7.66    0.34
   0  -5   5    7.64    0.39
   0  -5   5    7.62    0.42
  -1   5  -5    1.36    0.15
  -1   5  -5    1.51    0.17
   1  -5   5    1.64    0.21
   1  -5   5    1.66    0.19
  -2   5  -5   11.43    0.51
  -2   5  -5   11.85    0.48
  -2   5  -5   11.76    0.48
   2  -5   5   12.85    0.53
   2  -5   5   11.32    0.52
   2  -5   5   11.16    0.54
  -3   5  -5    1.50    0.18
  -3   5  -5    1.90    0.21
   3  -5   5    1.31    0.20
   3  -5   5    1.43    0.19
  -4   5  -5    3.36    0.27
   4  -5   5    3.67    0.32
  -5   5  -5    0.20    0.12
   5  -5   5    0.33    0.14
  -6   5  -5    0.25    0.14
   6  -5   5    0.07    0.11
   9   4  -5    7.51    0.52
   9   4  -5    7.68    0.38
  -9  -4   5    7.64    0.45
   8   4  -5    0.02    0.06
   8   4  -5    0.09    0.15
  -8  -4   5   -0.08    0.08
   7   4  -5    4.58    0.27
   7   4  -5    5.05    0.39
   7   4  -5    4.01    0.34
  -7  -4   5    4.93    0.32
   6   4  -5    7.11    0.34
   6   4  -5    6.42    0.42
   6   4  -5    7.10    0.42
  -6  -4   5    6.10    0.35
   5   4  -5    6.83    0.32
   5   4  -5    6.96    0.40
   5   4  -5    6.36    0.39
  -5  -4   5    6.64    0.35
  -5  -4   5    6.53    0.37
   4   4  -5    7.20    0.38
   4   4  -5    7.11    0.40
   4   4  -5    7.15    0.33
  -4  -4   5    7.32    0.39
  -4  -4   5    7.23    0.36
   3   4  -5    1.69    0.20
   3   4  -5    1.40    0.14
   3   4  -5    1.52    0.17
  -3  -4   5    1.74    0.17
  -3  -4   5    1.18    0.16
   2   4  -5    1.41    0.15
   2   4  -5    1.02    0.16
   2   4  -5    1.01    0.11
   2   4  -5    1.28    0.12
   2   4  -5    1.24    0.13
  -2  -4   5    1.13    0.14
  -2  -4   5    1.12    0.15
  -2  -4   5    1.14    0.16
   1   4  -5   13.82    0.47
   1   4  -5   14.02    0.58
   1   4  -5   14.43    0.50
   1   4  -5   13.84    0.49
  -1  -4   5   13.70    0.56
  -1  -4   5   15.33    0.55
  -1  -4   5   14.15    0.50
   0   4  -5   20.11    0.74
   0   4  -5   21.04    0.65
   0   4  -5   19.86    0.63
   0   4  -5   20.51    0.62
   0  -4   5   18.39    0.81
   0  -4   5   19.65    0.71
   0  -4   5   19.91    0.64
   0  -4   5   20.13    0.68
  -1   4  -5   11.81    0.43
  -1   4  -5   11.30    0.44
  -1   4  -5   11.64    0.44
   1  -4   5   11.85    0.44
   1  -4   5   11.33    0.48
   1  -4   5   11.10    0.51
   1  -4   5   11.15    0.59
  -2   4  -5    2.73    0.20
  -2   4  -5    2.64    0.21
  -2   4  -5    2.40    0.19
   2  -4   5    1.96    0.25
   2  -4   5    2.67    0.20
   2  -4   5    2.43    0.24
   2  -4   5    2.80    0.23
  -3   4  -5    1.83    0.18
  -3   4  -5    2.20    0.21
  -3   4  -5    1.56    0.18
   3  -4   5    1.60    0.20
   3  -4   5    1.83    0.19
   3  -4   5    1.91    0.21
   3  -4   5    1.74    0.24
  -4   4  -5    0.03    0.08
  -4   4  -5    0.03    0.08
   4  -4   5   -0.03    0.08
   4  -4   5   -0.05    0.06
   4  -4   5   -0.01    0.07
   4  -4   5   -0.02    0.07
  -5   4  -5    6.31    0.38
   5  -4   5    6.73    0.42
   5  -4   5    8.10    0.43
  -6   4  -5    0.69    0.17
   6  -4   5    0.47    0.15
  -7   4  -5    2.16    0.26
   7  -4   5    2.41    0.28
  10   3  -5    1.31    0.16
  10   3  -5    1.24    0.25
 -10  -3   5    1.28    0.22
   9   3  -5    3.54    0.24
   9   3  -5    3.06    0.34
  -9  -3   5    3.39    0.30
   8   3  -5   53.08    1.58
   8   3  -5   51.37    1.60
   8   3  -5   51.68    1.36
  -8  -3   5   51.47    1.48
   7   3  -5   14.48    0.51
   7   3  -5   12.94    0.60
   7   3  -5   13.16    0.63
  -7  -3   5   13.98    0.57
   6   3  -5    0.66    0.14
   6   3  -5    0.49    0.15
   6   3  -5    0.41    0.09
  -6  -3   5    0.54    0.12
   5   3  -5    0.61    0.13
   5   3  -5    0.70    0.15
   5   3  -5    0.64    0.10
  -5  -3   5    0.63    0.12
   4   3  -5   20.14    0.61
   4   3  -5   20.42    0.70
   4   3  -5   19.36    0.71
  -4  -3   5   19.08    0.64
  -4  -3   5   19.68    0.67
   3   3  -5   18.13    0.56
   3   3  -5   17.90    0.65
   3   3  -5   18.19    0.61
  -3  -3   5   17.77    0.59
  -3  -3   5   17.64    0.62
   2   3  -5    0.51    0.11
   2   3  -5    0.55    0.09
   2   3  -5    0.51    0.10
   2   3  -5    0.64    0.09
  -2  -3   5    0.66    0.11
  -2  -3   5    0.48    0.10
  -2  -3   5    0.62    0.14
  -2  -3   5    0.56    0.10
   1   3  -5    8.51    0.33
   1   3  -5    8.89    0.33
   1   3  -5    8.85    0.32
   1   3  -5    8.12    0.40
  -1  -3   5    8.61    0.36
  -1  -3   5    8.89    0.39
  -1  -3   5    8.45    0.45
  -1  -3   5    8.32    0.35
   0   3  -5    0.04    0.05
   0   3  -5   -0.03    0.03
   0   3  -5   -0.02    0.03
   0   3  -5    0.01    0.05
   0  -3   5   -0.01    0.06
   0  -3   5   -0.01    0.04
   0  -3   5    0.03    0.05
   0  -3   5   -0.03    0.03
  -1   3  -5   11.56    0.41
  -1   3  -5   11.21    0.50
  -1   3  -5   11.09    0.41
  -1   3  -5   11.91    0.41
   1  -3   5   10.52    0.44
   1  -3   5   11.30    0.42
   1  -3   5   11.79    0.57
   1  -3   5   11.57    0.49
  -2   3  -5    0.46    0.09
  -2   3  -5    0.29    0.10
  -2   3  -5    0.26    0.08
  -2   3  -5    0.29    0.08
   2  -3   5    0.31    0.12
   2  -3   5    0.25    0.08
   2  -3   5    0.25    0.08
   2  -3   5    0.40    0.09
   2  -3   5    0.34    0.11
  -3   3  -5    2.79    0.21
  -3   3  -5    2.98    0.20
   3  -3   5    2.93    0.28
   3  -3   5    2.93    0.21
   3  -3   5    2.69    0.23
   3  -3   5    2.40    0.23
   3  -3   5    2.81    0.20
  -4   3  -5    0.40    0.11
  -4   3  -5    0.51    0.11
   4  -3   5    0.97    0.14
   4  -3   5    0.62    0.16
   4  -3   5    0.66    0.15
   4  -3   5    0.60    0.13
  -5   3  -5    7.96    0.41
  -5   3  -5    8.49    0.40
   5  -3   5    8.03    0.44
   5  -3   5    8.09    0.45
   5  -3   5    9.62    0.52
   5  -3   5    8.24    0.41
  -6   3  -5   10.56    0.50
   6  -3   5    9.81    0.49
   6  -3   5   10.25    0.56
   6  -3   5   10.25    0.53
  -7   3  -5    6.46    0.41
   7  -3   5    6.88    0.42
   7  -3   5    6.64    0.44
   8  -3   5    1.42    0.24
  10   2  -5    1.20    0.14
  10   2  -5    1.12    0.25
  10   2  -5    1.13    0.22
 -10  -2   5    1.10    0.20
   9   2  -5    2.41    0.19
   9   2  -5    3.31    0.34
   9   2  -5    2.76    0.29
  -9  -2   5    3.03    0.28
   8   2  -5    0.41    0.09
   8   2  -5    0.35    0.13
   8   2  -5    0.28    0.15
  -8  -2   5    0.31    0.12
   7   2  -5    2.59    0.27
   7   2  -5    2.45    0.24
   7   2  -5    2.76    0.19
  -7  -2   5    2.43    0.22
   6   2  -5   46.64    1.37
   6   2  -5   48.73    1.42
   6   2  -5   49.68    1.22
  -6  -2   5   45.31    1.28
   5   2  -5   37.31    0.98
   5   2  -5   37.79    1.12
   5   2  -5   38.95    1.15
  -5  -2   5   37.00    1.05
   4   2  -5    4.13    0.21
   4   2  -5    4.19    0.26
   4   2  -5    4.45    0.28
  -4  -2   5    3.99    0.25
  -4  -2   5    3.63    0.23
   3   2  -5    4.62    0.27
   3   2  -5    4.36    0.21
   3   2  -5    4.77    0.27
  -3  -2   5    4.41    0.23
  -3  -2   5    5.21    0.30
  -3  -2   5    4.39    0.25
  -3  -2   5    4.54    0.24
   2   2  -5    1.77    0.11
   2   2  -5    1.96    0.13
   2   2  -5    1.79    0.15
   2   2  -5    2.07    0.18
  -2  -2   5    1.77    0.15
  -2  -2   5    1.62    0.14
  -2  -2   5    1.73    0.16
  -2  -2   5    2.40    0.21
   1   2  -5   32.85    0.81
   1   2  -5   31.56    0.84
   1   2  -5   31.48    0.83
   1   2  -5   31.27    0.94
  -1  -2   5   32.53    0.87
  -1  -2   5   31.09    0.88
  -1  -2   5   31.44    1.06
  -1  -2   5   32.61    0.91
   0   2  -5    0.01    0.04
   0   2  -5   -0.01    0.04
   0   2  -5    0.03    0.03
   0   2  -5    0.03    0.03
   0  -2   5    0.00    0.03
   0  -2   5    0.01    0.03
   0  -2   5    0.11    0.08
   0  -2   5   -0.04    0.04
  -1   2  -5    4.62    0.28
  -1   2  -5    4.29    0.19
  -1   2  -5    4.36    0.21
  -1   2  -5    3.88    0.21
   1  -2   5    4.38    0.23
   1  -2   5    4.30    0.24
   1  -2   5    5.58    0.33
   1  -2   5    4.57    0.27
  -2   2  -5   29.50    0.82
  -2   2  -5   28.87    0.93
  -2   2  -5   29.03    0.82
  -2   2  -5   30.06    0.82
   2  -2   5   29.30    0.83
   2  -2   5   30.57    0.91
   2  -2   5   29.63    0.81
   2  -2   5   29.67    0.87
   2  -2   5   29.18    1.03
  -3   2  -5   10.24    0.40
  -3   2  -5   11.10    0.50
   3  -2   5   10.58    0.39
   3  -2   5   10.20    0.40
   3  -2   5   10.30    0.43
   3  -2   5   10.36    0.52
   3  -2   5   10.31    0.46
  -4   2  -5   21.91    0.73
  -4   2  -5   23.78    0.72
  -4   2  -5   23.19    0.84
   4  -2   5   24.05    0.78
   4  -2   5   22.66    0.89
   4  -2   5   23.01    0.72
   4  -2   5   24.28    0.81
   4  -2   5   23.82    0.73
  -5   2  -5    4.67    0.28
  -5   2  -5    4.64    0.30
   5  -2   5    4.98    0.28
   5  -2   5    5.34    0.35
   5  -2   5    4.31    0.30
   5  -2   5    4.93    0.35
  -6   2  -5    0.72    0.14
  -6   2  -5    0.78    0.15
   6  -2   5    0.58    0.15
   6  -2   5    0.99    0.15
   6  -2   5    0.95    0.18
  -7   2  -5    3.76    0.30
   7  -2   5    4.20    0.31
   7  -2   5    3.92    0.33
   8  -2   5    0.23    0.12
   8  -2   5    0.40    0.14
   9  -2   5    0.21    0.13
   9  -2   5    0.19    0.12
  10   1  -5    1.22    0.12
  10   1  -5    0.67    0.18
  10   1  -5    1.12    0.24
 -10  -1   5    0.76    0.18
   9   1  -5    2.32    0.27
   9   1  -5    2.42    0.17
   9   1  -5    2.46    0.29
  -9  -1   5    1.95    0.23
   8   1  -5    2.76    0.29
   8   1  -5    3.83    0.31
   8   1  -5    3.11    0.18
  -8  -1   5    2.88    0.25
   7   1  -5    2.09    0.24
   7   1  -5    1.77    0.14
   7   1  -5    1.78    0.21
  -7  -1   5    1.72    0.19
   6   1  -5   26.27    0.90
   6   1  -5   26.46    0.87
   6   1  -5   27.35    0.72
  -6  -1   5   25.81    0.81
   5   1  -5   57.71    1.39
   5   1  -5   57.86    1.58
   5   1  -5   57.68    1.55
  -5  -1   5   58.74    1.47
   4   1  -5    8.03    0.37
   4   1  -5    8.22    0.29
   4   1  -5    7.54    0.35
  -4  -1   5    8.14    0.33
   3   1  -5   29.67    0.87
   3   1  -5   30.65    0.87
   3   1  -5   29.66    0.77
  -3  -1   5   30.47    0.96
  -3  -1   5   30.62    0.84
  -3  -1   5   32.09    0.83
  -3  -1   5   29.87    0.82
   2   1  -5    0.72    0.07
   2   1  -5    0.78    0.10
   2   1  -5    0.60    0.10
  -2  -1   5    0.60    0.09
  -2  -1   5    0.81    0.09
  -2  -1   5    0.61    0.08
  -2  -1   5    0.74    0.11
   1   1  -5   12.78    0.46
   1   1  -5   12.44    0.35
   1   1  -5   12.16    0.38
   1   1  -5   12.68    0.38
  -1  -1   5   12.85    0.41
  -1  -1   5   12.25    0.41
  -1  -1   5   12.67    0.43
  -1  -1   5   13.27    0.52
   0   1  -5   14.22    0.43
   0   1  -5   14.56    0.39
   0   1  -5   15.07    0.52
   0   1  -5   14.82    0.42
   0  -1   5   14.88    0.47
   0  -1   5   15.77    0.59
   0  -1   5   14.14    0.45
   0  -1   5   14.40    0.49
  -1   1  -5    6.97    0.27
  -1   1  -5    7.17    0.27
  -1   1  -5    6.99    0.23
  -1   1  -5    8.11    0.35
   1  -1   5    7.76    0.30
   1  -1   5    7.40    0.32
   1  -1   5    7.41    0.38
   1  -1   5    7.23    0.30
  -2   1  -5    8.92    0.39
  -2   1  -5    8.26    0.31
  -2   1  -5    8.42    0.32
   2  -1   5    8.45    0.28
   2  -1   5    8.58    0.33
   2  -1   5    8.41    0.42
   2  -1   5    8.22    0.34
   2  -1   5    7.95    0.36
  -3   1  -5   10.12    0.38
  -3   1  -5    9.74    0.36
  -3   1  -5    9.72    0.45
   3  -1   5   10.42    0.39
   3  -1   5   10.39    0.48
   3  -1   5   10.06    0.43
   3  -1   5   10.51    0.35
   3  -1   5   10.38    0.41
  -4   1  -5   25.31    0.75
  -4   1  -5   25.52    0.76
  -4   1  -5   26.01    0.87
   4  -1   5   25.36    0.83
   4  -1   5   25.60    0.92
   4  -1   5   25.91    0.74
   4  -1   5   26.46    0.78
   4  -1   5   26.38    0.82
  -5   1  -5   62.48    1.64
  -5   1  -5   64.99    1.63
  -5   1  -5   65.29    1.80
   5  -1   5   65.24    1.66
   5  -1   5   63.32    1.93
   5  -1   5   66.18    1.74
   5  -1   5   63.93    1.65
   5  -1   5   65.15    1.73
  -6   1  -5   70.38    1.86
  -6   1  -5   74.31    1.85
   6  -1   5   71.51    2.16
   6  -1   5   74.36    1.89
   6  -1   5   71.32    1.94
   6  -1   5   73.53    1.95
  -7   1  -5    1.11    0.17
  -7   1  -5    1.38    0.20
   7  -1   5    1.16    0.19
   7  -1   5    1.60    0.18
   7  -1   5    1.61    0.23
  -8   1  -5   -0.08    0.06
   8  -1   5   -0.08    0.07
   8  -1   5    0.03    0.09
   9  -1   5    0.69    0.19
   9  -1   5    1.12    0.20
  10  -1   5    0.10    0.11
  10  -1   5    0.14    0.12
  10   0  -5    0.22    0.13
  10   0  -5    0.11    0.13
 -10   0   5    0.30    0.14
   9   0  -5    0.38    0.16
   9   0  -5    0.62    0.16
   9   0  -5    0.62    0.07
  -9   0   5    0.55    0.15
   8   0  -5    0.68    0.08
   8   0  -5    0.41    0.13
   8   0  -5    0.65    0.18
  -8   0   5    0.55    0.14
   7   0  -5    0.76    0.15
   7   0  -5    0.70    0.08
   7   0  -5    1.04    0.18
  -7   0   5    0.86    0.14
   6   0  -5   42.58    1.23
   6   0  -5   43.94    1.29
   6   0  -5   43.67    1.04
  -6   0   5   42.61    1.17
   5   0  -5   27.62    0.84
   5   0  -5   25.91    0.85
   5   0  -5   27.13    0.68
  -5   0   5   27.35    0.78
   4   0  -5   22.17    0.72
   4   0  -5   22.96    0.71
   4   0  -5   22.89    0.59
   4   0  -5   22.91    0.58
  -4   0   5   23.08    0.65
  -4   0   5   23.18    0.72
   3   0  -5   14.88    0.40
   3   0  -5   14.72    0.40
   3   0  -5   14.40    0.49
   3   0  -5   15.12    0.49
  -3   0   5   15.18    0.53
  -3   0   5   14.80    0.44
   2   0  -5    3.08    0.13
   2   0  -5    3.14    0.16
   2   0  -5    3.30    0.18
   2   0  -5    2.90    0.13
  -2   0   5    3.25    0.20
  -2   0   5    3.08    0.15
  -2   0   5    3.06    0.15
   1   0  -5    4.43    0.21
   1   0  -5    3.97    0.15
   1   0  -5    4.02    0.16
  -1   0   5    4.07    0.18
  -1   0   5    3.85    0.24
  -1   0   5    4.21    0.17
   0   0  -5    0.12    0.04
   0   0  -5    0.21    0.06
   0   0  -5    0.12    0.04
   0   0   5    0.16    0.04
   0   0   5    0.06    0.03
   0   0   5    0.07    0.06
  -1   0  -5   26.23    0.66
  -1   0  -5   25.50    0.64
  -1   0  -5   24.92    0.75
   1   0   5   26.32    0.69
   1   0   5   25.92    0.86
   1   0   5   25.77    0.71
   1   0   5   26.82    0.73
  -2   0  -5    0.13    0.04
  -2   0  -5    0.15    0.06
  -2   0  -5    0.22    0.06
   2   0   5    0.10    0.07
   2   0   5    0.21    0.05
   2   0   5    0.23    0.06
   2   0   5    0.23    0.03
   2   0   5    0.37    0.08
  -3   0  -5    5.99    0.32
  -3   0  -5    5.89    0.25
  -3   0  -5    5.92    0.25
   3   0   5    5.67    0.27
   3   0   5    5.96    0.33
   3   0   5    5.76    0.26
   3   0   5    6.07    0.22
   3   0   5    5.98    0.30
  -4   0  -5    9.63    0.37
  -4   0  -5    9.35    0.36
  -4   0  -5    9.84    0.45
   4   0   5   10.11    0.40
   4   0   5    9.35    0.42
   4   0   5    9.60    0.34
   4   0   5    9.59    0.38
   4   0   5    9.55    0.46
  -5   0  -5    9.96    0.40
  -5   0  -5   10.47    0.49
  -5   0  -5   10.24    0.41
   5   0   5    9.96    0.44
   5   0   5   10.02    0.46
   5   0   5   10.68    0.40
   5   0   5   10.09    0.49
   5   0   5   10.32    0.42
  -6   0  -5    0.37    0.12
  -6   0  -5    0.39    0.10
  -6   0  -5    0.52    0.14
   6   0   5    0.28    0.10
   6   0   5    0.48    0.11
   6   0   5    0.17    0.10
   6   0   5    0.39    0.13
   6   0   5    0.35    0.10
  -7   0  -5    0.48    0.13
  -7   0  -5    0.85    0.14
   7   0   5    0.68    0.17
   7   0   5    0.83    0.16
   7   0   5    0.65    0.13
  -8   0  -5    0.30    0.11
   8   0   5    0.57    0.14
   8   0   5    0.34    0.13
  -9   0  -5    0.26    0.12
   9   0   5    0.28    0.13
   9   0   5    0.31    0.14
  10   0   5    0.11    0.11
  10   0   5    0.30    0.15
  10  -1  -5    2.56    0.30
  10  -1  -5    2.11    0.30
 -10   1   5    1.86    0.24
   9  -1  -5    1.17    0.22
   9  -1  -5    1.69    0.23
  -9   1   5    1.44    0.20
   8  -1  -5    0.49    0.14
   8  -1  -5    0.98    0.19
  -8   1   5    0.54    0.14
   7  -1  -5    3.17    0.26
   7  -1  -5    3.53    0.30
  -7   1   5    2.92    0.23
   6  -1  -5   34.11    1.01
   6  -1  -5   34.05    1.07
  -6   1   5   32.85    0.94
   5  -1  -5   57.96    1.54
   5  -1  -5   55.60    1.47
  -5   1   5   55.47    1.39
   4  -1  -5   70.53    1.84
   4  -1  -5   71.21    1.79
   4  -1  -5   71.17    1.77
  -4   1   5   72.14    1.69
  -4   1   5   74.48    1.93
   3  -1  -5   11.41    0.39
   3  -1  -5   11.41    0.41
   3  -1  -5   11.93    0.40
  -3   1   5   11.47    0.41
  -3   1   5   11.27    0.33
  -3   1   5   11.57    0.31
   2  -1  -5    0.39    0.06
   2  -1  -5    0.22    0.05
   2  -1  -5    0.28    0.06
   2  -1  -5    0.34    0.06
  -2   1   5    0.28    0.03
  -2   1   5    0.29    0.04
  -2   1   5    0.35    0.07
   1  -1  -5   19.83    0.52
   1  -1  -5   20.32    0.54
   1  -1  -5   19.94    0.55
  -1   1   5   20.18    0.47
  -1   1   5   19.63    0.66
  -1   1   5   19.46    0.47
   0  -1  -5   25.48    0.60
   0  -1  -5   25.54    0.60
   0  -1  -5   25.04    0.61
   0  -1  -5   25.51    0.66
   0  -1  -5   25.86    0.69
   0   1   5   26.73    0.61
   0   1   5   25.03    0.61
   0   1   5   24.39    0.81
  -1  -1  -5   11.79    0.39
  -1  -1  -5   11.24    0.31
  -1  -1  -5   11.68    0.33
  -1  -1  -5    9.17    0.34
   1   1   5   12.64    0.46
   1   1   5   11.63    0.33
   1   1   5   11.44    0.35
  -2  -1  -5   41.55    1.00
  -2  -1  -5   41.23    1.10
  -2  -1  -5   41.22    1.05
   2   1   5   40.92    1.06
   2   1   5   42.21    1.05
   2   1   5   41.01    1.24
   2   1   5   41.84    1.02
   2   1   5   42.05    0.97
  -3  -1  -5   18.33    0.60
  -3  -1  -5   17.30    0.50
  -3  -1  -5   18.21    0.49
   3   1   5   17.25    0.56
   3   1   5   17.98    0.53
   3   1   5   17.69    0.48
   3   1   5   17.39    0.64
   3   1   5   17.43    0.54
  -4  -1  -5   37.15    1.09
  -4  -1  -5   37.14    0.95
  -4  -1  -5   36.32    0.96
   4   1   5   36.11    1.03
   4   1   5   38.56    0.99
   4   1   5   38.08    0.97
   4   1   5   37.33    1.02
   4   1   5   36.55    1.17
  -5  -1  -5   29.95    0.83
  -5  -1  -5   29.52    0.83
  -5  -1  -5   30.14    0.96
   5   1   5   29.90    0.84
   5   1   5   30.52    0.90
   5   1   5   29.21    0.91
   5   1   5   28.71    0.99
   5   1   5   29.25    0.86
  -6  -1  -5    0.11    0.08
  -6  -1  -5    0.00    0.05
  -6  -1  -5    0.08    0.08
   6   1   5    0.11    0.08
   6   1   5    0.08    0.08
   6   1   5    0.14    0.07
   6   1   5    0.07    0.06
   6   1   5    0.10    0.06
  -7  -1  -5    5.21    0.31
  -7  -1  -5    5.74    0.32
   7   1   5    6.04    0.36
   7   1   5    5.79    0.33
   7   1   5    5.93    0.33
   7   1   5    5.67    0.37
  -8  -1  -5    6.83    0.37
   8   1   5    7.00    0.39
   8   1   5    6.41    0.42
  -9  -1  -5   10.63    0.51
   9   1   5   10.80    0.58
   9   1   5   10.99    0.54
 -10  -1  -5    1.94    0.24
  10   1   5    2.01    0.28
  10   1   5    2.09    0.26
   9  -2  -5    0.06    0.11
   9  -2  -5    0.24    0.12
  -9   2   5    0.18    0.12
   8  -2  -5    0.02    0.08
   8  -2  -5    0.19    0.12
  -8   2   5    0.01    0.09
   7  -2  -5   25.20    0.85
   7  -2  -5   25.32    0.92
  -7   2   5   25.30    0.80
   6  -2  -5   39.44    1.22
   6  -2  -5   39.61    1.13
  -6   2   5   39.38    1.06
   5  -2  -5    1.42    0.14
   5  -2  -5    1.45    0.17
  -5   2   5    1.46    0.13
   4  -2  -5    1.12    0.14
   4  -2  -5    1.09    0.11
   4  -2  -5    1.18    0.12
  -4   2   5    1.11    0.10
  -4   2   5    1.21    0.09
   3  -2  -5    0.37    0.06
   3  -2  -5    0.26    0.06
   3  -2  -5    0.32    0.08
  -3   2   5    0.35    0.06
   2  -2  -5   21.90    0.58
   2  -2  -5   22.46    0.58
   2  -2  -5   21.10    0.62
  -2   2   5   21.67    0.68
   1  -2  -5    9.84    0.29
   1  -2  -5    9.95    0.32
   1  -2  -5    9.98    0.29
  -1   2   5   10.18    0.39
   0  -2  -5    2.43    0.12
   0  -2  -5    2.52    0.11
   0  -2  -5    2.80    0.12
  -1  -2  -5    0.66    0.07
  -1  -2  -5    0.47    0.06
   1   2   5    0.49    0.05
  -2  -2  -5   45.04    1.11
  -2  -2  -5   45.74    1.15
  -2  -2  -5   44.67    1.04
  -2  -2  -5   44.74    1.05
   2   2   5   45.21    1.05
   2   2   5   44.06    1.08
   2   2   5   46.11    1.06
  -3  -2  -5    0.69    0.07
  -3  -2  -5    0.87    0.09
  -3  -2  -5    0.56    0.09
   3   2   5    0.65    0.08
   3   2   5    0.77    0.08
   3   2   5    0.76    0.09
  -4  -2  -5   41.52    1.17
  -4  -2  -5   41.24    1.00
  -4  -2  -5   42.12    1.05
   4   2   5   43.36    1.10
   4   2   5   40.86    1.28
   4   2   5   42.45    1.11
   4   2   5   43.26    1.08
   4   2   5   41.96    1.13
  -5  -2  -5    0.03    0.04
  -5  -2  -5    0.06    0.06
  -5  -2  -5    0.02    0.05
   5   2   5   -0.02    0.04
   5   2   5    0.03    0.07
   5   2   5    0.03    0.04
   5   2   5    0.12    0.07
   5   2   5    0.05    0.05
  -6  -2  -5    0.12    0.07
  -6  -2  -5    0.05    0.07
  -6  -2  -5    0.15    0.06
   6   2   5    0.04    0.05
   6   2   5   -0.06    0.06
   6   2   5    0.11    0.07
   6   2   5    0.04    0.07
  -7  -2  -5   24.03    0.75
  -7  -2  -5   22.88    0.86
   7   2   5   23.19    0.84
   7   2   5   24.11    0.84
   7   2   5   22.69    0.78
   7   2   5   22.93    0.77
  -8  -2  -5    9.41    0.43
   8   2   5    8.60    0.42
   8   2   5    9.00    0.46
   8   2   5    9.45    0.50
   8   2   5    9.27    0.47
  -9  -2  -5    5.34    0.34
   9   2   5    5.65    0.37
   9   2   5    4.30    0.37
 -10  -2  -5    0.15    0.10
  10   2   5    0.06    0.11
  10   2   5    0.35    0.15
 -11  -2  -5    0.12    0.12
  11   2   5   -0.03    0.12
  11   2   5    0.05    0.11
   9  -3  -5    1.05    0.23
   9  -3  -5    1.01    0.19
  -9   3   5    0.64    0.17
   8  -3  -5    1.61    0.21
   8  -3  -5    1.87    0.26
  -8   3   5    1.87    0.22
   7  -3  -5   13.27    0.63
   7  -3  -5   14.27    0.58
  -7   3   5   13.99    0.52
   6  -3  -5    7.41    0.36
   6  -3  -5    7.87    0.43
  -6   3   5    7.37    0.32
   5  -3  -5   38.86    1.18
   5  -3  -5   38.12    1.07
  -5   3   5   39.80    0.96
   4  -3  -5   10.03    0.36
   4  -3  -5    9.69    0.43
   4  -3  -5   10.24    0.38
   3  -3  -5   11.24    0.44
   3  -3  -5   11.63    0.36
   3  -3  -5   11.74    0.37
   2  -3  -5   80.82    1.84
   2  -3  -5   80.32    1.99
   2  -3  -5   80.49    1.85
   1  -3  -5   25.08    0.60
   1  -3  -5   24.99    0.71
   1  -3  -5   25.77    0.59
   0  -3  -5   43.32    1.01
   0  -3  -5   43.89    1.11
   0  -3  -5   44.24    1.01
  -1  -3  -5    4.45    0.17
  -1  -3  -5    4.63    0.19
  -1  -3  -5    4.57    0.16
   1   3   5    4.54    0.19
  -2  -3  -5   28.20    0.75
  -2  -3  -5   27.98    0.72
   2   3   5   27.54    0.72
  -3  -3  -5    4.81    0.22
  -3  -3  -5    5.00    0.19
  -3  -3  -5    4.80    0.17
  -3  -3  -5    5.12    0.18
  -3  -3  -5    5.06    0.25
   3   3   5    5.03    0.19
   3   3   5    4.84    0.21
  -4  -3  -5    6.07    0.27
  -4  -3  -5    6.03    0.23
  -4  -3  -5    6.76    0.32
   4   3   5    5.79    0.25
   4   3   5    5.77    0.28
   4   3   5    6.17    0.28
   4   3   5    5.86    0.26
  -5  -3  -5    9.65    0.35
  -5  -3  -5    9.77    0.43
   5   3   5    8.93    0.39
   5   3   5    9.11    0.38
   5   3   5    9.98    0.38
   5   3   5   10.01    0.42
  -6  -3  -5   40.00    1.21
  -6  -3  -5   40.91    1.08
   6   3   5   39.84    1.11
   6   3   5   39.69    1.17
   6   3   5   41.04    1.17
  -7  -3  -5    0.43    0.10
  -7  -3  -5    0.65    0.15
   7   3   5    0.45    0.13
   7   3   5    0.54    0.12
   7   3   5    0.45    0.13
   7   3   5    0.50    0.12
  -8  -3  -5   22.43    0.88
  -8  -3  -5   22.82    0.76
   8   3   5   22.54    0.84
   8   3   5   22.27    0.77
   8   3   5   23.38    0.83
   8   3   5   23.78    0.86
  -9  -3  -5   47.85    1.36
   9   3   5   49.10    1.48
   9   3   5   45.77    1.44
 -10  -3  -5    0.55    0.15
  10   3   5    0.38    0.16
  10   3   5    0.60    0.19
 -11  -3  -5    0.51    0.15
  11   3   5    0.47    0.17
  11   3   5    0.44    0.18
   9  -4  -5    0.96    0.24
   9  -4  -5    1.72    0.24
  -9   4   5    1.71    0.23
   8  -4  -5    0.14    0.11
   8  -4  -5    0.12    0.09
  -8   4   5    0.15    0.11
   7  -4  -5    1.26    0.22
   7  -4  -5    1.62    0.19
  -7   4   5    1.34    0.16
   6  -4  -5    1.36    0.16
   6  -4  -5    1.34    0.20
  -6   4   5    1.28    0.13
   5  -4  -5   -0.01    0.04
   5  -4  -5    0.00    0.06
  -5   4   5    0.04    0.04
   4  -4  -5    1.92    0.20
   4  -4  -5    1.97    0.14
   3  -4  -5   18.51    0.64
   3  -4  -5   17.82    0.51
   3  -4  -5   18.11    0.53
   2  -4  -5    6.52    0.20
   2  -4  -5    6.87    0.32
   2  -4  -5    6.27    0.20
   1  -4  -5   10.11    0.39
   0  -4  -5    3.04    0.18
  -1  -4  -5   17.87    0.45
  -1  -4  -5   18.18    0.56
  -1  -4  -5   18.04    0.44
   1   4   5   18.26    0.56
  -2  -4  -5  117.65    2.70
  -2  -4  -5  119.65    2.67
   2   4   5  115.47    2.78
  -3  -4  -5    9.48    0.36
  -3  -4  -5   10.14    0.34
   3   4   5    9.79    0.28
   3   4   5   10.00    0.36
   3   4   5    9.65    0.27
  -4  -4  -5    6.33    0.24
  -4  -4  -5    6.15    0.30
  -4  -4  -5    6.10    0.22
   4   4   5    6.25    0.29
   4   4   5    6.30    0.25
  -5  -4  -5    3.83    0.25
  -5  -4  -5    3.51    0.18
  -5  -4  -5    3.36    0.18
   5   4   5    3.79    0.24
   5   4   5    4.16    0.25
   5   4   5    3.72    0.21
  -6  -4  -5   12.51    0.44
  -6  -4  -5   12.49    0.54
  -6  -4  -5   12.44    0.45
   6   4   5   13.06    0.49
   6   4   5   13.13    0.53
   6   4   5   13.04    0.52
  -7  -4  -5   29.02    0.87
  -7  -4  -5   28.83    1.00
   7   4   5   30.07    0.97
   7   4   5   31.86    1.00
   7   4   5   28.49    0.90
  -8  -4  -5   31.02    0.93
  -8  -4  -5   30.55    1.07
   8   4   5   30.40    0.95
   8   4   5   29.48    1.03
   8   4   5   29.65    1.02
  -9  -4  -5    9.08    0.45
   9   4   5    8.46    0.49
   9   4   5    9.68    0.53
   9   4   5    9.62    0.46
 -10  -4  -5    0.02    0.08
  10   4   5    0.00    0.11
  10   4   5    0.04    0.11
 -11  -4  -5    1.08    0.20
 -11  -4  -5    1.05    0.20
  11   4   5    1.02    0.23
  11   4   5    1.27    0.24
   8  -5  -5    0.81    0.22
   8  -5  -5    0.83    0.17
  -8   5   5    1.06    0.18
   7  -5  -5    0.04    0.08
   7  -5  -5    0.31    0.14
  -7   5   5    0.18    0.09
   6  -5  -5    0.92    0.19
   6  -5  -5    0.84    0.14
  -6   5   5    1.17    0.12
   5  -5  -5    3.41    0.22
   5  -5  -5    3.40    0.30
  -5   5   5    3.63    0.16
   4  -5  -5   25.13    0.87
   4  -5  -5   23.66    0.70
   3  -5  -5   48.96    1.42
   3  -5  -5   49.48    1.21
   3  -5  -5   50.28    1.25
   2  -5  -5   43.35    1.24
   2  -5  -5   43.15    1.02
   2  -5  -5   42.93    1.04
   1  -5  -5   50.15    1.37
   0  -5  -5    1.44    0.15
   0   5   5    1.38    0.15
  -1  -5  -5    6.19    0.30
  -1  -5  -5    6.25    0.19
  -1  -5  -5    6.21    0.20
   1   5   5    6.28    0.30
  -2  -5  -5   14.83    0.44
  -2  -5  -5   14.82    0.41
   2   5   5   14.10    0.50
  -3  -5  -5    3.66    0.20
  -3  -5  -5    3.96    0.19
   3   5   5    3.77    0.12
   3   5   5    3.62    0.21
   3   5   5    3.65    0.12
  -4  -5  -5   22.89    0.71
  -4  -5  -5   22.37    0.57
  -4  -5  -5   22.84    0.56
  -4  -5  -5   22.67    0.66
   4   5   5   22.24    0.61
   4   5   5   22.10    0.70
  -5  -5  -5   34.91    0.89
  -5  -5  -5   36.46    1.04
   5   5   5   33.30    0.94
   5   5   5   34.94    1.03
  -6  -5  -5   11.37    0.41
  -6  -5  -5   11.11    0.50
   6   5   5   11.07    0.49
   6   5   5   11.25    0.44
  -7  -5  -5   15.10    0.53
  -7  -5  -5   14.49    0.63
   7   5   5   15.62    0.65
   7   5   5   15.16    0.57
  -8  -5  -5   19.52    0.66
  -8  -5  -5   18.02    0.76
   8   5   5   18.54    0.69
   8   5   5   19.28    0.78
  -9  -5  -5    0.36    0.12
   9   5   5    0.38    0.18
   9   5   5    0.37    0.12
 -10  -5  -5    0.67    0.15
 -10  -5  -5    0.34    0.12
  10   5   5    0.54    0.19
 -11  -5  -5    2.18    0.25
  11   5   5    1.39    0.27
   7  -6  -5   -0.04    0.10
   7  -6  -5    0.02    0.08
  -7   6   5    0.07    0.09
   6  -6  -5    0.90    0.20
   6  -6  -5    0.68    0.13
  -6   6   5    0.94    0.12
   5  -6  -5    0.94    0.19
   5  -6  -5    0.46    0.10
  -5   6   5    0.60    0.08
  -5   6   5    0.76    0.08
   4  -6  -5    9.63    0.51
   4  -6  -5    9.12    0.36
   3  -6  -5    7.31    0.28
   3  -6  -5    7.71    0.43
   2  -6  -5   44.42    1.10
   2  -6  -5   43.41    1.07
   2  -6  -5   43.96    1.32
   1  -6  -5   16.30    0.43
   1  -6  -5   16.52    0.45
   1  -6  -5   17.14    0.64
   0  -6  -5   11.88    0.33
   0  -6  -5   11.94    0.33
   0  -6  -5   12.21    0.50
   0   6   5   11.36    0.49
  -1  -6  -5   14.92    0.56
  -1  -6  -5   15.38    0.41
  -1  -6  -5   14.77    0.42
   1   6   5   14.32    0.56
  -2  -6  -5    9.41    0.33
  -2  -6  -5    9.48    0.31
   2   6   5    9.94    0.42
  -3  -6  -5    0.25    0.06
  -3  -6  -5    0.26    0.06
   3   6   5    0.28    0.08
  -4  -6  -5    3.49    0.22
   4   6   5    3.24    0.23
   4   6   5    3.48    0.17
  -5  -6  -5    0.99    0.14
  -5  -6  -5    0.87    0.09
  -5  -6  -5    0.90    0.08
   5   6   5    0.74    0.14
   5   6   5    0.78    0.10
  -6  -6  -5    0.77    0.10
  -6  -6  -5    0.45    0.12
   6   6   5    0.58    0.14
   6   6   5    0.60    0.11
  -7  -6  -5   14.91    0.52
  -7  -6  -5   15.22    0.64
   7   6   5   15.17    0.57
   7   6   5   15.50    0.66
  -8  -6  -5    0.57    0.12
  -8  -6  -5    0.71    0.17
   8   6   5    0.68    0.18
   8   6   5    0.41    0.11
  -9  -6  -5    1.18    0.21
  -9  -6  -5    1.34    0.18
   9   6   5    1.01    0.23
   9   6   5    1.02    0.17
 -10  -6  -5    0.39    0.13
  10   6   5    0.18    0.11
  10   6   5    0.36    0.18
 -11  -6  -5    0.06    0.10
  11   6   5    0.28    0.17
   7  -7  -5    2.56    0.35
  -7   7   5    3.10    0.25
   6  -7  -5    5.30    0.45
   6  -7  -5    4.97    0.32
  -6   7   5    5.63    0.28
   5  -7  -5    8.33    0.40
   5  -7  -5    7.90    0.52
  -5   7   5    8.56    0.31
  -5   7   5    8.89    0.32
   4  -7  -5    5.44    0.40
   4  -7  -5    5.36    0.28
  -4   7   5    5.35    0.19
   3  -7  -5    9.90    0.54
   3  -7  -5   10.49    0.38
   2  -7  -5    4.73    0.21
   2  -7  -5    4.24    0.32
   1  -7  -5    0.98    0.09
   1  -7  -5    1.07    0.10
   1  -7  -5    0.90    0.16
  -1   7   5    0.64    0.16
   0  -7  -5    4.01    0.18
   0  -7  -5    3.89    0.17
   0  -7  -5    4.16    0.19
   0  -7  -5    4.03    0.29
   0   7   5    4.03    0.29
  -1  -7  -5    2.78    0.15
  -1  -7  -5    2.87    0.15
  -1  -7  -5    2.35    0.23
   1   7   5    2.32    0.23
  -2  -7  -5   12.16    0.41
  -2  -7  -5   12.50    0.40
   2   7   5   12.85    0.53
  -3  -7  -5    1.76    0.15
   3   7   5    2.04    0.10
   3   7   5    2.10    0.21
  -4  -7  -5    0.02    0.04
   4   7   5    0.04    0.04
   4   7   5   -0.02    0.05
  -5  -7  -5    6.73    0.21
  -5  -7  -5    6.49    0.21
  -5  -7  -5    6.91    0.35
   5   7   5    6.69    0.30
   5   7   5    5.98    0.36
  -6  -7  -5    0.79    0.15
  -6  -7  -5    0.87    0.10
   6   7   5    0.69    0.12
   6   7   5    0.96    0.18
  -7  -7  -5    0.20    0.07
  -7  -7  -5    0.23    0.09
   7   7   5    0.19    0.09
   7   7   5    0.22    0.13
  -8  -7  -5   14.23    0.54
  -8  -7  -5   14.38    0.66
   8   7   5   15.54    0.60
   8   7   5   15.57    0.71
  -9  -7  -5    8.48    0.52
  -9  -7  -5    9.55    0.44
   9   7   5    9.62    0.47
   9   7   5    8.62    0.56
 -10  -7  -5    3.61    0.28
  10   7   5    2.51    0.35
  10   7   5    3.20    0.28
 -11  -7  -5    1.83    0.23
  11   7   5    1.74    0.32
   6  -8  -5    0.24    0.16
  -6   8   5    0.08    0.07
   5  -8  -5    1.30    0.26
   5  -8  -5    1.59    0.18
  -5   8   5    1.57    0.14
  -5   8   5    1.30    0.13
   4  -8  -5    0.41    0.10
   4  -8  -5    0.44    0.16
  -4   8   5    0.42    0.07
   3  -8  -5    6.55    0.31
   3  -8  -5    6.25    0.44
   2  -8  -5   11.17    0.58
   2  -8  -5   10.36    0.38
   1  -8  -5    0.58    0.16
   1  -8  -5    0.50    0.08
  -1   8   5    0.35    0.14
   0  -8  -5    9.53    0.34
   0  -8  -5    8.99    0.48
   0   8   5    8.88    0.49
  -1  -8  -5   19.01    0.57
  -1  -8  -5   17.83    0.73
   1   8   5   17.71    0.72
  -2  -8  -5   24.83    0.73
   2   8   5   25.41    0.89
  -3  -8  -5    2.56    0.19
   3   8   5    2.55    0.24
   3   8   5    2.44    0.13
  -4  -8  -5    5.43    0.30
   4   8   5    5.06    0.24
   4   8   5    5.18    0.34
  -5  -8  -5   23.78    0.80
   5   8   5   23.72    0.85
   5   8   5   23.57    0.72
  -6  -8  -5    1.53    0.11
  -6  -8  -5    1.38    0.19
   6   8   5    1.43    0.21
   6   8   5    1.46    0.16
  -7  -8  -5   -0.06    0.05
  -7  -8  -5   -0.05    0.06
   7   8   5    0.01    0.06
   7   8   5    0.04    0.10
  -8  -8  -5   -0.02    0.06
  -8  -8  -5    0.03    0.08
   8   8   5    0.11    0.11
   8   8   5    0.12    0.08
  -9  -8  -5    0.05    0.07
  -9  -8  -5   -0.03    0.08
   9   8   5    0.04    0.13
   9   8   5    0.06    0.09
 -10  -8  -5    6.49    0.38
  10   8   5    6.62    0.41
  10   8   5    7.27    0.54
 -11  -8  -5    3.31    0.29
  11   8   5    3.26    0.40
   5  -9  -5    0.14    0.13
  -5   9   5    0.12    0.07
   4  -9  -5   -0.02    0.10
   4  -9  -5    0.11    0.08
  -4   9   5    0.11    0.07
   3  -9  -5    0.88    0.21
   3  -9  -5    1.18    0.14
  -3   9   5    1.18    0.10
  -3   9   5    1.38    0.27
   2  -9  -5    2.91    0.33
   2  -9  -5    3.44    0.22
  -2   9   5    4.14    0.38
   1  -9  -5    1.06    0.21
   1  -9  -5    1.57    0.14
  -1   9   5    1.54    0.25
   0  -9  -5    0.19    0.06
   0  -9  -5    0.19    0.11
   0   9   5    0.24    0.12
  -1  -9  -5    0.27    0.12
  -1  -9  -5    0.35    0.08
   1   9   5    0.37    0.14
   1   9   5    0.31    0.04
  -2  -9  -5    6.94    0.33
   2   9   5    7.09    0.25
   2   9   5    6.40    0.41
  -3  -9  -5    9.50    0.42
   3   9   5   10.55    0.36
   3   9   5   10.32    0.53
  -4  -9  -5   19.46    0.70
   4   9   5   20.76    0.63
   4   9   5   20.25    0.80
  -5  -9  -5    0.33    0.11
   5   9   5    0.32    0.13
   5   9   5    0.16    0.07
  -6  -9  -5    0.98    0.17
   6   9   5    1.39    0.22
   6   9   5    1.02    0.15
  -7  -9  -5   18.19    0.53
  -7  -9  -5   17.85    0.74
   7   9   5   17.99    0.79
   7   9   5   17.20    0.65
  -8  -9  -5    3.27    0.32
  -8  -9  -5    3.22    0.22
   8   9   5    3.64    0.37
   8   9   5    3.33    0.27
  -9  -9  -5    4.24    0.28
  -9  -9  -5    3.83    0.37
   9   9   5    4.31    0.42
   9   9   5    4.21    0.32
 -10  -9  -5    0.07    0.09
  10   9   5    0.05    0.17
  10   9   5    0.42    0.15
   3 -10  -5    0.21    0.09
   3 -10  -5    0.47    0.18
  -3  10   5    0.36    0.08
  -3  10   5    0.34    0.18
   2 -10  -5    1.48    0.17
   2 -10  -5    1.61    0.28
  -2  10   5    1.55    0.13
  -2  10   5    2.22    0.32
   1 -10  -5    4.26    0.39
   1 -10  -5    4.48    0.26
  -1  10   5    3.79    0.39
  -1  10   5    4.20    0.20
   0 -10  -5    8.96    0.57
   0 -10  -5   10.78    0.43
   0  10   5    9.87    0.59
   0  10   5   10.36    0.34
  -1 -10  -5   10.81    0.43
  -1 -10  -5    9.61    0.57
   1  10   5    9.70    0.56
   1  10   5   10.02    0.34
  -2 -10  -5    3.08    0.22
  -2 -10  -5    3.41    0.23
   2  10   5    2.88    0.31
   2  10   5    3.73    0.20
  -3 -10  -5    1.09    0.15
   3  10   5    1.27    0.13
   3  10   5    1.02    0.20
  -4 -10  -5    0.24    0.09
   4  10   5    0.16    0.12
   4  10   5    0.33    0.09
  -5 -10  -5    0.36    0.11
   5  10   5    0.24    0.12
   5  10   5    0.12    0.08
  -6 -10  -5    3.21    0.29
   6  10   5    3.44    0.34
   6  10   5    3.34    0.25
  -7 -10  -5    0.00    0.08
   7  10   5    0.00    0.10
   7  10   5    0.16    0.08
  -8 -10  -5   -0.02    0.06
  -8 -10  -5    0.00    0.09
   8  10   5    0.03    0.08
   8  10   5    0.00    0.11
  -9 -10  -5    1.33    0.16
  -9 -10  -5    1.37    0.25
   9  10   5    0.92    0.18
   9  10   5    0.88    0.25
   2 -11  -5    0.35    0.17
  -2  11   5    0.71    0.11
  -2  11   5    0.44    0.19
   1 -11  -5    1.90    0.31
   1 -11  -5    2.31    0.21
  -1  11   5    2.22    0.17
  -1  11   5    2.78    0.36
   0 -11  -5    5.84    0.48
   0 -11  -5    5.57    0.32
   0  11   5    6.28    0.28
   0  11   5    6.48    0.50
  -1 -11  -5    4.84    0.30
   1  11   5    5.54    0.26
   1  11   5    5.30    0.45
  -2 -11  -5    2.32    0.22
   2  11   5    2.43    0.31
   2  11   5    2.56    0.18
  -3 -11  -5    1.83    0.20
  -3 -11  -5    1.53    0.19
   3  11   5    1.82    0.17
   3  11   5    2.24    0.29
  -4 -11  -5    1.50    0.20
   4  11   5    1.64    0.17
   4  11   5    1.54    0.25
  -5 -11  -5    1.57    0.21
   5  11   5    1.64    0.18
   5  11   5    1.64    0.26
  -6 -11  -5    0.43    0.14
   6  11   5    0.60    0.13
   6  11   5    0.19    0.13
  -7 -11  -5    0.22    0.12
   7  11   5    0.34    0.12
   7  11   5    0.42    0.18
  -8 -11  -5    0.08    0.11
   8  11   5    0.23    0.16
   8  11   5    0.24    0.12
  -1 -12  -5    2.72    0.25
   1  12   5    1.95    0.32
   1  12   5    2.37    0.19
  -2 -12  -5   -0.06    0.07
   2  12   5    0.23    0.15
   2  12   5    0.05    0.07
  -3 -12  -5   -0.05    0.08
   3  12   5   -0.04    0.11
   3  12   5    0.02    0.07
  -4 -12  -5    0.06    0.09
  -4 -12  -5    0.24    0.12
   4  12   5    0.14    0.09
   4  12   5    0.09    0.12
  -5 -12  -5    0.02    0.09
   5  12   5    0.25    0.14
   5  12   5    0.07    0.08
  -6 -12  -5    0.02    0.09
   6  12   5    0.04    0.13
   6  12   5    0.09    0.08
   4   8  -6    0.82    0.17
  -4  -8   6    0.59    0.19
  -3  -8   6    1.14    0.23
  -2  -8   6    1.25    0.23
  -1  -8   6    1.83    0.27
   6   7  -6    0.81    0.16
  -6  -7   6    0.76    0.20
   5   7  -6    4.12    0.30
  -5  -7   6    4.62    0.38
   4   7  -6    8.53    0.43
  -4  -7   6    8.17    0.51
   3   7  -6    2.74    0.25
  -3  -7   6    2.46    0.30
   2   7  -6    0.36    0.12
  -2  -7   6    0.09    0.11
  -1  -7   6    0.23    0.13
   0  -7   6    2.74    0.31
   1  -7   6    7.24    0.47
   2  -7   6    0.44    0.16
   3  -7   6    1.70    0.26
   8   6  -6    1.32    0.28
   8   6  -6    1.47    0.19
   7   6  -6    7.30    0.39
   7   6  -6    7.59    0.52
   6   6  -6    5.62    0.43
   6   6  -6    5.94    0.34
   5   6  -6    3.29    0.25
  -5  -6   6    2.41    0.28
   4   6  -6    0.01    0.07
  -4  -6   6    0.00    0.08
   3   6  -6    7.70    0.38
  -3  -6   6    6.83    0.44
   2   6  -6    0.23    0.10
  -2  -6   6    0.08    0.09
   1   6  -6    0.94    0.15
  -1  -6   6    0.84    0.18
   0   6  -6    9.05    0.43
   0  -6   6    9.27    0.51
  -1   6  -6    0.43    0.13
   1  -6   6    0.54    0.16
   2  -6   6    2.22    0.27
   3  -6   6    0.21    0.12
   4  -6   6    0.99    0.21
   8   5  -6    1.48    0.27
   8   5  -6    1.46    0.18
   7   5  -6    4.16    0.28
   7   5  -6    3.29    0.35
  -7  -5   6    3.89    0.32
   6   5  -6    1.61    0.18
   6   5  -6    1.25    0.22
  -6  -5   6    1.49    0.20
   5   5  -6    0.00    0.06
   5   5  -6    0.11    0.11
  -5  -5   6    0.13    0.11
  -5  -5   6    0.10    0.09
   4   5  -6    0.08    0.07
   4   5  -6    0.17    0.10
  -4  -5   6    0.09    0.09
  -4  -5   6    0.23    0.09
   3   5  -6    0.17    0.09
   3   5  -6    0.08    0.07
  -3  -5   6    0.04    0.07
  -3  -5   6    0.12    0.09
   2   5  -6    6.37    0.33
  -2  -5   6    7.21    0.42
  -2  -5   6    6.48    0.34
   1   5  -6    2.38    0.20
  -1  -5   6    2.82    0.27
   0   5  -6    0.95    0.14
   0  -5   6    0.88    0.17
  -1   5  -6   -0.08    0.05
  -1   5  -6    0.06    0.07
   1  -5   6   -0.04    0.07
  -2   5  -6    0.08    0.08
  -2   5  -6    0.21    0.10
   2  -5   6    0.06    0.09
  -3   5  -6    1.21    0.18
   3  -5   6    1.18    0.21
   4  -5   6    4.95    0.39
   5  -5   6    4.58    0.38
   6  -5   6    4.65    0.39
   9   4  -6    1.06    0.24
   9   4  -6    0.96    0.15
  -9  -4   6    1.20    0.21
   8   4  -6    0.39    0.11
   8   4  -6    0.21    0.16
  -8  -4   6    0.40    0.14
   7   4  -6    0.37    0.16
   7   4  -6    0.39    0.11
  -7  -4   6    0.16    0.11
   6   4  -6    0.06    0.08
   6   4  -6    0.10    0.13
   6   4  -6    0.10    0.07
  -6  -4   6    0.13    0.09
   5   4  -6    0.09    0.11
   5   4  -6    0.02    0.06
   5   4  -6   -0.03    0.06
  -5  -4   6    0.11    0.09
   4   4  -6    0.79    0.15
   4   4  -6    0.67    0.12
   4   4  -6    1.00    0.18
  -4  -4   6    0.86    0.14
  -4  -4   6    0.93    0.16
   3   4  -6   42.44    1.31
   3   4  -6   43.23    1.22
   3   4  -6   41.62    1.15
  -3  -4   6   44.04    1.21
  -3  -4   6   42.72    1.27
   2   4  -6   11.81    0.47
   2   4  -6   11.62    0.55
   2   4  -6   12.32    0.47
  -2  -4   6   13.23    0.50
  -2  -4   6   14.05    0.57
   1   4  -6    1.48    0.15
   1   4  -6    1.45    0.15
   1   4  -6    1.37    0.19
  -1  -4   6    1.40    0.19
  -1  -4   6    1.84    0.17
   0   4  -6    0.46    0.10
   0   4  -6    0.54    0.10
   0  -4   6    0.64    0.11
   0  -4   6    0.56    0.16
   0  -4   6    0.31    0.11
  -1   4  -6    0.21    0.08
  -1   4  -6    0.29    0.09
   1  -4   6    0.12    0.11
   1  -4   6    0.30    0.09
   1  -4   6    0.22    0.10
  -2   4  -6    0.57    0.12
  -2   4  -6    0.51    0.12
   2  -4   6    0.37    0.12
   2  -4   6    0.78    0.19
  -3   4  -6    7.69    0.38
  -3   4  -6    7.94    0.40
   3  -4   6    7.36    0.50
   3  -4   6    8.64    0.47
  -4   4  -6   14.14    0.57
  -4   4  -6   14.27    0.58
   4  -4   6   14.26    0.65
   4  -4   6   14.01    0.73
   5  -4   6    5.58    0.44
   5  -4   6    5.25    0.39
   6  -4   6    3.47    0.34
   7  -4   6    5.20    0.42
   9   3  -6    0.22    0.09
   9   3  -6    0.23    0.16
  -9  -3   6    0.37    0.15
   8   3  -6   14.57    0.71
   8   3  -6   15.65    0.72
   8   3  -6   15.35    0.54
  -8  -3   6   15.59    0.65
   7   3  -6    0.08    0.09
   7   3  -6    0.14    0.07
   7   3  -6   -0.05    0.10
  -7  -3   6    0.25    0.11
   6   3  -6    1.48    0.22
   6   3  -6    1.85    0.16
   6   3  -6    1.84    0.22
  -6  -3   6    1.96    0.20
   5   3  -6    0.59    0.10
   5   3  -6    0.66    0.15
   5   3  -6    0.68    0.15
  -5  -3   6    0.70    0.13
   4   3  -6   10.99    0.48
   4   3  -6   10.67    0.41
   4   3  -6   11.85    0.53
  -4  -3   6   11.16    0.46
   3   3  -6   11.79    0.47
   3   3  -6   11.43    0.53
   3   3  -6   12.38    0.44
  -3  -3   6   12.25    0.48
  -3  -3   6   12.16    0.51
   2   3  -6    5.23    0.27
   2   3  -6    5.48    0.26
   2   3  -6    5.64    0.34
  -2  -3   6    5.56    0.37
  -2  -3   6    5.62    0.29
  -2  -3   6    5.19    0.31
   1   3  -6    6.99    0.30
   1   3  -6    6.40    0.28
   1   3  -6    6.60    0.37
  -1  -3   6    6.29    0.31
  -1  -3   6    7.02    0.42
  -1  -3   6    6.38    0.35
   0   3  -6    1.57    0.15
   0   3  -6    1.35    0.18
   0   3  -6    1.67    0.13
   0   3  -6    1.61    0.14
   0  -3   6    1.60    0.16
   0  -3   6    1.31    0.17
   0  -3   6    2.20    0.25
  -1   3  -6    6.97    0.31
  -1   3  -6    6.33    0.28
  -1   3  -6    6.79    0.39
  -1   3  -6    6.73    0.31
   1  -3   6    6.34    0.42
   1  -3   6    5.94    0.36
   1  -3   6    6.48    0.32
  -2   3  -6    0.99    0.17
  -2   3  -6    0.91    0.13
  -2   3  -6    1.23    0.15
   2  -3   6    1.37    0.15
   2  -3   6    1.11    0.17
   2  -3   6    0.81    0.18
  -3   3  -6   16.71    0.58
  -3   3  -6   16.43    0.59
   3  -3   6   16.85    0.67
   3  -3   6   16.39    0.75
   3  -3   6   15.11    0.57
  -4   3  -6    1.21    0.17
  -4   3  -6    1.34    0.16
   4  -3   6    1.06    0.20
   4  -3   6    1.02    0.18
  -5   3  -6    4.55    0.32
  -5   3  -6    4.28    0.29
   5  -3   6    4.88    0.39
   5  -3   6    4.78    0.36
  -6   3  -6    0.94    0.17
   6  -3   6    1.10    0.22
   6  -3   6    1.17    0.21
   7  -3   6    0.12    0.11
   8  -3   6    0.59    0.18
   9   2  -6    1.52    0.24
   9   2  -6    1.77    0.26
   9   2  -6    1.15    0.13
  -9  -2   6    1.14    0.20
   8   2  -6   19.23    0.79
   8   2  -6   18.39    0.58
   8   2  -6   19.17    0.79
  -8  -2   6   17.48    0.70
   7   2  -6    5.50    0.26
   7   2  -6    5.17    0.37
   7   2  -6    5.46    0.36
  -7  -2   6    5.28    0.33
   6   2  -6    2.15    0.23
   6   2  -6    2.59    0.25
   6   2  -6    2.49    0.17
  -6  -2   6    2.21    0.21
   5   2  -6    0.43    0.12
   5   2  -6    0.56    0.09
   5   2  -6    0.72    0.15
  -5  -2   6    0.59    0.12
   4   2  -6   22.67    0.78
   4   2  -6   21.82    0.75
   4   2  -6   22.91    0.65
  -4  -2   6   23.29    0.72
   3   2  -6   47.28    1.29
   3   2  -6   48.60    1.20
   3   2  -6   45.89    1.33
  -3  -2   6   47.68    1.49
  -3  -2   6   49.07    1.26
   2   2  -6    2.26    0.20
   2   2  -6    2.31    0.15
   2   2  -6    2.48    0.18
  -2  -2   6    2.27    0.23
  -2  -2   6    2.88    0.19
  -2  -2   6    2.54    0.20
   1   2  -6    0.85    0.09
   1   2  -6    0.73    0.13
   1   2  -6    0.73    0.09
  -1  -2   6    0.71    0.11
  -1  -2   6    0.82    0.11
  -1  -2   6    0.72    0.15
  -1  -2   6    0.78    0.12
   0   2  -6    8.37    0.33
   0   2  -6    8.72    0.32
   0   2  -6    8.39    0.29
   0   2  -6    8.96    0.41
   0  -2   6    8.05    0.35
   0  -2   6    9.78    0.42
   0  -2   6    8.04    0.45
   0  -2   6    7.81    0.34
  -1   2  -6    0.04    0.05
  -1   2  -6    0.11    0.06
  -1   2  -6    0.04    0.04
  -1   2  -6    0.00    0.04
   1  -2   6    0.00    0.08
   1  -2   6    0.03    0.06
   1  -2   6    0.01    0.05
   1  -2   6    0.04    0.05
  -2   2  -6   13.06    0.44
  -2   2  -6   13.80    0.58
  -2   2  -6   13.52    0.47
  -2   2  -6   13.86    0.48
   2  -2   6   13.92    0.52
   2  -2   6   13.97    0.50
   2  -2   6   13.53    0.63
   2  -2   6   12.34    0.54
  -3   2  -6   46.59    1.21
  -3   2  -6   45.56    1.22
  -3   2  -6   44.75    1.36
   3  -2   6   47.04    1.33
   3  -2   6   45.08    1.28
   3  -2   6   46.34    1.24
   3  -2   6   43.94    1.50
  -4   2  -6   31.59    0.92
  -4   2  -6   31.04    0.94
   4  -2   6   33.22    1.04
   4  -2   6   30.90    1.15
   4  -2   6   31.84    0.95
  -5   2  -6    1.37    0.17
  -5   2  -6    1.54    0.18
   5  -2   6    1.49    0.23
   5  -2   6    1.77    0.22
  -6   2  -6    1.06    0.16
   6  -2   6    0.99    0.19
   6  -2   6    0.90    0.19
  -7   2  -6    5.33    0.35
   7  -2   6    5.68    0.41
   8  -2   6    0.02    0.10
   9   1  -6    0.10    0.06
   9   1  -6    0.08    0.12
   9   1  -6    0.33    0.14
  -9  -1   6    0.05    0.11
   8   1  -6    0.54    0.17
   8   1  -6    0.67    0.09
   8   1  -6    0.54    0.15
  -8  -1   6    0.61    0.15
   7   1  -6   10.25    0.35
   7   1  -6   10.56    0.51
   7   1  -6   10.66    0.52
  -7  -1   6    9.77    0.46
   6   1  -6    5.11    0.22
   6   1  -6    5.34    0.33
   6   1  -6    5.35    0.34
  -6  -1   6    5.17    0.30
   5   1  -6   10.29    0.46
   5   1  -6   10.85    0.35
   5   1  -6   10.06    0.46
  -5  -1   6   10.32    0.42
   4   1  -6   53.79    1.29
   4   1  -6   52.07    1.43
   4   1  -6   53.10    1.45
  -4  -1   6   54.22    1.37
  -4  -1   6   54.78    1.59
   3   1  -6    5.60    0.30
   3   1  -6    5.30    0.22
   3   1  -6    4.82    0.26
  -3  -1   6    5.72    0.26
  -3  -1   6    5.83    0.32
   2   1  -6   -0.01    0.03
   2   1  -6    0.17    0.07
   2   1  -6    0.08    0.04
  -2  -1   6    0.16    0.08
  -2  -1   6    0.12    0.05
  -2  -1   6    0.24    0.07
   1   1  -6    0.71    0.11
   1   1  -6    1.02    0.09
   1   1  -6    0.82    0.09
  -1  -1   6    0.75    0.10
  -1  -1   6    0.89    0.10
  -1  -1   6    0.92    0.15
  -1  -1   6    0.98    0.12
   0   1  -6    0.72    0.09
   0   1  -6    0.83    0.08
   0   1  -6    1.04    0.13
   0   1  -6    0.78    0.07
   0  -1   6    0.88    0.11
   0  -1   6    0.74    0.11
   0  -1   6    0.94    0.11
   0  -1   6    0.76    0.14
  -1   1  -6    8.53    0.32
  -1   1  -6    8.86    0.40
  -1   1  -6    8.64    0.31
  -1   1  -6    9.20    0.26
   1  -1   6    8.64    0.38
   1  -1   6    9.54    0.47
   1  -1   6    9.21    0.36
   1  -1   6    9.14    0.35
  -2   1  -6   22.77    0.66
  -2   1  -6   23.77    0.67
  -2   1  -6   23.29    0.62
  -2   1  -6   23.02    0.78
   2  -1   6   23.61    0.61
   2  -1   6   23.90    0.70
   2  -1   6   23.32    0.87
   2  -1   6   22.77    0.75
   2  -1   6   22.81    0.72
  -3   1  -6    0.09    0.06
  -3   1  -6    0.07    0.07
  -3   1  -6    0.06    0.07
   3  -1   6    0.04    0.04
   3  -1   6   -0.02    0.03
   3  -1   6   -0.03    0.04
   3  -1   6    0.00    0.07
   3  -1   6    0.10    0.07
  -4   1  -6    1.87    0.17
  -4   1  -6    1.78    0.22
  -4   1  -6    1.52    0.15
   4  -1   6    1.47    0.19
   4  -1   6    1.56    0.21
   4  -1   6    1.26    0.15
   4  -1   6    1.47    0.17
   4  -1   6    1.68    0.14
  -5   1  -6    0.81    0.14
  -5   1  -6    0.90    0.19
  -5   1  -6    0.89    0.14
   5  -1   6    0.77    0.16
   5  -1   6    0.94    0.12
   5  -1   6    1.08    0.15
   5  -1   6    0.85    0.18
  -6   1  -6    2.46    0.21
   6  -1   6    2.32    0.20
   6  -1   6    2.07    0.25
   6  -1   6    2.08    0.24
  -7   1  -6    0.02    0.08
   7  -1   6    0.12    0.10
   7  -1   6   -0.05    0.09
  -8   1  -6    0.10    0.10
   8  -1   6    0.20    0.13
   9  -1   6    0.82    0.20
   9   0  -6    2.39    0.27
   9   0  -6    2.44    0.29
  -9   0   6    2.13    0.24
   8   0  -6    3.15    0.29
   8   0  -6    2.77    0.29
  -8   0   6    2.81    0.25
   7   0  -6   10.03    0.50
   7   0  -6    9.07    0.47
   7   0  -6    9.74    0.29
  -7   0   6    9.79    0.44
   6   0  -6    1.13    0.17
   6   0  -6    1.07    0.15
   6   0  -6    1.26    0.09
  -6   0   6    1.02    0.14
   5   0  -6   11.82    0.50
   5   0  -6   12.18    0.49
   5   0  -6   11.92    0.34
  -5   0   6   12.01    0.44
   4   0  -6    7.44    0.35
   4   0  -6    7.59    0.24
   4   0  -6    7.97    0.35
   4   0  -6    7.85    0.25
  -4   0   6    7.45    0.31
  -4   0   6    8.12    0.36
   3   0  -6    7.03    0.30
   3   0  -6    6.69    0.22
   3   0  -6    6.66    0.31
   3   0  -6    7.04    0.23
  -3   0   6    7.44    0.29
  -3   0   6    7.03    0.34
   2   0  -6    0.98    0.10
   2   0  -6    1.08    0.08
   2   0  -6    0.92    0.11
   2   0  -6    0.94    0.08
  -2   0   6    0.91    0.13
  -2   0   6    1.27    0.11
   1   0  -6    7.48    0.26
   1   0  -6    7.32    0.23
   1   0  -6    7.16    0.30
   1   0  -6    7.00    0.31
   1   0  -6    7.07    0.24
  -1   0   6    7.44    0.28
  -1   0   6    8.02    0.28
  -1   0   6    7.16    0.37
   0   0  -6   11.26    0.39
   0   0  -6   10.89    0.41
   0   0  -6   10.16    0.33
   0   0   6   10.44    0.36
   0   0   6   10.70    0.39
   0   0   6   10.92    0.36
   0   0   6   11.26    0.49
  -1   0  -6   -0.03    0.03
  -1   0  -6   -0.01    0.03
   1   0   6    0.03    0.04
   1   0   6    0.10    0.05
   1   0   6   -0.04    0.05
   1   0   6    0.00    0.03
  -2   0  -6    4.84    0.28
  -2   0  -6    4.65    0.20
  -2   0  -6    4.75    0.21
   2   0   6    4.65    0.23
   2   0   6    4.18    0.25
   2   0   6    3.91    0.29
   2   0   6    4.69    0.14
   2   0   6    4.62    0.24
  -3   0  -6    1.21    0.15
  -3   0  -6    1.18    0.12
  -3   0  -6    1.11    0.11
   3   0   6    1.33    0.15
   3   0   6    1.08    0.12
   3   0   6    1.03    0.16
  -4   0  -6   -0.06    0.05
  -4   0  -6    0.02    0.05
  -4   0  -6    0.04    0.07
   4   0   6    0.02    0.08
   4   0   6    0.08    0.05
   4   0   6    0.01    0.05
   4   0   6   -0.04    0.04
   4   0   6    0.06    0.05
  -5   0  -6   30.85    1.02
  -5   0  -6   30.09    0.87
  -5   0  -6   30.23    0.87
   5   0   6   30.04    0.85
   5   0   6   28.99    0.89
   5   0   6   29.28    0.96
   5   0   6   29.82    1.07
  -6   0  -6    2.41    0.21
  -6   0  -6    1.95    0.24
   6   0   6    2.04    0.18
   6   0   6    2.47    0.25
   6   0   6    2.04    0.20
   6   0   6    2.27    0.25
  -7   0  -6    4.08    0.28
   7   0   6    3.81    0.32
   7   0   6    4.62    0.28
   7   0   6    4.99    0.36
  -8   0  -6    3.31    0.27
   8   0   6    3.92    0.35
   8   0   6    3.69    0.28
  -9   0  -6    2.93    0.28
   9   0   6    3.35    0.34
 -10   0  -6    2.88    0.29
  10   0   6    3.06    0.35
   9  -1  -6    2.32    0.29
   9  -1  -6    2.21    0.26
  -9   1   6    2.64    0.26
   8  -1  -6   15.86    0.66
   8  -1  -6   15.12    0.69
  -8   1   6   15.11    0.61
   7  -1  -6    0.59    0.13
   7  -1  -6    0.56    0.15
  -7   1   6    0.65    0.13
   6  -1  -6    0.15    0.09
   6  -1  -6    0.17    0.08
  -6   1   6    0.07    0.08
   5  -1  -6    5.47    0.31
   5  -1  -6    5.54    0.30
  -5   1   6    5.54    0.27
   4  -1  -6    0.01    0.04
   4  -1  -6    0.21    0.07
  -4   1   6    0.08    0.06
  -4   1   6    0.06    0.06
   3  -1  -6    5.67    0.27
   3  -1  -6    5.52    0.26
   3  -1  -6    6.15    0.27
  -3   1   6    5.99    0.29
  -3   1   6    5.96    0.23
   2  -1  -6   10.18    0.37
   2  -1  -6   10.49    0.37
   2  -1  -6   10.18    0.37
   2  -1  -6   10.92    0.36
  -2   1   6   10.75    0.32
  -2   1   6   11.10    0.30
  -2   1   6   11.11    0.44
   1  -1  -6    2.05    0.13
   1  -1  -6    2.14    0.11
   1  -1  -6    1.98    0.07
   1  -1  -6    2.18    0.14
  -1   1   6    2.03    0.10
  -1   1   6    2.11    0.11
  -1   1   6    2.29    0.18
   0  -1  -6   63.72    1.58
   0  -1  -6   64.43    1.45
   0  -1  -6   64.83    1.45
   0  -1  -6   62.12    1.54
   0   1   6   65.53    1.85
   0   1   6   65.89    1.48
   0   1   6   63.89    1.48
  -1  -1  -6    6.42    0.22
  -1  -1  -6    6.90    0.29
  -1  -1  -6    6.23    0.22
   1   1   6    6.12    0.23
   1   1   6    6.37    0.25
   1   1   6    6.50    0.34
  -2  -1  -6    0.09    0.04
  -2  -1  -6    0.02    0.03
  -2  -1  -6    0.08    0.05
   2   1   6    0.03    0.04
   2   1   6    0.01    0.06
   2   1   6    0.04    0.04
   2   1   6    0.00    0.04
  -3  -1  -6    0.54    0.08
  -3  -1  -6    0.51    0.11
   3   1   6    0.64    0.10
   3   1   6    0.78    0.13
   3   1   6    0.91    0.10
   3   1   6    0.74    0.11
   3   1   6    0.65    0.06
  -4  -1  -6   25.29    0.70
  -4  -1  -6   26.73    0.86
  -4  -1  -6   24.97    0.72
   4   1   6   25.67    0.69
   4   1   6   26.02    0.92
   4   1   6   27.21    0.79
   4   1   6   25.80    0.76
   4   1   6   24.57    0.80
  -5  -1  -6   13.39    0.57
  -5  -1  -6   13.33    0.47
   5   1   6   13.20    0.44
   5   1   6   12.72    0.49
   5   1   6   13.06    0.54
   5   1   6   12.52    0.57
  -6  -1  -6    1.19    0.15
  -6  -1  -6    1.14    0.19
   6   1   6    1.40    0.15
   6   1   6    1.47    0.20
   6   1   6    1.36    0.19
   6   1   6    1.29    0.16
  -7  -1  -6   -0.04    0.06
   7   1   6    0.20    0.11
   7   1   6    0.18    0.08
   7   1   6   -0.05    0.06
   7   1   6    0.22    0.12
  -8  -1  -6    1.47    0.18
   8   1   6    1.41    0.22
   8   1   6    1.34    0.18
   8   1   6    1.45    0.22
  -9  -1  -6    3.13    0.28
   9   1   6    3.42    0.29
   9   1   6    3.08    0.33
 -10  -1  -6    5.49    0.38
  10   1   6    6.11    0.40
  10   1   6    5.51    0.45
   9  -2  -6    0.34    0.15
   9  -2  -6    0.45    0.14
  -9   2   6    0.41    0.15
   8  -2  -6    0.13    0.12
   8  -2  -6    0.09    0.08
  -8   2   6    0.10    0.09
   7  -2  -6    1.32    0.18
   7  -2  -6    1.33    0.21
  -7   2   6    1.17    0.16
   6  -2  -6    2.91    0.26
   6  -2  -6    2.66    0.22
  -6   2   6    3.69    0.23
   5  -2  -6    5.47    0.28
   5  -2  -6    5.24    0.31
  -5   2   6    5.19    0.24
   4  -2  -6    4.53    0.23
   4  -2  -6    4.12    0.25
  -4   2   6    4.50    0.18
  -4   2   6    3.96    0.21
   3  -2  -6   24.90    0.75
   3  -2  -6   24.97    0.71
   3  -2  -6   25.49    0.71
  -3   2   6   26.02    0.79
   2  -2  -6   13.86    0.42
   2  -2  -6   14.08    0.42
   2  -2  -6   14.17    0.43
   2  -2  -6   13.79    0.45
  -2   2   6   14.13    0.51
   1  -2  -6  109.59    2.63
   1  -2  -6  110.83    2.58
   1  -2  -6  118.63    2.57
  -1   2   6  111.32    3.02
   0  -2  -6    0.55    0.06
   0  -2  -6    0.73    0.06
   0  -2  -6    0.71    0.08
   0   2   6    0.66    0.11
  -1  -2  -6    4.25    0.19
  -1  -2  -6    4.53    0.21
   1   2   6    4.07    0.13
   1   2   6    3.91    0.25
   1   2   6    4.48    0.15
   1   2   6    4.21    0.14
  -2  -2  -6   59.88    1.48
  -2  -2  -6   60.33    1.39
  -2  -2  -6   61.85    1.53
  -2  -2  -6   60.72    1.40
   2   2   6   62.34    1.78
   2   2   6   60.82    1.43
   2   2   6   62.03    1.43
  -3  -2  -6    4.57    0.19
  -3  -2  -6    5.15    0.27
  -3  -2  -6    4.69    0.23
   3   2   6    5.21    0.22
   3   2   6    4.83    0.19
   3   2   6    5.20    0.26
   3   2   6    4.88    0.23
   3   2   6    4.79    0.29
  -4  -2  -6   84.03    1.96
  -4  -2  -6   84.66    2.13
   4   2   6   84.93    2.00
   4   2   6   80.84    2.37
   4   2   6   84.29    2.04
   4   2   6   84.51    2.02
  -5  -2  -6    0.97    0.11
  -5  -2  -6    1.01    0.16
   5   2   6    0.83    0.14
   5   2   6    0.92    0.12
   5   2   6    0.81    0.15
   5   2   6    1.03    0.12
  -6  -2  -6    3.67    0.30
  -6  -2  -6    4.24    0.25
   6   2   6    4.33    0.30
   6   2   6    4.06    0.26
   6   2   6    4.03    0.24
   6   2   6    3.72    0.29
  -7  -2  -6   33.52    0.99
  -7  -2  -6   32.54    1.13
   7   2   6   36.46    1.12
   7   2   6   33.44    1.03
   7   2   6   34.25    1.16
   7   2   6   33.65    1.02
  -8  -2  -6    2.27    0.22
   8   2   6    2.38    0.23
   8   2   6    2.27    0.23
   8   2   6    2.39    0.27
   8   2   6    2.68    0.26
  -9  -2  -6    0.53    0.14
   9   2   6    0.43    0.16
   9   2   6    0.60    0.15
 -10  -2  -6    5.80    0.38
  10   2   6    5.72    0.39
  10   2   6    5.94    0.46
   9  -3  -6    0.47    0.17
   9  -3  -6    0.42    0.14
  -9   3   6    0.42    0.15
   8  -3  -6    0.01    0.09
   8  -3  -6   -0.02    0.07
  -8   3   6   -0.09    0.08
   7  -3  -6    1.76    0.20
   7  -3  -6    2.06    0.25
  -7   3   6    1.74    0.18
   6  -3  -6    6.18    0.33
   6  -3  -6    5.10    0.35
  -6   3   6    6.09    0.29
   5  -3  -6    3.49    0.26
   5  -3  -6    3.13    0.21
  -5   3   6    3.32    0.17
   4  -3  -6    4.65    0.28
   4  -3  -6    4.23    0.22
   3  -3  -6    5.32    0.28
   3  -3  -6    5.02    0.22
   3  -3  -6    5.51    0.23
  -3   3   6    5.81    0.26
   2  -3  -6    1.90    0.11
   2  -3  -6    1.81    0.14
   2  -3  -6    1.84    0.11
   1  -3  -6   27.41    0.66
   1  -3  -6   27.16    0.76
   1  -3  -6   26.99    0.67
   0  -3  -6   27.89    0.75
   0  -3  -6   28.18    0.70
   0  -3  -6   28.08    0.68
  -1  -3  -6   31.12    0.81
  -1  -3  -6   31.50    0.79
   1   3   6   32.46    0.81
  -2  -3  -6   20.88    0.59
  -2  -3  -6   20.51    0.61
   2   3   6   21.39    0.50
   2   3   6   21.56    0.57
   2   3   6   21.29    0.50
  -3  -3  -6   45.23    1.22
  -3  -3  -6   45.29    1.07
  -3  -3  -6   46.37    1.09
  -3  -3  -6   47.05    1.18
   3   3   6   46.52    1.16
   3   3   6   47.81    1.12
  -4  -3  -6    5.44    0.24
  -4  -3  -6    5.52    0.22
  -4  -3  -6    5.63    0.30
  -4  -3  -6    5.23    0.26
   4   3   6    6.16    0.26
   4   3   6    5.34    0.26
   4   3   6    5.64    0.28
   4   3   6    5.60    0.24
  -5  -3  -6    8.06    0.32
  -5  -3  -6    8.15    0.41
   5   3   6    8.65    0.36
   5   3   6    8.34    0.35
   5   3   6    8.17    0.38
  -6  -3  -6    1.11    0.13
  -6  -3  -6    0.78    0.15
   6   3   6    1.14    0.16
   6   3   6    1.15    0.14
   6   3   6    1.18    0.17
   6   3   6    0.96    0.16
  -7  -3  -6   31.48    1.05
  -7  -3  -6   28.82    0.88
   7   3   6   29.43    0.99
   7   3   6   29.70    0.93
   7   3   6   29.31    0.94
   7   3   6   30.07    1.05
  -8  -3  -6    0.02    0.10
  -8  -3  -6    0.16    0.09
   8   3   6    0.23    0.11
   8   3   6   -0.02    0.09
   8   3   6    0.02    0.08
   8   3   6    0.12    0.10
  -9  -3  -6    7.27    0.39
   9   3   6    6.33    0.40
   9   3   6    6.38    0.38
   9   3   6    6.22    0.44
 -10  -3  -6    4.28    0.32
  10   3   6    4.04    0.38
  10   3   6    4.25    0.35
 -11  -3  -6   -0.06    0.09
  11   3   6    0.03    0.11
  11   3   6    0.04    0.13
   8  -4  -6    2.77    0.32
   8  -4  -6    3.14    0.28
  -8   4   6    3.04    0.26
   7  -4  -6    2.32    0.28
   7  -4  -6    2.40    0.23
  -7   4   6    2.08    0.19
   6  -4  -6   13.68    0.55
   6  -4  -6   15.10    0.66
  -6   4   6   15.17    0.49
   5  -4  -6   16.44    0.67
   5  -4  -6   15.87    0.56
  -5   4   6   17.23    0.45
   4  -4  -6   38.89    1.02
   4  -4  -6   38.31    1.17
   3  -4  -6   16.37    0.49
   3  -4  -6   16.43    0.60
   3  -4  -6   16.64    0.48
   2  -4  -6   26.83    0.68
   2  -4  -6   28.45    0.85
   2  -4  -6   28.17    0.68
   1  -4  -6    0.44    0.09
   0  -4  -6    3.71    0.20
  -1  -4  -6   11.04    0.39
  -1  -4  -6   11.49    0.31
  -1  -4  -6   11.20    0.32
   1   4   6   11.41    0.39
  -2  -4  -6   26.08    0.68
  -2  -4  -6   25.60    0.70
   2   4   6   25.74    0.72
  -3  -4  -6   48.61    1.21
  -3  -4  -6   47.54    1.25
   3   4   6   47.76    1.11
   3   4   6   48.51    1.23
   3   4   6   48.20    1.11
  -4  -4  -6    1.10    0.12
  -4  -4  -6    1.25    0.09
  -4  -4  -6    1.45    0.15
  -4  -4  -6    1.48    0.09
   4   4   6    1.45    0.11
   4   4   6    1.41    0.14
  -5  -4  -6    0.27    0.09
  -5  -4  -6    0.50    0.07
  -5  -4  -6    0.41    0.07
   5   4   6    0.65    0.12
   5   4   6    0.34    0.08
  -6  -4  -6    0.00    0.06
  -6  -4  -6    0.06    0.05
   6   4   6    0.01    0.05
   6   4   6   -0.01    0.09
  -7  -4  -6    8.39    0.46
  -7  -4  -6    8.32    0.37
   7   4   6    8.41    0.41
   7   4   6    9.05    0.45
  -8  -4  -6    4.50    0.29
  -8  -4  -6    5.09    0.37
   8   4   6    4.79    0.31
   8   4   6    4.77    0.34
   8   4   6    4.46    0.34
  -9  -4  -6    1.02    0.16
   9   4   6    1.05    0.18
   9   4   6    0.97    0.20
 -10  -4  -6    0.10    0.10
  10   4   6    0.13    0.13
 -11  -4  -6    2.00    0.25
  11   4   6    2.38    0.30
   8  -5  -6    0.30    0.16
   8  -5  -6    0.34    0.13
  -8   5   6    0.38    0.14
   7  -5  -6    2.21    0.22
   7  -5  -6    1.74    0.26
  -7   5   6    2.31    0.20
   6  -5  -6    7.60    0.37
   6  -5  -6    6.79    0.45
  -6   5   6    7.16    0.30
   5  -5  -6    5.17    0.27
   5  -5  -6    5.23    0.36
  -5   5   6    5.36    0.19
   4  -5  -6    8.58    0.45
   4  -5  -6    7.95    0.32
   3  -5  -6    2.58    0.23
   3  -5  -6    2.86    0.16
   3  -5  -6    2.33    0.14
   2  -5  -6    6.14    0.20
   2  -5  -6    6.34    0.21
   2  -5  -6    6.27    0.33
   1  -5  -6    0.13    0.07
   0  -5  -6   14.07    0.51
   0   5   6   13.39    0.51
  -1  -5  -6    5.12    0.17
  -1  -5  -6    4.94    0.16
  -1  -5  -6    5.07    0.26
   1   5   6    5.36    0.27
  -2  -5  -6    0.45    0.06
  -2  -5  -6    0.54    0.07
   2   5   6    0.47    0.09
  -3  -5  -6   13.13    0.44
  -3  -5  -6   12.41    0.41
   3   5   6   12.50    0.45
  -4  -5  -6    9.39    0.39
  -4  -5  -6    9.42    0.36
   4   5   6    9.13    0.31
   4   5   6    8.86    0.37
  -5  -5  -6    4.88    0.30
  -5  -5  -6    5.00    0.21
   5   5   6    5.72    0.26
   5   5   6    5.22    0.29
  -6  -5  -6    7.28    0.30
  -6  -5  -6    7.07    0.39
   6   5   6    6.82    0.33
   6   5   6    7.43    0.39
  -7  -5  -6    6.54    0.32
  -7  -5  -6    6.57    0.40
   7   5   6    7.26    0.41
   7   5   6    7.11    0.36
  -8  -5  -6    0.02    0.06
  -8  -5  -6    0.04    0.06
  -8  -5  -6   -0.01    0.08
   8   5   6   -0.05    0.06
   8   5   6    0.02    0.12
  -9  -5  -6    5.20    0.40
  -9  -5  -6    5.04    0.32
  -9  -5  -6    5.07    0.32
   9   5   6    4.78    0.33
   9   5   6    5.59    0.40
 -10  -5  -6    0.44    0.14
 -10  -5  -6    1.00    0.17
  10   5   6    0.77    0.21
  10   5   6    0.79    0.17
 -11  -5  -6    1.48    0.22
 -11  -5  -6    1.59    0.22
  11   5   6    1.56    0.27
   7  -6  -6    4.74    0.32
   7  -6  -6    4.70    0.42
  -7   6   6    4.17    0.28
   6  -6  -6    1.94    0.27
   6  -6  -6    2.50    0.22
  -6   6   6    2.27    0.16
   5  -6  -6    8.23    0.48
   5  -6  -6    7.08    0.34
  -5   6   6    6.95    0.24
  -5   6   6    7.20    0.24
   4  -6  -6    0.04    0.05
   4  -6  -6    0.13    0.09
   3  -6  -6    0.16    0.09
   3  -6  -6    0.15    0.05
   2  -6  -6    4.59    0.17
   2  -6  -6    4.44    0.19
   2  -6  -6    4.60    0.31
   1  -6  -6    2.99    0.24
   0  -6  -6    6.39    0.34
   0   6   6    7.20    0.37
  -1  -6  -6    2.03    0.10
  -1  -6  -6    1.99    0.19
  -1  -6  -6    1.95    0.09
   1   6   6    1.72    0.18
  -2  -6  -6    0.37    0.05
  -2  -6  -6    0.38    0.06
   2   6   6    0.34    0.09
  -3  -6  -6    2.45    0.16
  -3  -6  -6    2.22    0.14
   3   6   6    2.24    0.18
  -4  -6  -6    2.29    0.18
   4   6   6    2.36    0.20
   4   6   6    1.92    0.12
  -5  -6  -6   25.93    0.85
  -5  -6  -6   26.02    0.63
  -5  -6  -6   25.87    0.64
   5   6   6   27.14    0.85
   5   6   6   26.19    0.75
  -6  -6  -6   18.66    0.70
  -6  -6  -6   18.55    0.54
   6   6   6   17.38    0.61
   6   6   6   18.60    0.69
  -7  -6  -6   35.19    0.94
  -7  -6  -6   32.99    1.11
   7   6   6   32.80    1.01
   7   6   6   34.10    1.11
  -8  -6  -6    1.60    0.23
  -8  -6  -6    1.59    0.17
   8   6   6    1.74    0.20
   8   6   6    1.66    0.25
  -9  -6  -6    1.83    0.20
  -9  -6  -6    1.79    0.26
   9   6   6    1.84    0.27
   9   6   6    1.60    0.21
 -10  -6  -6    1.49    0.20
  10   6   6    1.83    0.23
  10   6   6    2.05    0.30
 -11  -6  -6    0.79    0.18
  11   6   6    0.63    0.22
   6  -7  -6    1.29    0.25
   6  -7  -6    1.31    0.17
  -6   7   6    1.28    0.13
   5  -7  -6    0.29    0.15
   5  -7  -6    0.31    0.10
  -5   7   6    0.41    0.07
  -5   7   6    0.33    0.06
   4  -7  -6    0.57    0.10
   4  -7  -6    0.56    0.16
   3  -7  -6    1.07    0.19
   3  -7  -6    0.81    0.10
   2  -7  -6   31.93    1.06
   2  -7  -6   29.78    0.78
   1  -7  -6    1.07    0.08
   1  -7  -6    1.20    0.09
   1  -7  -6    0.97    0.17
  -1   7   6    1.27    0.19
   0  -7  -6   18.33    0.49
   0  -7  -6   18.91    0.72
   0  -7  -6   19.49    0.50
   0   7   6   18.39    0.71
  -1  -7  -6    2.77    0.24
  -1  -7  -6    3.49    0.15
  -1  -7  -6    3.22    0.15
   1   7   6    3.24    0.25
  -2  -7  -6    0.17    0.05
  -2  -7  -6    0.18    0.05
   2   7   6    0.26    0.10
  -3  -7  -6   38.65    1.02
   3   7   6   35.30    1.10
  -4  -7  -6   14.96    0.54
   4   7   6   14.73    0.43
   4   7   6   14.57    0.57
  -5  -7  -6    0.27    0.09
   5   7   6    0.15    0.06
   5   7   6    0.31    0.11
  -6  -7  -6    0.13    0.05
  -6  -7  -6    0.24    0.10
   6   7   6    0.27    0.09
   6   7   6    0.18    0.10
  -7  -7  -6    0.26    0.07
  -7  -7  -6    0.35    0.12
   7   7   6    0.54    0.12
   7   7   6    0.44    0.15
  -8  -7  -6    1.40    0.22
  -8  -7  -6    1.53    0.16
   8   7   6    1.37    0.23
   8   7   6    1.40    0.18
  -9  -7  -6    3.13    0.32
  -9  -7  -6    3.53    0.25
   9   7   6    3.17    0.35
   9   7   6    3.54    0.29
 -10  -7  -6    0.06    0.09
  10   7   6    0.15    0.11
  10   7   6   -0.19    0.12
 -11  -7  -6    0.85    0.17
  11   7   6    1.09    0.27
   5  -8  -6   -0.14    0.09
   5  -8  -6    0.09    0.07
  -5   8   6   -0.03    0.05
  -5   8   6    0.09    0.06
   4  -8  -6    5.14    0.43
   4  -8  -6    5.12    0.28
   3  -8  -6   21.82    0.65
   3  -8  -6   20.86    0.89
   2  -8  -6    1.43    0.22
   2  -8  -6    1.35    0.12
   1  -8  -6   -0.01    0.03
   1  -8  -6    0.06    0.07
  -1   8   6    0.04    0.08
   0  -8  -6    5.03    0.21
   0  -8  -6    5.20    0.35
   0   8   6    4.73    0.34
  -1  -8  -6   12.33    0.57
  -1  -8  -6   12.03    0.40
   1   8   6   12.44    0.57
  -2  -8  -6   28.38    0.78
   2   8   6   26.87    0.94
  -3  -8  -6    1.12    0.13
   3   8   6    1.28    0.18
  -4  -8  -6   11.62    0.47
   4   8   6   11.51    0.38
   4   8   6   11.41    0.52
  -5  -8  -6   27.64    0.91
   5   8   6   28.32    0.96
   5   8   6   29.22    0.82
  -6  -8  -6   15.72    0.64
   6   8   6   17.32    0.70
   6   8   6   16.15    0.58
  -7  -8  -6    1.78    0.13
  -7  -8  -6    1.42    0.20
   7   8   6    1.66    0.19
   7   8   6    2.26    0.26
  -8  -8  -6    0.21    0.12
  -8  -8  -6    0.13    0.07
   8   8   6    0.09    0.13
   8   8   6    0.24    0.11
  -9  -8  -6    1.97    0.19
  -9  -8  -6    1.80    0.26
   9   8   6    2.19    0.24
   9   8   6    1.71    0.28
 -10  -8  -6   -0.03    0.08
  10   8   6   -0.01    0.09
  10   8   6    0.06    0.17
   4  -9  -6    3.79    0.40
   4  -9  -6    3.35    0.24
   3  -9  -6   11.77    0.66
   3  -9  -6   12.73    0.47
   2  -9  -6    4.49    0.24
   2  -9  -6    4.03    0.38
  -2   9   6    4.36    0.40
   1  -9  -6    3.68    0.20
   1  -9  -6    2.98    0.32
  -1   9   6    3.28    0.33
   0  -9  -6    1.17    0.20
   0  -9  -6    1.20    0.11
   0   9   6    0.86    0.19
  -1  -9  -6    0.14    0.06
  -1  -9  -6    0.11    0.06
  -1  -9  -6    0.07    0.09
   1   9   6    0.14    0.10
  -2  -9  -6   -0.02    0.05
   2   9   6   -0.06    0.07
  -3  -9  -6   11.33    0.45
   3   9   6   12.17    0.57
   3   9   6   11.73    0.36
  -4  -9  -6    1.07    0.15
   4   9   6    1.05    0.19
   4   9   6    0.89    0.11
  -5  -9  -6    2.09    0.21
   5   9   6    1.74    0.16
   5   9   6    1.71    0.22
  -6  -9  -6    0.92    0.16
   6   9   6    1.10    0.19
   6   9   6    1.12    0.15
  -7  -9  -6    0.41    0.13
   7   9   6    0.46    0.12
   7   9   6    0.59    0.17
  -8  -9  -6    0.86    0.11
  -8  -9  -6    1.06    0.20
   8   9   6    1.31    0.19
   8   9   6    1.03    0.22
  -9  -9  -6    0.05    0.07
  -9  -9  -6    0.08    0.11
   9   9   6    0.07    0.09
   9   9   6    0.02    0.13
 -10  -9  -6    0.41    0.12
  10   9   6    0.90    0.18
  10   9   6    0.81    0.25
   3 -10  -6    5.16    0.30
   3 -10  -6    5.80    0.50
  -3  10   6    5.11    0.48
   2 -10  -6    1.31    0.15
   2 -10  -6    1.50    0.27
  -2  10   6    1.41    0.27
   1 -10  -6    0.75    0.11
   1 -10  -6    0.63    0.19
  -1  10   6    0.58    0.20
   0 -10  -6    0.96    0.12
   0 -10  -6    1.11    0.23
   0  10   6    1.14    0.23
  -1 -10  -6    0.37    0.16
  -1 -10  -6    0.58    0.10
   1  10   6    0.58    0.17
  -2 -10  -6    2.76    0.20
   2  10   6    2.77    0.15
   2  10   6    2.76    0.30
  -3 -10  -6    2.14    0.19
   3  10   6    1.63    0.24
   3  10   6    2.28    0.15
  -4 -10  -6    0.11    0.08
   4  10   6    0.24    0.12
   4  10   6    0.08    0.06
  -5 -10  -6    0.15    0.09
   5  10   6   -0.08    0.07
   5  10   6    0.01    0.05
  -6 -10  -6    0.45    0.14
   6  10   6    0.38    0.11
   6  10   6    0.52    0.16
  -7 -10  -6    0.27    0.12
   7  10   6    0.31    0.15
   7  10   6    0.18    0.09
  -8 -10  -6    3.87    0.36
   8  10   6    4.16    0.40
   8  10   6    4.58    0.32
  -9 -10  -6    2.06    0.16
  -9 -10  -6    2.15    0.29
   9  10   6    1.77    0.30
   9  10   6    1.69    0.22
   1 -11  -6    0.49    0.11
   1 -11  -6    0.32    0.17
  -1  11   6    0.50    0.19
   0 -11  -6   -0.08    0.05
   0 -11  -6    0.11    0.12
   0  11   6    0.00    0.09
  -1 -11  -6    1.02    0.14
   1  11   6    1.05    0.11
   1  11   6    1.04    0.23
  -2 -11  -6    0.19    0.09
   2  11   6    0.20    0.07
   2  11   6    0.19    0.13
  -3 -11  -6    3.19    0.25
   3  11   6    3.05    0.33
   3  11   6    3.15    0.20
  -4 -11  -6    1.07    0.17
   4  11   6    1.15    0.14
   4  11   6    0.78    0.19
  -5 -11  -6    1.47    0.20
   5  11   6    1.67    0.26
   5  11   6    1.26    0.16
  -6 -11  -6    0.33    0.13
   6  11   6    0.62    0.17
   6  11   6    0.48    0.13
  -7 -11  -6    0.52    0.16
   7  11   6    0.78    0.15
   7  11   6    0.42    0.17
  -8 -11  -6    1.84    0.26
   8  11   6    1.72    0.22
   8  11   6    1.28    0.27
  -1 -12  -6    0.02    0.08
   1  12   6    0.00    0.06
   1  12   6   -0.03    0.11
  -2 -12  -6    0.11    0.09
   2  12   6    0.30    0.16
   2  12   6    0.29    0.09
  -3 -12  -6   -0.01    0.07
   3  12   6    0.04    0.07
   3  12   6    0.10    0.13
  -4 -12  -6    3.95    0.31
  -4 -12  -6    3.73    0.30
   4  12   6    3.96    0.26
   4  12   6    3.23    0.36
  -5 -12  -6    7.44    0.45
   5  12   6    7.61    0.53
   5  12   6    7.66    0.39
  -6 -12  -6    0.13    0.11
   6  12   6    0.38    0.16
   6  12   6    0.09    0.09
   5   7  -7    1.77    0.22
  -5  -7   7    2.00    0.29
   4   7  -7    0.95    0.17
  -4  -7   7    0.85    0.21
   3   7  -7    0.76    0.16
  -3  -7   7    0.57    0.19
   2   7  -7    1.95    0.22
  -2  -7   7    2.48    0.31
   1   7  -7   -0.07    0.08
  -1  -7   7    0.00    0.10
   0  -7   7    2.06    0.29
   1  -7   7    0.01    0.11
   6   6  -7    0.01    0.08
   5   6  -7    0.03    0.08
   4   6  -7    0.06    0.08
  -4  -6   7    0.05    0.10
   3   6  -7    0.11    0.09
  -3  -6   7    0.09    0.11
   2   6  -7    0.46    0.13
  -2  -6   7    0.37    0.15
   1   6  -7    7.53    0.40
  -1  -6   7    7.90    0.50
   0   6  -7    5.79    0.35
   0  -6   7    5.11    0.41
  -1   6  -7    2.16    0.22
   1  -6   7    1.65    0.26
   2  -6   7    0.33    0.15
   3  -6   7    2.14    0.29
   7   5  -7    3.41    0.26
   6   5  -7    3.29    0.25
   5   5  -7    6.33    0.35
  -5  -5   7    6.80    0.40
   4   5  -7    4.56    0.29
  -4  -5   7    4.51    0.32
   3   5  -7    1.37    0.17
  -3  -5   7    1.10    0.19
   2   5  -7    0.57    0.12
  -2  -5   7    0.25    0.12
   1   5  -7   10.40    0.45
  -1  -5   7   10.09    0.54
   0   5  -7    7.92    0.39
   0  -5   7    7.76    0.47
  -1   5  -7    6.86    0.37
   1  -5   7    6.29    0.43
  -2   5  -7    3.95    0.28
   2  -5   7    4.59    0.37
  -3   5  -7    2.66    0.25
   3  -5   7    3.29    0.33
   4  -5   7   -0.05    0.09
   5  -5   7    4.68    0.41
   8   4  -7    3.23    0.23
  -8  -4   7    2.09    0.26
   7   4  -7    2.60    0.21
  -7  -4   7    2.60    0.27
   6   4  -7    7.29    0.35
  -6  -4   7    6.62    0.40
   5   4  -7    0.11    0.10
   5   4  -7    0.23    0.09
  -5  -4   7    0.24    0.10
   4   4  -7    6.40    0.42
   4   4  -7    7.09    0.34
  -4  -4   7    6.33    0.37
   3   4  -7    0.25    0.09
   3   4  -7    0.20    0.11
  -3  -4   7    0.19    0.10
   2   4  -7   12.36    0.59
   2   4  -7   11.99    0.47
  -2  -4   7   11.73    0.56
  -2  -4   7   12.54    0.51
   1   4  -7   15.46    0.56
  -1  -4   7   15.54    0.66
  -1  -4   7   15.33    0.76
  -1  -4   7   15.54    0.58
   0   4  -7    2.58    0.21
   0  -4   7    2.82    0.32
   0  -4   7    3.28    0.29
   0  -4   7    2.51    0.22
  -1   4  -7    0.16    0.08
   1  -4   7    0.28    0.12
   1  -4   7    0.55    0.18
  -2   4  -7   -0.05    0.05
   2  -4   7    0.06    0.11
   2  -4   7   -0.04    0.07
  -3   4  -7    0.12    0.09
   3  -4   7    0.02    0.08
   3  -4   7    0.01    0.10
  -4   4  -7    0.01    0.08
   4  -4   7    0.21    0.14
   4  -4   7    0.06    0.10
  -5   4  -7    0.81    0.16
   5  -4   7    0.59    0.20
   5  -4   7    0.60    0.17
   6  -4   7    0.08    0.11
   8   3  -7    2.15    0.29
   8   3  -7    2.10    0.18
   8   3  -7    1.86    0.26
  -8  -3   7    1.92    0.24
   7   3  -7   11.19    0.57
   7   3  -7   11.22    0.44
   7   3  -7   11.96    0.61
  -7  -3   7   11.04    0.53
   6   3  -7    1.85    0.23
   6   3  -7    1.40    0.15
   6   3  -7    1.45    0.22
  -6  -3   7    1.43    0.19
   5   3  -7   15.95    0.53
   5   3  -7   14.93    0.63
   5   3  -7   15.67    0.68
  -5  -3   7   15.23    0.60
   4   3  -7    0.50    0.10
   4   3  -7    0.53    0.14
  -4  -3   7    0.73    0.14
   3   3  -7    9.64    0.49
   3   3  -7    9.84    0.39
  -3  -3   7   10.29    0.45
   2   3  -7   22.98    0.85
   2   3  -7   23.99    0.72
  -2  -3   7   24.44    0.78
  -2  -3   7   23.43    0.95
   1   3  -7    7.83    0.34
   1   3  -7    7.55    0.43
  -1  -3   7    7.59    0.47
  -1  -3   7    8.31    0.43
  -1  -3   7    7.53    0.37
   0   3  -7   14.01    0.62
   0   3  -7   14.38    0.51
   0  -3   7   13.81    0.69
   0  -3   7   15.90    0.63
   0  -3   7   13.70    0.53
  -1   3  -7    6.60    0.40
  -1   3  -7    5.64    0.30
   1  -3   7    5.85    0.32
   1  -3   7    5.83    0.37
   1  -3   7    5.70    0.42
  -2   3  -7    9.33    0.41
   2  -3   7    9.12    0.42
   2  -3   7    9.86    0.56
   2  -3   7    8.87    0.48
  -3   3  -7    4.46    0.29
   3  -3   7    4.99    0.40
   3  -3   7    5.01    0.36
  -4   3  -7    2.71    0.23
   4  -3   7    2.38    0.30
   4  -3   7    3.06    0.30
  -5   3  -7    0.94    0.16
   5  -3   7    0.94    0.20
   5  -3   7    1.29    0.24
  -6   3  -7    0.42    0.14
   6  -3   7    0.51    0.17
   6  -3   7    0.47    0.16
   7  -3   7    0.11    0.12
   9   2  -7    2.64    0.17
   9   2  -7    2.72    0.32
   9   2  -7    2.64    0.31
  -9  -2   7    2.52    0.28
   8   2  -7   10.64    0.40
   8   2  -7   11.55    0.59
   8   2  -7   11.78    0.59
  -8  -2   7   11.49    0.55
   7   2  -7    7.30    0.45
   7   2  -7    6.94    0.43
   7   2  -7    7.08    0.30
  -7  -2   7    7.00    0.40
   6   2  -7    8.72    0.34
   6   2  -7    8.05    0.45
   6   2  -7    9.01    0.46
  -6  -2   7    7.61    0.40
   5   2  -7    6.45    0.39
   5   2  -7    6.61    0.37
   5   2  -7    7.18    0.30
  -5  -2   7    7.14    0.37
   4   2  -7    8.98    0.34
   4   2  -7    8.64    0.45
   4   2  -7    9.13    0.41
  -4  -2   7    8.61    0.40
   3   2  -7    1.55    0.14
   3   2  -7    1.61    0.16
   3   2  -7    1.44    0.18
  -3  -2   7    1.40    0.16
  -3  -2   7    1.63    0.20
   2   2  -7    0.67    0.13
   2   2  -7    0.87    0.10
  -2  -2   7    0.66    0.12
  -2  -2   7    0.73    0.16
   1   2  -7    0.31    0.10
   1   2  -7    0.49    0.09
  -1  -2   7    0.15    0.07
  -1  -2   7    0.44    0.11
  -1  -2   7    0.36    0.13
   0   2  -7    0.06    0.07
   0   2  -7    0.02    0.05
   0  -2   7   -0.06    0.07
   0  -2   7   -0.01    0.06
   0  -2   7    0.08    0.06
  -1   2  -7    1.62    0.15
  -1   2  -7    1.27    0.18
   1  -2   7    1.54    0.22
   1  -2   7    1.38    0.15
   1  -2   7    1.46    0.19
  -2   2  -7   14.16    0.49
  -2   2  -7   11.91    0.57
   2  -2   7   12.14    0.49
   2  -2   7   12.37    0.63
  -3   2  -7    3.00    0.21
   3  -2   7    3.03    0.23
   3  -2   7    2.88    0.30
   3  -2   7    2.73    0.26
  -4   2  -7    6.54    0.33
   4  -2   7    5.50    0.42
   4  -2   7    5.40    0.32
   4  -2   7    5.74    0.39
  -5   2  -7    3.37    0.26
   5  -2   7    3.19    0.30
   5  -2   7    3.58    0.34
  -6   2  -7    0.87    0.16
   6  -2   7    1.09    0.22
   6  -2   7    1.23    0.22
  -7   2  -7    4.62    0.33
   7  -2   7    3.59    0.36
   7  -2   7    4.89    0.40
  -8   2  -7    0.15    0.12
   8  -2   7    0.22    0.15
   9   1  -7    1.71    0.25
   9   1  -7    1.99    0.28
  -9  -1   7    1.92    0.24
   8   1  -7    3.19    0.16
   8   1  -7    3.04    0.31
   8   1  -7    3.11    0.30
  -8  -1   7    2.89    0.26
   7   1  -7    0.14    0.05
   7   1  -7    0.21    0.12
   7   1  -7    0.03    0.08
  -7  -1   7    0.20    0.10
   6   1  -7    1.77    0.12
   6   1  -7    1.65    0.20
   6   1  -7    1.71    0.21
  -6  -1   7    1.59    0.18
   5   1  -7    1.52    0.18
   5   1  -7    1.39    0.18
   5   1  -7    1.29    0.11
  -5  -1   7    1.50    0.16
   4   1  -7    5.24    0.32
   4   1  -7    4.45    0.27
   4   1  -7    4.75    0.21
  -4  -1   7    5.24    0.32
  -4  -1   7    4.80    0.27
   3   1  -7    3.04    0.24
   3   1  -7    3.31    0.21
   3   1  -7    3.23    0.17
  -3  -1   7    3.37    0.21
  -3  -1   7    3.05    0.25
   2   1  -7    0.16    0.07
   2   1  -7    0.07    0.06
   2   1  -7    0.05    0.04
  -2  -1   7    0.09    0.06
  -2  -1   7    0.00    0.07
   1   1  -7    0.72    0.09
   1   1  -7    0.99    0.14
  -1  -1   7    0.93    0.16
  -1  -1   7    0.83    0.11
   0   1  -7    4.61    0.22
   0   1  -7    4.83    0.29
   0  -1   7    4.60    0.28
   0  -1   7    4.95    0.34
   0  -1   7    4.48    0.25
  -1   1  -7    3.02    0.18
  -1   1  -7    2.59    0.23
   1  -1   7    2.71    0.22
   1  -1   7    2.73    0.19
   1  -1   7    2.95    0.27
  -2   1  -7   27.63    0.78
  -2   1  -7   27.17    0.91
   2  -1   7   27.05    0.81
   2  -1   7   26.14    1.00
   2  -1   7   28.20    0.89
  -3   1  -7   23.02    0.85
  -3   1  -7   23.80    0.72
   3  -1   7   24.57    0.94
   3  -1   7   24.26    0.76
   3  -1   7   23.41    0.82
  -4   1  -7   19.50    0.64
  -4   1  -7   17.58    0.75
   4  -1   7   20.35    0.75
   4  -1   7   18.55    0.81
   4  -1   7   19.46    0.67
  -5   1  -7    1.97    0.19
   5  -1   7    2.31    0.21
   5  -1   7    2.08    0.24
   5  -1   7    2.08    0.26
  -6   1  -7    5.34    0.32
   6  -1   7    5.64    0.42
   6  -1   7    5.45    0.39
  -7   1  -7    4.81    0.32
   7  -1   7    4.69    0.39
   7  -1   7    5.17    0.41
  -8   1  -7    0.62    0.16
   8  -1   7    0.64    0.19
  -9   1  -7    3.79    0.33
   9  -1   7    3.40    0.37
   9   0  -7    0.10    0.12
   9   0  -7    0.40    0.15
  -9   0   7    0.08    0.11
   8   0  -7    0.12    0.09
   8   0  -7   -0.04    0.09
  -8   0   7    0.17    0.11
   7   0  -7    0.79    0.17
   7   0  -7    0.62    0.14
  -7   0   7    0.50    0.13
   6   0  -7    0.79    0.15
   6   0  -7    0.87    0.16
  -6   0   7    0.88    0.14
   5   0  -7   20.55    0.52
   5   0  -7   20.79    0.72
   5   0  -7   20.39    0.71
  -5   0   7   21.65    0.67
   4   0  -7   10.31    0.30
   4   0  -7    9.97    0.41
   4   0  -7    9.71    0.43
  -4   0   7   10.23    0.39
  -4   0   7   10.25    0.45
   3   0  -7   17.81    0.57
   3   0  -7   17.90    0.47
   3   0  -7   16.56    0.61
  -3   0   7   19.04    0.56
  -3   0   7   18.46    0.69
   2   0  -7    8.54    0.28
   2   0  -7    8.56    0.38
   2   0  -7    8.85    0.28
   2   0  -7    8.87    0.31
  -2   0   7    8.80    0.43
  -2   0   7    8.37    0.33
   1   0  -7    1.32    0.14
   1   0  -7    1.15    0.09
   1   0  -7    1.29    0.08
  -1   0   7    1.07    0.16
  -1   0   7    1.24    0.12
   0   0  -7    1.28    0.15
   0   0  -7    1.33    0.10
   0   0   7    1.37    0.18
   0   0   7    1.30    0.12
  -1   0  -7    7.11    0.27
  -1   0  -7    7.71    0.36
   1   0   7    7.13    0.41
   1   0   7    7.06    0.30
   1   0   7    7.32    0.34
  -2   0  -7   20.93    0.72
  -2   0  -7   20.12    0.59
   2   0   7   19.94    0.80
   2   0   7   20.40    0.63
   2   0   7   20.10    0.69
  -3   0  -7    2.62    0.24
  -3   0  -7    2.79    0.18
   3   0   7    2.84    0.24
   3   0   7    3.18    0.21
   3   0   7    2.56    0.27
  -4   0  -7    7.24    0.33
  -4   0  -7    7.68    0.42
   4   0   7    7.35    0.35
   4   0   7    6.64    0.43
   4   0   7    6.95    0.39
  -5   0  -7    1.15    0.15
  -5   0  -7    1.15    0.20
   5   0   7    1.65    0.21
   5   0   7    1.35    0.21
   5   0   7    1.60    0.17
  -6   0  -7    7.52    0.38
   6   0   7    9.51    0.53
   6   0   7    8.32    0.42
   6   0   7    8.42    0.47
  -7   0  -7    1.69    0.20
   7   0   7    1.76    0.24
   7   0   7    1.59    0.24
  -8   0  -7    0.24    0.11
   8   0   7    0.12    0.12
  -9   0  -7    1.28    0.20
   9   0   7    1.09    0.24
   9  -1  -7    1.12    0.21
   9  -1  -7    1.11    0.23
  -9   1   7    1.29    0.20
   8  -1  -7    0.14    0.11
   8  -1  -7    0.00    0.07
  -8   1   7   -0.06    0.08
   7  -1  -7    3.77    0.31
   7  -1  -7    3.48    0.28
  -7   1   7    3.55    0.26
   6  -1  -7    6.35    0.36
   6  -1  -7    6.79    0.38
  -6   1   7    6.84    0.33
   5  -1  -7   13.79    0.55
   5  -1  -7   15.36    0.56
  -5   1   7   14.60    0.50
   4  -1  -7    7.63    0.36
   4  -1  -7    8.31    0.37
  -4   1   7    8.34    0.33
  -4   1   7    8.68    0.38
   3  -1  -7   35.22    0.98
   3  -1  -7   33.41    0.95
  -3   1   7   36.11    1.10
  -3   1   7   34.83    0.89
   2  -1  -7    3.77    0.18
   2  -1  -7    3.37    0.21
  -2   1   7    3.62    0.17
  -2   1   7    3.54    0.25
   1  -1  -7   19.84    0.47
   1  -1  -7   20.90    0.61
   1  -1  -7   19.80    0.63
   1  -1  -7   20.13    0.53
  -1   1   7   19.73    0.73
  -1   1   7   20.57    0.55
   0  -1  -7   51.73    1.32
   0  -1  -7   53.28    1.21
   0  -1  -7   51.45    1.36
   0  -1  -7   53.80    1.21
   0   1   7   51.07    1.58
   0   1   7   53.71    1.27
  -1  -1  -7   45.77    1.24
  -1  -1  -7   47.29    1.11
  -1  -1  -7   45.79    1.10
   1   1   7   46.16    1.44
   1   1   7   46.40    1.15
  -2  -1  -7   11.41    0.36
  -2  -1  -7   11.08    0.46
   2   1   7   11.29    0.53
   2   1   7   11.71    0.40
   2   1   7   11.13    0.44
  -3  -1  -7    4.27    0.28
  -3  -1  -7    4.46    0.21
   3   1   7    4.11    0.26
   3   1   7    4.24    0.23
   3   1   7    4.26    0.31
  -4  -1  -7    0.50    0.09
  -4  -1  -7    0.21    0.09
   4   1   7    0.37    0.09
   4   1   7    0.51    0.12
   4   1   7    0.29    0.12
  -5  -1  -7   26.56    0.93
  -5  -1  -7   26.21    0.78
   5   1   7   25.12    0.81
   5   1   7   26.72    0.88
   5   1   7   25.55    0.97
  -6  -1  -7    3.83    0.33
  -6  -1  -7    3.97    0.25
   6   1   7    3.75    0.27
   6   1   7    4.23    0.33
   6   1   7    4.10    0.33
  -7  -1  -7    0.25    0.09
   7   1   7    0.37    0.11
   7   1   7    0.41    0.15
   7   1   7    0.35    0.14
  -8  -1  -7    0.08    0.09
   8   1   7    0.23    0.12
   8   1   7    0.11    0.12
  -9  -1  -7    0.16    0.11
   9   1   7    0.00    0.10
 -10  -1  -7    0.41    0.15
  10   1   7    0.40    0.17
   9  -2  -7    0.39    0.14
   9  -2  -7    0.33    0.15
  -9   2   7    0.30    0.14
   8  -2  -7    3.55    0.33
   8  -2  -7    3.26    0.29
  -8   2   7    3.74    0.29
   7  -2  -7    0.08    0.09
   7  -2  -7    0.07    0.07
  -7   2   7   -0.03    0.07
   6  -2  -7    6.39    0.34
   6  -2  -7    5.90    0.37
  -6   2   7    5.96    0.30
   5  -2  -7    5.22    0.31
   5  -2  -7    5.23    0.29
  -5   2   7    5.76    0.27
   4  -2  -7   17.57    0.60
   4  -2  -7   18.85    0.64
  -4   2   7   19.63    0.54
   3  -2  -7    6.25    0.29
   3  -2  -7    6.16    0.27
  -3   2   7    6.20    0.21
  -3   2   7    6.01    0.31
   2  -2  -7   19.23    0.58
   2  -2  -7   20.25    0.58
   2  -2  -7   19.40    0.58
   2  -2  -7   20.34    0.59
  -2   2   7   19.44    0.69
   1  -2  -7    0.84    0.09
   1  -2  -7    0.78    0.09
   1  -2  -7    0.66    0.07
  -1   2   7    0.69    0.12
   0  -2  -7   11.40    0.39
   0  -2  -7   11.44    0.32
   0  -2  -7   11.00    0.36
   0   2   7   11.27    0.30
   0   2   7   11.41    0.30
   0   2   7   11.05    0.48
   0   2   7   11.35    0.32
  -1  -2  -7    7.64    0.29
  -1  -2  -7    7.68    0.32
   1   2   7    8.02    0.26
   1   2   7    8.23    0.26
   1   2   7    6.89    0.38
  -2  -2  -7    6.29    0.22
  -2  -2  -7    6.17    0.30
  -2  -2  -7    6.48    0.27
  -2  -2  -7    6.44    0.21
   2   2   7    6.04    0.35
   2   2   7    6.30    0.25
  -3  -2  -7   14.82    0.55
  -3  -2  -7   13.89    0.42
   3   2   7   14.80    0.47
   3   2   7   14.58    0.61
  -4  -2  -7    0.55    0.12
  -4  -2  -7    0.49    0.08
   4   2   7    0.37    0.08
   4   2   7    0.64    0.08
   4   2   7    0.45    0.12
  -5  -2  -7   29.75    0.99
  -5  -2  -7   29.87    0.84
   5   2   7   29.67    0.83
   5   2   7   30.21    1.06
   5   2   7   30.46    0.89
  -6  -2  -7    2.55    0.20
  -6  -2  -7    2.23    0.25
   6   2   7    2.41    0.22
   6   2   7    2.44    0.26
   6   2   7    2.61    0.19
  -7  -2  -7    0.95    0.14
  -7  -2  -7    0.82    0.19
   7   2   7    0.88    0.18
   7   2   7    0.73    0.14
  -8  -2  -7    1.26    0.17
   8   2   7    1.11    0.22
   8   2   7    1.10    0.20
   8   2   7    0.96    0.17
  -9  -2  -7   -0.02    0.07
   9   2   7    0.05    0.11
 -10  -2  -7    4.93    0.36
  10   2   7    5.54    0.46
   8  -3  -7    2.59    0.26
   8  -3  -7    2.61    0.31
  -8   3   7    2.92    0.26
   7  -3  -7    6.47    0.42
   7  -3  -7    5.39    0.34
  -7   3   7    5.64    0.32
   6  -3  -7    7.37    0.37
   6  -3  -7    8.08    0.44
  -6   3   7    7.73    0.34
   5  -3  -7    6.56    0.37
   5  -3  -7    7.19    0.33
  -5   3   7    6.85    0.27
   4  -3  -7   13.58    0.54
   4  -3  -7   13.98    0.48
  -4   3   7   14.19    0.36
   3  -3  -7    2.84    0.17
   3  -3  -7    3.06    0.21
  -3   3   7    2.95    0.20
   2  -3  -7   -0.01    0.02
   2  -3  -7    0.01    0.03
   2  -3  -7    0.02    0.03
   2  -3  -7    0.00    0.03
  -2   3   7    0.04    0.06
   1  -3  -7    0.51    0.06
   1  -3  -7    0.60    0.08
   1  -3  -7    0.70    0.07
  -1   3   7    0.43    0.10
   0  -3  -7   35.64    0.92
   0  -3  -7   35.83    0.89
   0  -3  -7   35.58    0.91
   0   3   7   36.57    0.94
   0   3   7   36.68    1.14
  -1  -3  -7    7.28    0.27
  -1  -3  -7    7.75    0.29
   1   3   7    8.01    0.25
  -2  -3  -7    0.10    0.05
  -2  -3  -7    0.27    0.06
   2   3   7    0.18    0.05
   2   3   7    0.21    0.04
   2   3   7    0.24    0.04
  -3  -3  -7    7.38    0.23
  -3  -3  -7    7.36    0.23
  -3  -3  -7    7.40    0.31
  -3  -3  -7    6.91    0.33
   3   3   7    7.51    0.27
   3   3   7    7.08    0.26
  -4  -3  -7    0.30    0.06
  -4  -3  -7    0.16    0.07
   4   3   7    0.36    0.08
   4   3   7    0.26    0.07
   4   3   7    0.35    0.11
  -5  -3  -7   15.84    0.49
  -5  -3  -7   13.94    0.59
   5   3   7   14.97    0.51
   5   3   7   15.33    0.53
   5   3   7   13.93    0.63
  -6  -3  -7    3.39    0.29
  -6  -3  -7    3.31    0.21
   6   3   7    3.42    0.24
   6   3   7    3.48    0.24
   6   3   7    3.17    0.28
  -7  -3  -7   30.15    1.06
  -7  -3  -7   30.17    0.89
   7   3   7   30.42    0.96
   7   3   7   30.34    0.94
   7   3   7   29.79    1.09
  -8  -3  -7    0.89    0.20
  -8  -3  -7    0.72    0.14
   8   3   7    0.70    0.17
   8   3   7    0.60    0.14
   8   3   7    0.85    0.15
  -9  -3  -7    5.47    0.34
   9   3   7    4.50    0.33
   9   3   7    4.72    0.34
 -10  -3  -7    0.83    0.17
   8  -4  -7    1.05    0.23
   8  -4  -7    0.94    0.17
  -8   4   7    0.81    0.17
   7  -4  -7    1.15    0.17
   7  -4  -7    1.34    0.23
  -7   4   7    1.04    0.15
   6  -4  -7    0.70    0.17
   6  -4  -7    0.48    0.11
  -6   4   7    0.50    0.10
   5  -4  -7    4.53    0.32
   5  -4  -7    3.97    0.24
  -5   4   7    4.17    0.18
   4  -4  -7    2.88    0.24
   4  -4  -7    2.85    0.18
   3  -4  -7    1.26    0.10
   3  -4  -7    1.33    0.11
   3  -4  -7    1.25    0.15
  -3   4   7    1.22    0.14
   2  -4  -7    0.12    0.04
   2  -4  -7    0.06    0.06
   2  -4  -7    0.09    0.03
   1  -4  -7    2.62    0.18
   1  -4  -7    2.59    0.11
   1  -4  -7    2.71    0.11
   0  -4  -7   44.04    1.05
   0  -4  -7   43.35    1.03
   0  -4  -7   44.97    1.16
   0   4   7   44.23    1.17
  -1  -4  -7    8.04    0.26
  -1  -4  -7    7.98    0.27
  -1  -4  -7    7.52    0.29
   1   4   7    7.33    0.29
  -2  -4  -7    1.96    0.12
  -2  -4  -7    1.79    0.14
   2   4   7    2.06    0.13
  -3  -4  -7   12.77    0.43
  -3  -4  -7   13.19    0.47
   3   4   7   13.05    0.37
   3   4   7   12.76    0.42
  -4  -4  -7   17.15    0.45
  -4  -4  -7   16.59    0.61
  -4  -4  -7   16.83    0.45
   4   4   7   17.12    0.51
   4   4   7   17.21    0.55
  -5  -4  -7   25.94    0.71
  -5  -4  -7   26.22    0.88
  -5  -4  -7   26.79    0.71
   5   4   7   26.04    0.80
   5   4   7   27.45    0.78
  -6  -4  -7    1.26    0.13
  -6  -4  -7    1.57    0.20
   6   4   7    1.22    0.15
   6   4   7    1.23    0.17
  -7  -4  -7    0.35    0.09
  -7  -4  -7    0.24    0.12
   7   4   7    0.30    0.12
   7   4   7    0.39    0.13
   7   4   7    0.40    0.11
  -8  -4  -7    0.34    0.14
  -8  -4  -7    0.27    0.10
   8   4   7    0.53    0.15
   8   4   7    0.27    0.13
   8   4   7    0.22    0.10
  -9  -4  -7    6.15    0.35
   9   4   7    4.69    0.34
   9   4   7    5.58    0.40
   9   4   7    5.54    0.38
 -10  -4  -7    0.16    0.10
  10   4   7    0.00    0.11
 -11  -4  -7    1.44    0.22
   7  -5  -7    0.40    0.12
   7  -5  -7    0.11    0.12
  -7   5   7    0.34    0.11
   6  -5  -7    1.13    0.15
   6  -5  -7    0.56    0.16
  -6   5   7    0.92    0.11
   5  -5  -7    0.03    0.05
   5  -5  -7    0.12    0.10
   4  -5  -7    0.01    0.04
   4  -5  -7    0.14    0.08
   3  -5  -7    1.26    0.10
   3  -5  -7    1.17    0.17
   3  -5  -7    1.50    0.11
   2  -5  -7    0.07    0.03
   2  -5  -7    0.00    0.05
   2  -5  -7    0.03    0.03
   1  -5  -7    6.34    0.32
   0  -5  -7   54.50    1.44
   0   5   7   53.23    1.44
  -1  -5  -7    0.05    0.02
  -1  -5  -7    0.04    0.03
  -1  -5  -7    0.00    0.04
   1   5   7   -0.04    0.04
  -2  -5  -7   13.32    0.43
  -2  -5  -7   13.78    0.40
   2   5   7   13.00    0.46
  -3  -5  -7   23.99    0.69
  -3  -5  -7   24.85    0.73
   3   5   7   24.30    0.72
  -4  -5  -7   25.76    0.81
   4   5   7   26.04    0.77
   4   5   7   26.30    0.69
  -5  -5  -7   16.30    0.46
  -5  -5  -7   16.76    0.45
  -5  -5  -7   16.35    0.62
   5   5   7   16.67    0.59
   5   5   7   16.23    0.53
  -6  -5  -7   23.46    0.66
  -6  -5  -7   23.19    0.83
   6   5   7   23.92    0.75
   6   5   7   22.89    0.79
  -7  -5  -7    5.20    0.36
  -7  -5  -7    4.42    0.25
   7   5   7    5.23    0.34
   7   5   7    5.35    0.31
  -8  -5  -7    3.72    0.34
  -8  -5  -7    4.65    0.27
  -8  -5  -7    4.31    0.26
   8   5   7    4.44    0.31
   8   5   7    4.21    0.34
  -9  -5  -7    1.51    0.18
  -9  -5  -7    1.26    0.23
  -9  -5  -7    1.00    0.16
   9   5   7    1.10    0.18
   9   5   7    1.43    0.22
   9   5   7    0.81    0.19
 -10  -5  -7    0.23    0.10
 -10  -5  -7    0.24    0.11
  10   5   7    0.33    0.12
  10   5   7    0.23    0.15
 -11  -5  -7    0.78    0.17
 -11  -5  -7    0.66    0.16
  11   5   7    0.67    0.21
   7  -6  -7    1.40    0.26
   7  -6  -7    1.14    0.18
  -7   6   7    1.69    0.18
   6  -6  -7   -0.06    0.09
   6  -6  -7    0.08    0.08
  -6   6   7    0.08    0.07
   5  -6  -7   -0.01    0.05
   5  -6  -7   -0.04    0.07
   4  -6  -7   10.23    0.53
   4  -6  -7    8.77    0.35
   3  -6  -7    4.36    0.19
   3  -6  -7    3.93    0.30
   2  -6  -7    6.55    0.22
   2  -6  -7    7.14    0.23
   2  -6  -7    7.30    0.40
   1  -6  -7   40.26    1.20
   0  -6  -7    0.43    0.11
   0   6   7    0.37    0.10
  -1  -6  -7   20.41    0.52
  -1  -6  -7   21.28    0.54
  -1  -6  -7   20.81    0.70
   1   6   7   21.22    0.71
  -2  -6  -7   14.67    0.46
  -2  -6  -7   15.89    0.44
   2   6   7   14.46    0.54
  -3  -6  -7   -0.04    0.03
  -3  -6  -7    0.00    0.03
   3   6   7   -0.04    0.04
  -4  -6  -7    0.45    0.10
   4   6   7    0.46    0.06
   4   6   7    0.42    0.10
  -5  -6  -7    1.26    0.16
   5   6   7    1.13    0.12
   5   6   7    1.16    0.16
  -6  -6  -7    3.90    0.18
  -6  -6  -7    3.97    0.29
   6   6   7    3.82    0.28
   6   6   7    4.31    0.25
  -7  -6  -7    0.08    0.06
  -7  -6  -7    0.02    0.08
   7   6   7    0.10    0.07
   7   6   7   -0.01    0.09
  -8  -6  -7    0.33    0.13
  -8  -6  -7    0.31    0.10
   8   6   7    0.36    0.12
  -9  -6  -7   -0.02    0.09
  -9  -6  -7    0.02    0.07
   9   6   7    0.17    0.14
   9   6   7    0.11    0.09
 -10  -6  -7    1.30    0.19
  10   6   7    1.33    0.25
  10   6   7    1.53    0.22
 -11  -6  -7    0.49    0.15
  11   6   7    0.45    0.19
   6  -7  -7    1.31    0.25
   6  -7  -7    1.81    0.19
  -6   7   7    1.71    0.15
   5  -7  -7    2.64    0.20
   5  -7  -7    2.49    0.30
   4  -7  -7    0.01    0.05
   4  -7  -7    0.08    0.09
   3  -7  -7    0.04    0.08
   3  -7  -7    0.09    0.05
   2  -7  -7   14.49    0.64
   2  -7  -7   14.48    0.41
   2  -7  -7   14.64    0.43
   1  -7  -7   58.93    1.67
  -1   7   7   56.87    1.68
   0  -7  -7   32.34    1.05
   0   7   7   33.22    1.06
  -1  -7  -7    0.17    0.04
  -1  -7  -7    0.31    0.05
  -1  -7  -7    0.07    0.08
   1   7   7    0.16    0.09
  -2  -7  -7    0.06    0.04
  -2  -7  -7    0.09    0.05
   2   7   7    0.23    0.10
  -3  -7  -7   42.50    1.11
   3   7   7   40.20    1.19
  -4  -7  -7    3.28    0.22
   4   7   7    2.88    0.14
   4   7   7    2.93    0.23
  -5  -7  -7    8.93    0.42
   5   7   7    8.18    0.41
   5   7   7    8.96    0.34
  -6  -7  -7    4.06    0.30
   6   7   7    4.13    0.25
   6   7   7    4.03    0.30
  -7  -7  -7    8.34    0.46
  -7  -7  -7    7.75    0.29
   7   7   7    7.06    0.38
   7   7   7    8.16    0.45
  -8  -7  -7   -0.01    0.08
  -8  -7  -7    0.04    0.06
   8   7   7    0.05    0.12
   8   7   7    0.05    0.07
  -9  -7  -7    0.17    0.12
  -9  -7  -7    0.28    0.10
   9   7   7    0.30    0.16
   9   7   7    0.43    0.13
 -10  -7  -7    0.32    0.11
  10   7   7   -0.05    0.09
  10   7   7    0.12    0.16
 -11  -7  -7    0.67    0.15
  11   7   7    0.47    0.21
   5  -8  -7    1.23    0.26
   5  -8  -7    0.89    0.14
   4  -8  -7    1.54    0.15
   4  -8  -7    1.42    0.25
   3  -8  -7    0.03    0.05
   3  -8  -7   -0.08    0.09
   2  -8  -7    5.82    0.40
   2  -8  -7    5.25    0.22
   1  -8  -7    0.54    0.06
   1  -8  -7    0.34    0.14
  -1   8   7    0.81    0.17
   0  -8  -7    0.51    0.06
   0  -8  -7    0.62    0.07
   0  -8  -7    0.44    0.13
   0   8   7    0.77    0.16
  -1  -8  -7    6.13    0.22
  -1  -8  -7    5.42    0.36
  -1  -8  -7    5.79    0.23
   1   8   7    5.40    0.36
  -2  -8  -7    3.87    0.20
   2   8   7    4.15    0.30
  -3  -8  -7    8.47    0.36
   3   8   7    9.08    0.45
  -4  -8  -7    5.24    0.29
   4   8   7    5.02    0.20
   4   8   7    4.82    0.32
  -5  -8  -7    0.30    0.10
   5   8   7    0.21    0.07
   5   8   7    0.26    0.11
  -6  -8  -7    2.22    0.23
   6   8   7    1.85    0.22
   6   8   7    1.95    0.18
  -7  -8  -7    0.07    0.08
   7   8   7   -0.07    0.08
   7   8   7    0.11    0.08
  -8  -8  -7    5.10    0.39
  -8  -8  -7    5.45    0.25
   8   8   7    5.08    0.34
   8   8   7    5.55    0.41
  -9  -8  -7    0.01    0.06
  -9  -8  -7   -0.01    0.09
   9   8   7   -0.06    0.06
   9   8   7   -0.06    0.12
 -10  -8  -7    0.12    0.13
 -10  -8  -7    0.17    0.09
  10   8   7    0.33    0.13
  10   8   7    0.21    0.18
   4  -9  -7    0.28    0.15
   4  -9  -7    0.31    0.10
   3  -9  -7    0.90    0.12
   3  -9  -7    0.71    0.19
   2  -9  -7   11.50    0.63
   2  -9  -7   11.35    0.39
  -2   9   7   11.07    0.63
   1  -9  -7    1.75    0.26
   1  -9  -7    1.83    0.13
  -1   9   7    1.64    0.25
   0  -9  -7   -0.03    0.04
   0  -9  -7   -0.02    0.08
   0   9   7   -0.08    0.07
  -1  -9  -7    2.88    0.17
  -1  -9  -7    2.47    0.27
   1   9   7    2.71    0.28
  -2  -9  -7    1.79    0.14
   2   9   7    1.59    0.21
  -3  -9  -7    3.55    0.22
   3   9   7    3.18    0.29
  -4  -9  -7    0.15    0.08
   4   9   7    0.25    0.11
   4   9   7    0.18    0.06
  -5  -9  -7    7.15    0.38
   5   9   7    7.37    0.43
   5   9   7    6.48    0.31
  -6  -9  -7   14.30    0.61
   6   9   7   13.13    0.62
   6   9   7   14.15    0.54
  -7  -9  -7    9.45    0.51
   7   9   7    9.17    0.45
   7   9   7   10.15    0.55
  -8  -9  -7    1.11    0.21
   8   9   7    0.88    0.16
   8   9   7    1.46    0.24
  -9  -9  -7    0.28    0.14
  -9  -9  -7    0.42    0.09
   9   9   7    0.17    0.11
   9   9   7    0.42    0.19
 -10  -9  -7    0.71    0.20
 -10  -9  -7    0.96    0.14
  10   9   7    1.03    0.20
  10   9   7    1.15    0.28
   3 -10  -7    0.28    0.16
   3 -10  -7    0.42    0.11
  -3  10   7    0.51    0.19
   2 -10  -7    0.98    0.23
   2 -10  -7    0.67    0.11
  -2  10   7    0.99    0.23
   1 -10  -7    0.26    0.07
   1 -10  -7    0.38    0.15
  -1  10   7    0.34    0.15
   0 -10  -7    0.14    0.13
   0 -10  -7    0.20    0.06
   0  10   7    0.09    0.13
  -1 -10  -7    1.72    0.25
  -1 -10  -7    1.84    0.15
   1  10   7    1.71    0.25
  -2 -10  -7    5.85    0.29
   2  10   7    5.52    0.40
  -3 -10  -7    3.82    0.25
   3  10   7    3.62    0.33
   3  10   7    4.34    0.19
  -4 -10  -7    1.99    0.20
   4  10   7    1.94    0.25
   4  10   7    2.00    0.16
  -5 -10  -7    7.09    0.39
   5  10   7    7.64    0.46
   5  10   7    6.87    0.33
  -6 -10  -7    2.35    0.25
   6  10   7    2.42    0.21
   6  10   7    2.75    0.30
  -7 -10  -7    2.59    0.28
   7  10   7    2.32    0.29
   7  10   7    2.57    0.23
  -8 -10  -7    0.04    0.10
   8  10   7    0.17    0.10
   8  10   7    0.33    0.16
  -9 -10  -7    0.13    0.12
   9  10   7    0.14    0.14
   9  10   7    0.20    0.11
   1 -11  -7    0.39    0.18
   1 -11  -7    0.40    0.10
  -1  11   7    0.14    0.16
   0 -11  -7    0.76    0.12
   0 -11  -7    0.73    0.21
   0  11   7    0.44    0.18
  -1 -11  -7    0.49    0.10
   1  11   7    0.40    0.16
  -2 -11  -7    7.07    0.34
  -2 -11  -7    6.83    0.34
   2  11   7    6.18    0.46
  -3 -11  -7    4.16    0.28
   3  11   7    4.48    0.23
   3  11   7    4.37    0.38
  -4 -11  -7    1.96    0.21
   4  11   7    2.55    0.19
   4  11   7    2.13    0.28
  -5 -11  -7    4.09    0.31
   5  11   7    5.04    0.39
   5  11   7    4.78    0.28
  -6 -11  -7    7.83    0.46
   6  11   7    8.27    0.41
   6  11   7    7.32    0.49
  -7 -11  -7    2.72    0.29
   7  11   7    3.09    0.26
   7  11   7    2.75    0.33
  -8 -11  -7    0.10    0.12
   8  11   7    0.30    0.16
   8  11   7    0.17    0.11
  -1 -12  -7    4.83    0.29
   1  12   7    4.62    0.44
  -2 -12  -7    0.86    0.14
   2  12   7    1.41    0.26
   2  12   7    1.01    0.13
  -3 -12  -7    0.65    0.14
  -3 -12  -7    0.71    0.14
   3  12   7    0.61    0.19
   3  12   7    0.53    0.11
  -4 -12  -7    0.59    0.14
   4  12   7    0.83    0.13
   4  12   7    0.97    0.23
  -5 -12  -7    0.94    0.18
   5  12   7    0.94    0.15
   5  12   7    0.74    0.21
  -6 -12  -7    0.15    0.11
   6  12   7    0.15    0.10
   6  12   7    0.21    0.14
   5   6  -8    2.01    0.22
   4   6  -8    1.10    0.18
   3   6  -8    0.23    0.11
  -3  -6   8    0.33    0.16
   2   6  -8    2.78    0.25
  -2  -6   8    2.56    0.31
   1   6  -8    0.20    0.10
  -1  -6   8    0.07    0.13
   0   6  -8    1.78    0.21
   0  -6   8    1.33    0.25
  -1   6  -8    7.22    0.42
   1  -6   8    7.45    0.51
  -2   6  -8    0.51    0.14
   2  -6   8    0.77    0.21
   6   5  -8    2.39    0.22
   5   5  -8    9.11    0.43
   4   5  -8    5.19    0.32
   3   5  -8    5.35    0.32
   2   5  -8   -0.02    0.07
  -2  -5   8   -0.09    0.09
   1   5  -8    6.59    0.36
  -1  -5   8    5.63    0.42
   0   5  -8    0.10    0.09
   0  -5   8    0.26    0.14
  -1   5  -8    0.06    0.09
   1  -5   8    0.04    0.10
  -2   5  -8   -0.02    0.08
   2  -5   8   -0.08    0.09
  -3   5  -8    0.16    0.11
   3  -5   8   -0.08    0.09
  -4   5  -8    0.27    0.13
   4  -5   8    0.30    0.16
   7   4  -8    4.68    0.28
  -7  -4   8    4.80    0.36
   6   4  -8    1.10    0.15
  -6  -4   8    1.05    0.19
   5   4  -8    0.52    0.12
  -5  -4   8    0.50    0.14
   4   4  -8    0.87    0.14
  -4  -4   8    0.86    0.16
   3   4  -8    3.68    0.25
  -3  -4   8    4.24    0.30
   2   4  -8    0.75    0.13
  -2  -4   8    0.65    0.14
   1   4  -8    0.21    0.09
  -1  -4   8    0.20    0.13
  -1  -4   8    0.34    0.11
  -1  -4   8    0.17    0.13
   0   4  -8    4.40    0.28
   0  -4   8    4.16    0.40
   0  -4   8    4.57    0.37
   0  -4   8    4.73    0.31
  -1   4  -8    0.53    0.12
   1  -4   8    0.60    0.20
   1  -4   8    0.43    0.15
  -2   4  -8    6.39    0.36
   2  -4   8    5.46    0.47
   2  -4   8    5.92    0.42
  -3   4  -8    0.10    0.08
   3  -4   8    0.33    0.17
   3  -4   8    0.10    0.11
  -4   4  -8    3.09    0.27
   4  -4   8    3.14    0.38
   4  -4   8    3.10    0.34
  -5   4  -8    2.17    0.25
   5  -4   8    2.23    0.30
   8   3  -8    0.36    0.09
  -8  -3   8    0.54    0.16
   7   3  -8    0.86    0.12
   7   3  -8    0.55    0.18
  -7  -3   8    0.71    0.17
   6   3  -8    0.86    0.19
   6   3  -8    0.67    0.11
  -6  -3   8    0.73    0.16
   5   3  -8    2.00    0.26
   5   3  -8    2.06    0.17
  -5  -3   8    1.87    0.22
   4   3  -8    0.15    0.10
   4   3  -8    0.11    0.07
  -4  -3   8    0.14    0.09
   3   3  -8    5.05    0.36
   3   3  -8    4.91    0.26
  -3  -3   8    4.05    0.35
  -3  -3   8    4.23    0.29
   2   3  -8   19.58    0.78
   2   3  -8   18.32    0.61
  -2  -3   8   18.92    0.69
  -2  -3   8   17.70    0.83
   1   3  -8    7.84    0.35
   1   3  -8    7.59    0.45
  -1  -3   8    7.80    0.39
  -1  -3   8    6.76    0.47
   0   3  -8    8.23    0.38
   0   3  -8    9.45    0.51
   0  -3   8    9.24    0.43
   0  -3   8    8.79    0.55
  -1   3  -8    1.38    0.16
   1  -3   8    1.35    0.17
   1  -3   8    1.47    0.22
   1  -3   8    1.14    0.23
  -2   3  -8    3.22    0.24
   2  -3   8    2.86    0.24
   2  -3   8    2.66    0.32
   2  -3   8    3.06    0.30
  -3   3  -8    1.77    0.19
   3  -3   8    2.02    0.26
   3  -3   8    1.49    0.26
  -4   3  -8    4.41    0.30
   4  -3   8    4.58    0.38
   4  -3   8    4.82    0.44
  -5   3  -8    0.54    0.14
   5  -3   8    0.69    0.21
   5  -3   8    0.53    0.16
  -6   3  -8    1.10    0.19
   6  -3   8    0.66    0.20
   6  -3   8    1.44    0.27
   8   2  -8    0.23    0.12
   8   2  -8    0.02    0.06
  -8  -2   8   -0.02    0.10
   7   2  -8    0.15    0.11
   7   2  -8    0.09    0.06
  -7  -2   8   -0.06    0.08
   6   2  -8    0.02    0.08
   6   2  -8   -0.01    0.05
  -6  -2   8    0.00    0.08
   5   2  -8    0.99    0.11
   5   2  -8    0.92    0.18
  -5  -2   8    1.04    0.16
   4   2  -8    0.49    0.14
   4   2  -8    0.46    0.09
  -4  -2   8    0.76    0.16
  -4  -2   8    0.51    0.12
   3   2  -8    4.81    0.25
   3   2  -8    5.25    0.35
  -3  -2   8    5.39    0.31
  -3  -2   8    4.93    0.36
   2   2  -8    8.99    0.47
   2   2  -8    9.47    0.37
  -2  -2   8    9.15    0.42
  -2  -2   8    8.63    0.51
   1   2  -8   10.61    0.40
   1   2  -8   10.90    0.52
  -1  -2   8    9.57    0.44
  -1  -2   8   10.03    0.56
   0   2  -8   11.40    0.43
   0   2  -8   11.74    0.55
   0  -2   8   10.48    0.59
   0  -2   8   10.98    0.47
  -1   2  -8   31.54    1.05
  -1   2  -8   30.65    0.87
   1  -2   8   27.75    0.90
   1  -2   8   30.29    1.16
  -2   2  -8   22.18    0.70
  -2   2  -8   21.23    0.84
   2  -2   8   22.07    0.82
   2  -2   8   21.55    0.93
   2  -2   8   20.71    0.73
  -3   2  -8    4.71    0.28
   3  -2   8    4.51    0.29
   3  -2   8    4.49    0.39
   3  -2   8    3.86    0.33
  -4   2  -8    1.67    0.19
   4  -2   8    1.78    0.20
   4  -2   8    1.72    0.27
   4  -2   8    1.55    0.23
  -5   2  -8    1.00    0.17
   5  -2   8    0.99    0.20
   5  -2   8    1.05    0.23
  -6   2  -8    0.26    0.12
   6  -2   8    0.33    0.15
   6  -2   8    0.13    0.14
  -7   2  -8    3.76    0.31
   7  -2   8    3.63    0.38
   7  -2   8    3.13    0.35
   8   1  -8    0.06    0.10
   8   1  -8    0.29    0.14
  -8  -1   8    0.04    0.11
   7   1  -8    0.33    0.06
   7   1  -8    0.41    0.14
   7   1  -8    0.38    0.13
  -7  -1   8    0.30    0.12
   6   1  -8    4.02    0.31
   6   1  -8    4.05    0.18
  -6  -1   8    4.12    0.29
   5   1  -8    2.75    0.15
   5   1  -8    2.76    0.26
  -5  -1   8    3.10    0.24
   4   1  -8    6.15    0.25
   4   1  -8    5.80    0.36
  -4  -1   8    6.58    0.34
  -4  -1   8    6.79    0.39
   3   1  -8   12.80    0.55
   3   1  -8   13.07    0.41
  -3  -1   8   12.39    0.49
  -3  -1   8   13.22    0.60
   2   1  -8    6.34    0.26
   2   1  -8    5.63    0.34
  -2  -1   8    6.41    0.32
  -2  -1   8    5.73    0.39
   1   1  -8    9.32    0.45
   1   1  -8    9.53    0.34
  -1  -1   8    9.06    0.50
  -1  -1   8    8.80    0.39
   0   1  -8    7.20    0.30
   0   1  -8    6.97    0.39
   0  -1   8    7.03    0.34
   0  -1   8    6.71    0.43
  -1   1  -8    0.14    0.09
  -1   1  -8    0.11    0.06
   1  -1   8    0.04    0.10
   1  -1   8    0.07    0.06
  -2   1  -8    0.60    0.15
  -2   1  -8    0.57    0.10
   2  -1   8    0.38    0.15
   2  -1   8    0.49    0.11
  -3   1  -8    5.28    0.37
  -3   1  -8    5.10    0.28
   3  -1   8    5.00    0.39
   3  -1   8    4.70    0.29
   3  -1   8    5.32    0.36
  -4   1  -8    0.12    0.08
  -4   1  -8    0.33    0.13
   4  -1   8    0.18    0.09
   4  -1   8    0.19    0.10
   4  -1   8    0.24    0.13
  -5   1  -8    1.61    0.19
   5  -1   8    1.61    0.20
   5  -1   8    1.94    0.27
   5  -1   8    1.30    0.22
  -6   1  -8    0.22    0.10
   6  -1   8    0.15    0.11
   6  -1   8    0.02    0.11
  -7   1  -8    1.26    0.19
   7  -1   8    1.18    0.24
   7  -1   8    1.11    0.24
  -8   1  -8    2.42    0.26
   8  -1   8    2.49    0.32
   8   0  -8    2.13    0.26
   8   0  -8    2.74    0.29
  -8   0   8    2.63    0.26
   7   0  -8    1.67    0.21
   7   0  -8    1.94    0.23
  -7   0   8    1.70    0.20
   6   0  -8    5.28    0.34
   6   0  -8    5.10    0.33
  -6   0   8    5.22    0.31
   5   0  -8    3.43    0.25
   5   0  -8    4.02    0.28
  -5   0   8    3.41    0.23
   4   0  -8    5.92    0.19
   4   0  -8    6.61    0.36
   4   0  -8    6.45    0.31
  -4   0   8    6.18    0.31
  -4   0   8    6.66    0.37
   3   0  -8    5.48    0.19
   3   0  -8    5.36    0.32
  -3   0   8    5.71    0.28
  -3   0   8    5.10    0.34
   2   0  -8   47.30    1.32
   2   0  -8   48.00    1.12
  -2   0   8   46.20    1.49
  -2   0   8   45.99    1.22
   1   0  -8   24.31    0.80
   1   0  -8   24.65    0.64
  -1   0   8   24.57    0.72
  -1   0   8   22.97    0.89
   0   0  -8   20.37    0.56
   0   0  -8   19.82    0.70
   0   0   8   19.75    0.81
   0   0   8   19.85    0.63
  -1   0  -8    0.16    0.06
  -1   0  -8    0.26    0.09
   1   0   8    0.15    0.07
   1   0   8    0.29    0.12
  -2   0  -8    0.41    0.08
  -2   0  -8    0.44    0.12
   2   0   8    0.30    0.09
   2   0   8    0.44    0.15
  -3   0  -8    0.13    0.06
  -3   0  -8    0.07    0.08
   3   0   8    0.08    0.07
   3   0   8    0.04    0.10
  -4   0  -8    2.97    0.28
  -4   0  -8    2.40    0.19
   4   0   8    2.13    0.26
   4   0   8    2.74    0.22
  -5   0  -8    2.56    0.29
  -5   0  -8    2.70    0.22
   5   0   8    2.83    0.24
   5   0   8    2.64    0.27
   5   0   8    2.81    0.31
  -6   0  -8    0.57    0.13
   6   0   8    0.41    0.16
   6   0   8    0.41    0.15
   6   0   8    0.57    0.14
  -7   0  -8    1.23    0.18
   7   0   8    1.24    0.24
   7   0   8    1.24    0.23
  -8   0  -8    0.97    0.18
   8   0   8    0.97    0.23
  -9   0  -8    0.06    0.11
   9   0   8    0.29    0.16
   8  -1  -8    0.06    0.11
   8  -1  -8   -0.02    0.08
  -8   1   8    0.20    0.11
   7  -1  -8    2.34    0.25
   7  -1  -8    2.26    0.24
  -7   1   8    2.60    0.23
   6  -1  -8    2.39    0.23
   6  -1  -8    1.97    0.21
  -6   1   8    2.58    0.21
   5  -1  -8    2.88    0.23
   5  -1  -8    2.75    0.22
  -5   1   8    2.51    0.19
   4  -1  -8    4.17    0.25
   4  -1  -8    3.79    0.25
  -4   1   8    4.25    0.23
   3  -1  -8    7.35    0.34
   3  -1  -8    6.31    0.29
  -3   1   8    6.58    0.28
  -3   1   8    6.87    0.37
   2  -1  -8    0.82    0.12
  -2   1   8    0.76    0.15
  -2   1   8    1.06    0.11
   1  -1  -8    1.67    0.16
  -1   1   8    1.52    0.19
  -1   1   8    1.67    0.13
   0  -1  -8    2.97    0.13
   0  -1  -8    2.57    0.12
   0  -1  -8    2.94    0.21
   0  -1  -8    2.94    0.13
   0   1   8    2.89    0.17
   0   1   8    2.72    0.25
  -1  -1  -8    1.05    0.14
  -1  -1  -8    1.07    0.09
   1   1   8    1.23    0.18
   1   1   8    1.09    0.11
  -2  -1  -8    1.33    0.11
  -2  -1  -8    0.87    0.14
   2   1   8    1.46    0.20
   2   1   8    1.06    0.12
  -3  -1  -8   80.21    1.91
  -3  -1  -8   81.83    2.13
   3   1   8   80.82    2.40
   3   1   8   81.00    1.98
  -4  -1  -8    4.71    0.33
  -4  -1  -8    4.46    0.25
   4   1   8    5.08    0.28
   4   1   8    4.08    0.34
  -5  -1  -8    0.14    0.08
  -5  -1  -8    0.25    0.12
   5   1   8    0.14    0.11
   5   1   8    0.07    0.07
  -6  -1  -8    1.38    0.16
  -6  -1  -8    1.95    0.26
   6   1   8    1.45    0.18
   6   1   8    1.68    0.24
  -7  -1  -8   -0.03    0.06
   7   1   8   -0.06    0.07
   7   1   8   -0.09    0.10
  -8  -1  -8    3.01    0.26
   8   1   8    3.09    0.34
  -9  -1  -8    3.02    0.28
   9   1   8    3.98    0.39
   8  -2  -8    1.20    0.20
   8  -2  -8    0.88    0.20
  -8   2   8    0.86    0.17
   7  -2  -8    0.64    0.15
   7  -2  -8    0.57    0.16
  -7   2   8    0.45    0.12
   6  -2  -8    0.11    0.08
   6  -2  -8    0.13    0.07
  -6   2   8    0.14    0.08
   5  -2  -8    0.04    0.06
   5  -2  -8    0.10    0.08
  -5   2   8    0.02    0.07
   4  -2  -8    5.40    0.30
   4  -2  -8    5.91    0.30
  -4   2   8    5.83    0.25
   3  -2  -8    1.65    0.15
   3  -2  -8    1.89    0.16
  -3   2   8    1.66    0.18
  -3   2   8    1.87    0.13
   2  -2  -8   23.96    0.73
   2  -2  -8   24.43    0.70
  -2   2   8   24.99    0.63
  -2   2   8   24.81    0.86
   1  -2  -8    2.63    0.18
  -1   2   8    2.56    0.23
  -1   2   8    2.72    0.13
   0  -2  -8   19.56    0.63
   0   2   8   19.46    0.75
   0   2   8   20.08    0.53
  -1  -2  -8   12.03    0.45
   1   2   8   10.95    0.53
   1   2   8   11.59    0.37
  -2  -2  -8   75.88    1.90
  -2  -2  -8   73.31    1.68
  -2  -2  -8   74.69    1.67
   2   2   8   74.84    1.76
   2   2   8   70.59    2.17
  -3  -2  -8    1.37    0.17
  -3  -2  -8    1.46    0.11
   3   2   8    1.82    0.15
   3   2   8    1.56    0.20
  -4  -2  -8    2.97    0.18
  -4  -2  -8    2.74    0.25
   4   2   8    2.65    0.27
   4   2   8    2.62    0.19
  -5  -2  -8   49.60    1.49
  -5  -2  -8   50.65    1.29
   5   2   8   49.75    1.36
   5   2   8   50.21    1.63
  -6  -2  -8    0.25    0.12
  -6  -2  -8    0.35    0.09
   6   2   8    0.14    0.08
   6   2   8    0.27    0.13
  -7  -2  -8    1.37    0.23
  -7  -2  -8    0.80    0.14
   7   2   8    0.90    0.19
   7   2   8    0.62    0.14
  -8  -2  -8    0.35    0.11
   8   2   8    0.35    0.15
   8   2   8    0.50    0.14
  -9  -2  -8    3.30    0.28
 -10  -2  -8   10.76    0.54
   8  -3  -8    0.10    0.11
   8  -3  -8   -0.07    0.07
  -8   3   8    0.00    0.10
   7  -3  -8    0.17    0.11
   7  -3  -8    0.41    0.12
  -7   3   8    0.16    0.10
   6  -3  -8    1.39    0.17
   6  -3  -8    1.15    0.18
  -6   3   8    1.20    0.14
   5  -3  -8    1.76    0.17
   5  -3  -8    1.59    0.19
  -5   3   8    1.53    0.14
   4  -3  -8    0.99    0.14
   4  -3  -8    0.56    0.10
  -4   3   8    0.89    0.09
   3  -3  -8    2.27    0.19
   3  -3  -8    1.96    0.15
  -3   3   8    2.26    0.20
   2  -3  -8   17.96    0.58
   2  -3  -8   18.18    0.55
  -2   3   8   18.49    0.68
   1  -3  -8    1.91    0.14
   1  -3  -8    2.11    0.13
   1  -3  -8    1.86    0.13
  -1   3   8    2.07    0.20
   0  -3  -8    1.04    0.11
   0  -3  -8    1.16    0.10
   0  -3  -8    1.20    0.10
   0   3   8    1.24    0.17
  -1  -3  -8   10.41    0.36
  -1  -3  -8   10.05    0.38
   1   3   8   10.37    0.28
   1   3   8    9.82    0.48
  -2  -3  -8   92.85    2.25
   2   3   8   91.60    2.09
   2   3   8   90.12    2.61
  -3  -3  -8   37.75    0.88
  -3  -3  -8   38.14    0.88
  -3  -3  -8   37.42    1.09
   3   3   8   35.91    1.25
   3   3   8   37.77    0.97
  -4  -3  -8    7.03    0.26
  -4  -3  -8    6.93    0.37
   4   3   8    7.00    0.31
  -5  -3  -8    6.91    0.40
  -5  -3  -8    7.06    0.29
   5   3   8    6.94    0.43
   5   3   8    7.12    0.34
  -6  -3  -8    0.33    0.09
  -6  -3  -8    0.42    0.13
   6   3   8    0.57    0.15
   6   3   8    0.49    0.12
  -7  -3  -8    0.43    0.11
  -7  -3  -8    0.36    0.14
   7   3   8    0.44    0.12
   7   3   8    0.42    0.14
  -8  -3  -8    0.57    0.17
  -8  -3  -8    0.54    0.13
   8   3   8    0.83    0.16
   8   3   8    0.59    0.17
  -9  -3  -8    1.64    0.20
   9   3   8    1.75    0.23
 -10  -3  -8    0.28    0.12
   7  -4  -8    2.21    0.22
   7  -4  -8    2.27    0.28
  -7   4   8    2.24    0.21
   6  -4  -8    2.90    0.29
   6  -4  -8    2.53    0.21
  -6   4   8    2.36    0.18
   5  -4  -8   10.66    0.43
   5  -4  -8   10.40    0.52
  -5   4   8   11.16    0.35
   4  -4  -8    0.08    0.08
   4  -4  -8    0.03    0.04
   3  -4  -8    0.01    0.06
   3  -4  -8    0.04    0.04
   2  -4  -8    0.29    0.06
   2  -4  -8    0.19    0.05
   2  -4  -8    0.29    0.08
  -2   4   8    0.20    0.09
   1  -4  -8    8.73    0.29
   1  -4  -8    8.43    0.28
   1  -4  -8    9.29    0.36
   0  -4  -8   14.12    0.47
   0  -4  -8   14.46    0.43
   0  -4  -8   14.09    0.41
   0   4   8   14.77    0.48
  -1  -4  -8  130.23    2.96
  -1  -4  -8  131.41    3.00
   1   4   8  127.39    3.03
  -2  -4  -8   80.81    1.94
  -2  -4  -8   81.98    2.00
   2   4   8   82.19    1.94
  -3  -4  -8    8.24    0.37
   3   4   8    7.84    0.28
  -4  -4  -8   12.12    0.51
  -4  -4  -8   11.65    0.31
  -4  -4  -8   12.10    0.32
   4   4   8   11.70    0.41
  -5  -4  -8    1.12    0.10
  -5  -4  -8    1.06    0.10
  -5  -4  -8    1.37    0.18
   5   4   8    1.04    0.13
  -6  -4  -8    0.01    0.06
  -6  -4  -8    0.05    0.05
   6   4   8    0.02    0.07
   6   4   8   -0.02    0.05
  -7  -4  -8    0.39    0.14
  -7  -4  -8    0.58    0.11
   7   4   8    0.61    0.13
   7   4   8    0.58    0.16
  -8  -4  -8    2.12    0.28
  -8  -4  -8    2.46    0.21
   8   4   8    2.48    0.25
   8   4   8    2.60    0.28
  -9  -4  -8    0.41    0.12
   9   4   8    0.17    0.11
   9   4   8    0.34    0.15
 -10  -4  -8    0.62    0.15
   7  -5  -8    0.03    0.11
   7  -5  -8    0.07    0.08
  -7   5   8    0.10    0.09
   6  -5  -8   11.95    0.50
   6  -5  -8   13.27    0.64
  -6   5   8   11.90    0.43
   5  -5  -8   11.15    0.44
   5  -5  -8   10.89    0.55
   4  -5  -8    6.78    0.40
   4  -5  -8    6.76    0.29
   3  -5  -8    5.43    0.34
   3  -5  -8    5.57    0.23
   2  -5  -8    1.67    0.18
   2  -5  -8    1.85    0.11
   2  -5  -8    1.78    0.11
   1  -5  -8    0.97    0.07
   1  -5  -8    0.98    0.07
   1  -5  -8    0.89    0.13
   0  -5  -8    5.48    0.19
   0  -5  -8    5.08    0.27
   0  -5  -8    5.06    0.17
   0   5   8    5.50    0.28
  -1  -5  -8   27.83    0.73
  -1  -5  -8   27.60    0.71
  -1  -5  -8   27.75    0.81
   1   5   8   28.49    0.81
  -2  -5  -8    2.81    0.17
  -2  -5  -8    2.59    0.15
   2   5   8    2.79    0.17
  -3  -5  -8    0.02    0.04
   3   5   8   -0.02    0.04
   3   5   8   -0.03    0.02
  -4  -5  -8    0.76    0.13
   4   5   8    0.96    0.12
   4   5   8    0.76    0.09
  -5  -5  -8    0.44    0.05
  -5  -5  -8    0.42    0.11
  -5  -5  -8    0.46    0.05
   5   5   8    0.55    0.09
   5   5   8    0.63    0.12
  -6  -5  -8    8.77    0.32
  -6  -5  -8    9.25    0.47
   6   5   8    9.12    0.42
   6   5   8    7.84    0.38
  -7  -5  -8    0.16    0.07
  -7  -5  -8    0.16    0.10
   7   5   8    0.14    0.11
   7   5   8    0.04    0.07
  -8  -5  -8    0.05    0.06
  -8  -5  -8    0.00    0.06
  -8  -5  -8    0.05    0.09
   8   5   8    0.11    0.08
   8   5   8    0.04    0.09
  -9  -5  -8   -0.04    0.08
  -9  -5  -8    0.03    0.07
  -9  -5  -8    0.07    0.08
   9   5   8    0.01    0.08
   9   5   8    0.02    0.09
 -10  -5  -8    0.04    0.08
 -10  -5  -8    0.31    0.11
  10   5   8    0.15    0.12
   6  -6  -8    0.92    0.14
   6  -6  -8    0.53    0.17
  -6   6   8    0.84    0.11
   5  -6  -8    0.05    0.09
   5  -6  -8    0.13    0.07
   4  -6  -8    2.71    0.17
   4  -6  -8    2.96    0.29
   3  -6  -8    2.52    0.14
   3  -6  -8    2.47    0.25
   2  -6  -8   20.22    0.53
   2  -6  -8   20.10    0.52
   2  -6  -8   21.09    0.76
   1  -6  -8    1.40    0.18
   0  -6  -8   12.55    0.51
   0   6   8   12.43    0.51
  -1  -6  -8   78.20    1.81
  -1  -6  -8   80.12    1.84
  -1  -6  -8   77.97    2.02
   1   6   8   80.32    2.03
  -2  -6  -8    1.01    0.09
  -2  -6  -8    0.93    0.10
   2   6   8    0.88    0.12
  -3  -6  -8    1.23    0.13
   3   6   8    1.28    0.14
  -4  -6  -8   22.08    0.74
   4   6   8   22.41    0.71
   4   6   8   22.96    0.60
  -5  -6  -8   27.74    0.91
   5   6   8   27.85    0.87
   5   6   8   28.26    0.79
  -6  -6  -8    4.65    0.33
  -6  -6  -8    4.40    0.16
   6   6   8    4.37    0.26
   6   6   8    4.36    0.30
  -7  -6  -8    0.03    0.05
  -7  -6  -8    0.07    0.08
   7   6   8   -0.06    0.09
   7   6   8    0.09    0.07
  -8  -6  -8    1.21    0.22
  -8  -6  -8    1.58    0.16
   8   6   8    1.40    0.19
   8   6   8    1.79    0.24
  -9  -6  -8    0.69    0.19
  -9  -6  -8    0.91    0.14
   9   6   8    0.67    0.16
   9   6   8    0.37    0.18
 -10  -6  -8    0.40    0.12
  10   6   8    0.47    0.15
   6  -7  -8    4.80    0.30
   6  -7  -8    4.65    0.42
   5  -7  -8    0.54    0.11
   5  -7  -8    0.67    0.19
   4  -7  -8    1.68    0.25
   4  -7  -8    1.83    0.15
   3  -7  -8    4.86    0.21
   3  -7  -8    4.70    0.36
   2  -7  -8   16.53    0.70
   2  -7  -8   16.39    0.44
   2  -7  -8   17.15    0.46
   1  -7  -8    0.03    0.07
  -1   7   8   -0.01    0.08
   0  -7  -8   37.19    1.15
   0   7   8   36.90    1.15
  -1  -7  -8    2.96    0.14
  -1  -7  -8    3.59    0.26
  -1  -7  -8    3.19    0.13
   1   7   8    3.40    0.26
  -2  -7  -8    2.03    0.14
  -2  -7  -8    2.36    0.13
   2   7   8    2.49    0.22
  -3  -7  -8    2.30    0.17
   3   7   8    2.88    0.22
  -4  -7  -8    4.51    0.27
   4   7   8    4.37    0.18
   4   7   8    4.22    0.27
  -5  -7  -8   12.12    0.52
   5   7   8   11.92    0.51
   5   7   8   12.29    0.42
  -6  -7  -8   10.62    0.51
   6   7   8   11.99    0.52
   6   7   8   10.42    0.44
  -7  -7  -8    3.32    0.15
  -7  -7  -8    3.32    0.30
   7   7   8    4.03    0.32
   7   7   8    3.30    0.25
  -8  -7  -8    1.34    0.22
  -8  -7  -8    1.54    0.14
   8   7   8    2.07    0.26
   8   7   8    1.28    0.18
  -9  -7  -8    1.96    0.18
  -9  -7  -8    1.50    0.25
   9   7   8    1.79    0.23
   9   7   8    1.41    0.25
 -10  -7  -8    1.04    0.16
  10   7   8    1.07    0.20
  10   7   8    1.20    0.25
   5  -8  -8    0.00    0.07
   5  -8  -8    0.00    0.11
   4  -8  -8    0.65    0.20
   4  -8  -8    0.30    0.08
   3  -8  -8    0.03    0.05
   3  -8  -8   -0.07    0.08
   2  -8  -8    7.10    0.45
   2  -8  -8    6.20    0.23
   1  -8  -8    2.05    0.11
   1  -8  -8    1.57    0.22
  -1   8   8    1.66    0.23
   0  -8  -8    0.25    0.11
   0   8   8    0.21    0.10
  -1  -8  -8    0.75    0.16
  -1  -8  -8    0.59    0.06
  -1  -8  -8    0.67    0.07
   1   8   8    0.70    0.15
  -2  -8  -8    4.87    0.22
   2   8   8    4.64    0.32
  -3  -8  -8   24.13    0.73
   3   8   8   23.89    0.83
  -4  -8  -8   34.28    1.01
   4   8   8   36.07    1.09
   4   8   8   33.48    0.84
  -5  -8  -8   17.26    0.66
   5   8   8   18.93    0.70
   5   8   8   17.70    0.56
  -6  -8  -8    0.05    0.08
   6   8   8    0.14    0.08
   6   8   8    0.15    0.10
  -7  -8  -8    0.36    0.13
   7   8   8    0.17    0.08
   7   8   8    0.33    0.14
  -8  -8  -8    1.73    0.11
  -8  -8  -8    1.67    0.24
   8   8   8    1.77    0.21
   8   8   8    1.81    0.26
  -9  -8  -8    2.33    0.17
  -9  -8  -8    2.52    0.31
   9   8   8    2.75    0.33
   9   8   8    2.65    0.27
 -10  -8  -8   -0.07    0.06
 -10  -8  -8   -0.03    0.10
  10   8   8   -0.13    0.14
  10   8   8   -0.02    0.08
   4  -9  -8    1.34    0.27
   4  -9  -8    1.96    0.17
   3  -9  -8    6.86    0.29
   3  -9  -8    7.29    0.51
   2  -9  -8    2.84    0.33
   2  -9  -8    2.83    0.16
  -2   9   8    2.84    0.32
   1  -9  -8    1.55    0.10
   1  -9  -8    1.58    0.24
  -1   9   8    1.88    0.26
   0  -9  -8   -0.01    0.03
   0  -9  -8    0.07    0.10
   0   9   8    0.04    0.10
  -1  -9  -8    1.28    0.21
  -1  -9  -8    1.39    0.11
   1   9   8    1.32    0.21
  -2  -9  -8    6.55    0.28
   2   9   8    6.71    0.41
  -3  -9  -8   11.66    0.44
   3   9   8   11.29    0.54
  -4  -9  -8   14.98    0.56
   4   9   8   14.74    0.63
   4   9   8   15.08    0.43
  -5  -9  -8    1.97    0.20
   5   9   8    1.97    0.23
   5   9   8    1.72    0.15
  -6  -9  -8    0.10    0.09
   6   9   8   -0.01    0.09
   6   9   8    0.14    0.08
  -7  -9  -8   -0.08    0.06
   7   9   8    0.21    0.12
   7   9   8    0.09    0.08
  -8  -9  -8    0.29    0.13
   8   9   8    0.14    0.10
   8   9   8    0.01    0.12
  -9  -9  -8    0.30    0.14
   9   9   8    0.29    0.12
   9   9   8    0.40    0.19
 -10  -9  -8    0.79    0.11
 -10  -9  -8    0.59    0.19
  10   9   8    0.39    0.20
  10   9   8    0.42    0.15
   3 -10  -8    3.55    0.40
   3 -10  -8    4.61    0.25
  -3  10   8    4.87    0.46
   2 -10  -8    1.39    0.13
   2 -10  -8    1.92    0.29
  -2  10   8    1.37    0.26
   1 -10  -8    0.22    0.06
   1 -10  -8    0.00    0.10
  -1  10   8    0.14    0.14
   0 -10  -8    2.08    0.28
   0 -10  -8    1.78    0.13
   0  10   8    1.90    0.27
  -1 -10  -8    4.87    0.23
  -1 -10  -8    4.32    0.37
  -1 -10  -8    4.69    0.23
   1  10   8    4.67    0.38
  -2 -10  -8    1.80    0.15
   2  10   8    1.21    0.21
  -3 -10  -8    6.30    0.32
   3  10   8    7.31    0.45
  -4 -10  -8    6.90    0.36
   4  10   8    6.82    0.43
   4  10   8    6.88    0.28
  -5 -10  -8    1.19    0.17
   5  10   8    1.23    0.21
   5  10   8    1.08    0.13
  -6 -10  -8    0.21    0.11
   6  10   8    0.19    0.12
   6  10   8    0.11    0.08
  -7 -10  -8   -0.04    0.08
   7  10   8    0.04    0.07
   7  10   8    0.14    0.11
  -8 -10  -8    0.50    0.15
   8  10   8    0.47    0.19
   8  10   8    0.45    0.13
  -9 -10  -8    0.99    0.22
   9  10   8    0.55    0.15
   9  10   8    1.15    0.26
   1 -11  -8    0.09    0.06
   1 -11  -8    0.26    0.16
  -1  11   8    0.37    0.18
   0 -11  -8    0.01    0.05
   0 -11  -8   -0.05    0.09
   0  11   8   -0.12    0.09
  -1 -11  -8    0.99    0.12
   1  11   8    0.64    0.20
  -2 -11  -8    1.41    0.15
   2  11   8    1.04    0.22
  -3 -11  -8    4.25    0.27
   3  11   8    3.84    0.36
  -4 -11  -8    0.58    0.13
   4  11   8    0.56    0.10
   4  11   8    0.57    0.17
  -5 -11  -8    1.63    0.21
   5  11   8    2.34    0.29
   5  11   8    2.13    0.19
  -6 -11  -8    2.09    0.24
   6  11   8    1.97    0.28
   6  11   8    1.97    0.20
  -7 -11  -8    0.07    0.10
   7  11   8    0.00    0.12
   7  11   8    0.10    0.09
  -8 -11  -8    1.25    0.23
   8  11   8    1.39    0.26
   8  11   8    1.46    0.21
  -2 -12  -8    0.41    0.11
   2  12   8    0.39    0.17
  -3 -12  -8    0.30    0.11
  -3 -12  -8    0.46    0.12
   3  12   8    0.30    0.16
  -4 -12  -8    0.28    0.11
   4  12   8    0.17    0.09
   4  12   8    0.39    0.17
  -5 -12  -8    0.37    0.13
   5  12   8    0.35    0.16
   5  12   8    0.20    0.10
  -6 -12  -8    2.49    0.27
   6  12   8    2.30    0.31
   6  12   8    2.46    0.23
   5   5  -9    0.24    0.11
   4   5  -9    0.72    0.14
   3   5  -9    0.03    0.08
   2   5  -9    0.35    0.12
   1   5  -9    1.07    0.17
   0   5  -9   14.91    0.61
   0  -5   9   14.84    0.74
  -1   5  -9    2.90    0.26
   1  -5   9    2.65    0.33
  -2   5  -9    1.79    0.23
   2  -5   9    2.23    0.31
   6   4  -9    1.12    0.15
  -6  -4   9    0.87    0.19
   5   4  -9    1.35    0.16
  -5  -4   9    1.05    0.20
   4   4  -9    0.49    0.12
  -4  -4   9    0.46    0.15
   3   4  -9    5.90    0.33
  -3  -4   9    5.32    0.36
   2   4  -9    2.13    0.20
  -2  -4   9    2.16    0.24
   1   4  -9    9.63    0.44
  -1  -4   9   10.11    0.64
  -1  -4   9   10.09    0.49
   0   4  -9    0.38    0.12
   0  -4   9    0.51    0.18
  -1   4  -9    4.45    0.30
   1  -4   9    3.79    0.42
  -2   4  -9    1.16    0.18
   2  -4   9    1.73    0.27
  -3   4  -9   -0.02    0.07
   3  -4   9    0.06    0.11
  -4   4  -9    0.11    0.11
   4  -4   9    0.11    0.12
   7   3  -9    1.35    0.14
  -7  -3   9    1.66    0.23
   6   3  -9    1.00    0.13
   6   3  -9    0.83    0.21
  -6  -3   9    0.81    0.18
   5   3  -9    0.11    0.07
   5   3  -9    0.05    0.11
  -5  -3   9    0.18    0.11
   4   3  -9    5.34    0.29
   4   3  -9    6.06    0.43
  -4  -3   9    5.20    0.35
   3   3  -9    2.49    0.29
   3   3  -9    2.50    0.20
  -3  -3   9    2.53    0.25
   2   3  -9    5.26    0.40
   2   3  -9    5.10    0.29
  -2  -3   9    5.43    0.43
  -2  -3   9    4.99    0.33
   1   3  -9   24.97    0.79
   1   3  -9   25.81    0.98
  -1  -3   9   25.12    0.87
  -1  -3   9   25.42    1.08
   0   3  -9   26.42    0.82
   0  -3   9   25.30    0.87
   0  -3   9   25.85    1.11
  -1   3  -9    5.42    0.32
   1  -3   9    5.47    0.46
   1  -3   9    6.16    0.36
  -2   3  -9   -0.11    0.05
   2  -3   9    0.03    0.11
  -3   3  -9    0.84    0.15
   3  -3   9    0.50    0.17
   3  -3   9    0.91    0.23
  -4   3  -9    1.53    0.20
   4  -3   9    1.51    0.26
  -5   3  -9    1.60    0.22
   5  -3   9    2.00    0.29
   7   2  -9    1.69    0.13
   7   2  -9    1.69    0.26
  -7  -2   9    1.94    0.24
   6   2  -9    0.47    0.16
   6   2  -9    0.40    0.08
  -6  -2   9    0.74    0.16
   5   2  -9    0.13    0.09
   5   2  -9    0.29    0.08
  -5  -2   9    0.20    0.10
   4   2  -9    4.05    0.35
   4   2  -9    3.87    0.22
  -4  -2   9    4.34    0.35
  -4  -2   9    3.28    0.27
   3   2  -9    0.70    0.17
   3   2  -9    0.75    0.11
  -3  -2   9    0.75    0.18
  -3  -2   9    0.75    0.15
   2   2  -9   10.21    0.39
   2   2  -9    9.74    0.52
  -2  -2   9    9.77    0.58
  -2  -2   9   10.24    0.47
   1   2  -9    0.05    0.06
   1   2  -9    0.12    0.09
  -1  -2   9   -0.03    0.09
  -1  -2   9    0.06    0.07
   0   2  -9    0.11    0.07
   0   2  -9    0.00    0.07
   0  -2   9    0.08    0.08
   0  -2   9   -0.06    0.09
  -1   2  -9    1.70    0.17
  -1   2  -9    1.18    0.22
   1  -2   9    1.55    0.26
   1  -2   9    1.61    0.19
  -2   2  -9    0.24    0.09
  -2   2  -9    0.26    0.12
   2  -2   9    0.00    0.10
   2  -2   9    0.17    0.10
  -3   2  -9    2.35    0.21
   3  -2   9    2.26    0.23
   3  -2   9    2.01    0.30
  -4   2  -9    0.30    0.11
   4  -2   9    0.29    0.15
  -5   2  -9    0.32    0.12
   5  -2   9    0.02    0.13
   5  -2   9    0.31    0.15
  -6   2  -9    0.08    0.09
   6  -2   9    0.10    0.11
   7   1  -9    3.34    0.32
  -7  -1   9    3.24    0.29
   6   1  -9    0.01    0.04
   6   1  -9    0.01    0.07
  -6  -1   9   -0.06    0.07
   5   1  -9    2.18    0.25
   5   1  -9    2.04    0.13
  -5  -1   9    2.24    0.22
   4   1  -9    5.52    0.23
   4   1  -9    5.16    0.36
  -4  -1   9    5.83    0.39
  -4  -1   9    5.73    0.33
   3   1  -9    5.65    0.37
   3   1  -9    5.37    0.23
  -3  -1   9    5.86    0.39
  -3  -1   9    4.88    0.30
   2   1  -9    3.27    0.19
   2   1  -9    3.02    0.27
  -2  -1   9    3.42    0.32
  -2  -1   9    2.94    0.23
   1   1  -9    0.32    0.08
   1   1  -9    0.37    0.13
  -1  -1   9    0.28    0.09
  -1  -1   9    0.37    0.14
   0   1  -9    1.07    0.12
   0   1  -9    1.09    0.18
   0  -1   9    1.34    0.22
   0  -1   9    1.35    0.16
  -1   1  -9    2.26    0.25
  -1   1  -9    1.98    0.16
   1  -1   9    2.22    0.28
   1  -1   9    1.84    0.19
  -2   1  -9    3.98    0.24
  -2   1  -9    3.41    0.32
   2  -1   9    3.77    0.26
   2  -1   9    3.52    0.35
  -3   1  -9   15.84    0.56
  -3   1  -9   15.40    0.71
   3  -1   9   14.51    0.76
   3  -1   9   16.03    0.61
  -4   1  -9    4.88    0.29
   4  -1   9    4.34    0.40
   4  -1   9    4.10    0.30
  -5   1  -9    5.12    0.32
   5  -1   9    4.38    0.42
   5  -1   9    5.34    0.35
  -6   1  -9    0.24    0.12
   6  -1   9    0.18    0.15
  -7   1  -9   -0.03    0.08
   7  -1   9   -0.09    0.13
   7  -1   9    0.02    0.11
   8   0  -9    0.50    0.15
  -8   0   9    0.36    0.14
   7   0  -9    0.13    0.10
  -7   0   9    0.01    0.08
   6   0  -9    0.73    0.16
  -6   0   9    0.47    0.13
   5   0  -9    3.00    0.27
  -5   0   9    3.31    0.24
   4   0  -9    0.72    0.15
  -4   0   9    0.98    0.14
   3   0  -9    1.79    0.09
   3   0  -9    1.75    0.20
  -3   0   9    1.91    0.18
  -3   0   9    2.12    0.24
   2   0  -9    0.72    0.07
   2   0  -9    0.56    0.13
  -2   0   9    0.74    0.12
  -2   0   9    0.59    0.15
   1   0  -9    0.66    0.14
   1   0  -9    0.53    0.07
  -1   0   9    0.70    0.16
  -1   0   9    0.67    0.11
   0   0  -9    0.50    0.08
   0   0  -9    0.39    0.11
   0   0   9    0.47    0.10
   0   0   9    0.47    0.15
  -1   0  -9   24.72    0.69
  -1   0  -9   23.99    0.86
   1   0   9   24.02    0.97
   1   0   9   23.56    0.76
  -2   0  -9   20.41    0.77
  -2   0  -9   18.68    0.59
   2   0   9   18.05    0.83
   2   0   9   18.46    0.65
  -3   0  -9   -0.02    0.05
  -3   0  -9   -0.06    0.06
   3   0   9   -0.10    0.07
   3   0   9    0.02    0.06
  -4   0  -9    9.39    0.53
  -4   0  -9    8.71    0.38
   4   0   9    8.35    0.41
   4   0   9    8.08    0.53
  -5   0  -9    8.23    0.52
  -5   0  -9    9.17    0.41
   5   0   9    7.77    0.42
   5   0   9    9.08    0.57
  -6   0  -9    1.23    0.17
   6   0   9    1.42    0.25
   6   0   9    1.14    0.18
  -7   0  -9    3.78    0.30
   7   0   9    4.07    0.40
  -8   0  -9    0.13    0.11
   8  -1  -9    0.08    0.09
  -8   1   9    0.02    0.10
   7  -1  -9    4.20    0.32
  -7   1   9    4.16    0.30
   6  -1  -9    3.93    0.29
  -6   1   9    3.50    0.26
   5  -1  -9    1.76    0.20
  -5   1   9    1.93    0.18
   4  -1  -9    5.46    0.33
  -4   1   9    6.09    0.30
   3  -1  -9    0.58    0.12
  -3   1   9    0.53    0.10
  -3   1   9    0.65    0.14
   2  -1  -9   22.93    0.77
  -2   1   9   22.46    0.87
  -2   1   9   22.67    0.68
   1  -1  -9    2.12    0.20
  -1   1   9    2.46    0.26
  -1   1   9    2.67    0.18
   0  -1  -9   30.76    0.97
   0  -1  -9   31.84    0.75
   0   1   9   30.53    1.12
   0   1   9   31.28    0.87
  -1  -1  -9    1.75    0.12
  -1  -1  -9    1.43    0.18
   1   1   9    1.82    0.16
   1   1   9    1.54    0.22
  -2  -1  -9   11.13    0.38
  -2  -1  -9   10.84    0.51
   2   1   9   11.18    0.44
   2   1   9   11.10    0.58
  -3  -1  -9   65.12    1.56
  -3  -1  -9   62.09    1.78
   3   1   9   64.20    1.64
   3   1   9   63.44    2.02
  -4  -1  -9   19.03    0.60
  -4  -1  -9   18.99    0.77
   4   1   9   18.13    0.66
   4   1   9   18.20    0.83
  -5  -1  -9    0.58    0.11
  -5  -1  -9    0.61    0.17
   5   1   9    0.60    0.13
   5   1   9    0.54    0.17
  -6  -1  -9    0.20    0.11
  -6  -1  -9    0.01    0.06
   6   1   9    0.08    0.11
   6   1   9    0.21    0.10
  -7  -1  -9    0.09    0.09
   7   1   9    0.00    0.12
   7   1   9    0.03    0.08
  -8  -1  -9    7.49    0.41
   8   1   9    6.69    0.50
  -9  -1  -9    1.52    0.22
   7  -2  -9    2.74    0.28
   7  -2  -9    2.33    0.24
  -7   2   9    2.39    0.23
   6  -2  -9    0.12    0.08
  -6   2   9   -0.01    0.07
   5  -2  -9    0.54    0.12
  -5   2   9    0.51    0.11
   4  -2  -9    5.59    0.31
  -4   2   9    5.34    0.26
   3  -2  -9   15.80    0.58
  -3   2   9   16.70    0.66
  -3   2   9   15.92    0.50
   2  -2  -9    0.85    0.12
  -2   2   9    0.69    0.09
  -2   2   9    0.85    0.16
   1  -2  -9   14.40    0.54
  -1   2   9   15.66    0.46
  -1   2   9   14.80    0.64
   0  -2  -9   11.84    0.47
   0   2   9   11.51    0.56
   0   2   9   11.85    0.39
  -1  -2  -9   26.24    0.84
   1   2   9   26.74    0.75
   1   2   9   27.05    1.00
  -2  -2  -9    0.71    0.14
  -2  -2  -9    0.60    0.06
   2   2   9    0.60    0.10
   2   2   9    0.59    0.16
  -3  -2  -9    3.81    0.19
  -3  -2  -9    3.61    0.28
   3   2   9    3.40    0.32
   3   2   9    3.66    0.22
  -4  -2  -9   14.11    0.46
  -4  -2  -9   13.47    0.60
   4   2   9   13.93    0.52
   4   2   9   12.80    0.65
  -5  -2  -9    1.04    0.13
  -5  -2  -9    1.21    0.20
   5   2   9    0.97    0.15
   5   2   9    1.15    0.21
  -6  -2  -9    0.18    0.07
  -6  -2  -9    0.27    0.12
   6   2   9    0.15    0.12
   6   2   9    0.11    0.08
  -7  -2  -9    0.20    0.12
  -7  -2  -9    0.19    0.09
   7   2   9    0.09    0.09
   7   2   9    0.13    0.12
  -8  -2  -9    2.20    0.22
   8   2   9    2.26    0.25
   8   2   9    2.24    0.30
  -9  -2  -9    0.28    0.12
   7  -3  -9    5.95    0.37
   7  -3  -9    6.10    0.41
  -7   3   9    5.41    0.33
   6  -3  -9    1.15    0.16
   6  -3  -9    1.47    0.21
  -6   3   9    1.22    0.15
   5  -3  -9    0.44    0.12
   5  -3  -9    0.85    0.13
  -5   3   9    0.62    0.11
   4  -3  -9   -0.02    0.05
   4  -3  -9    0.08    0.08
  -4   3   9   -0.01    0.05
   3  -3  -9    9.36    0.38
  -3   3   9    9.53    0.30
   2  -3  -9   14.83    0.52
  -2   3   9   15.94    0.40
  -2   3   9   15.68    0.64
   1  -3  -9   32.93    0.91
  -1   3   9   30.96    1.08
  -1   3   9   32.27    0.75
   0  -3  -9   33.27    0.92
   0   3   9   31.31    1.10
   0   3   9   32.70    0.78
  -1  -3  -9    6.06    0.30
   1   3   9    6.06    0.23
   1   3   9    6.45    0.39
  -2  -3  -9    3.86    0.25
   2   3   9    3.67    0.19
   2   3   9    4.29    0.32
  -3  -3  -9   37.53    0.84
  -3  -3  -9   37.39    1.11
   3   3   9   36.29    0.98
   3   3   9   35.24    1.26
  -4  -3  -9    0.33    0.11
  -4  -3  -9    0.38    0.07
   4   3   9    0.49    0.10
   4   3   9    0.45    0.14
  -5  -3  -9   12.14    0.41
  -5  -3  -9   11.72    0.57
   5   3   9   11.16    0.59
   5   3   9   11.84    0.48
  -6  -3  -9    1.37    0.22
  -6  -3  -9    1.62    0.15
   6   3   9    1.51    0.18
   6   3   9    1.82    0.25
  -7  -3  -9    0.47    0.11
  -7  -3  -9    0.55    0.17
   7   3   9    0.80    0.19
   7   3   9    0.72    0.15
  -8  -3  -9    0.67    0.13
   8   3   9    0.57    0.15
   8   3   9    0.63    0.18
  -9  -3  -9    0.17    0.10
   9   3   9    0.26    0.15
   9   3   9    0.10    0.10
   7  -4  -9    3.01    0.26
   7  -4  -9    3.24    0.33
  -7   4   9    2.43    0.23
   6  -4  -9    1.43    0.17
   6  -4  -9    1.56    0.23
  -6   4   9    1.57    0.16
   5  -4  -9    0.53    0.11
   5  -4  -9    0.58    0.15
  -5   4   9    0.32    0.08
   4  -4  -9    1.00    0.12
   4  -4  -9    0.78    0.14
   3  -4  -9    1.69    0.18
   3  -4  -9    1.65    0.14
   2  -4  -9    2.77    0.17
   2  -4  -9    2.87    0.21
  -2   4   9    2.39    0.22
   1  -4  -9    0.30    0.07
  -1   4   9    0.45    0.12
   0  -4  -9    0.24    0.06
   0   4   9    0.53    0.13
  -1  -4  -9   12.25    0.44
   1   4   9   12.80    0.59
  -2  -4  -9   -0.03    0.04
   2   4   9    0.02    0.04
   2   4   9    0.02    0.07
  -3  -4  -9    4.47    0.28
   3   4   9    4.64    0.34
   3   4   9    4.66    0.21
  -4  -4  -9    3.54    0.27
   4   4   9    3.86    0.22
   4   4   9    3.53    0.31
  -5  -4  -9    4.47    0.20
  -5  -4  -9    4.34    0.32
  -5  -4  -9    4.49    0.20
   5   4   9    4.79    0.26
   5   4   9    4.35    0.35
  -6  -4  -9    3.27    0.30
  -6  -4  -9    3.41    0.20
   6   4   9    2.95    0.24
   6   4   9    3.64    0.33
  -7  -4  -9    5.33    0.28
  -7  -4  -9    5.61    0.40
   7   4   9    4.39    0.31
   7   4   9    5.22    0.40
  -8  -4  -9    2.08    0.29
  -8  -4  -9    2.06    0.20
   8   4   9    1.57    0.25
   8   4   9    2.35    0.25
  -9  -4  -9    0.39    0.12
   9   4   9    0.56    0.18
   9   4   9    0.44    0.15
 -10  -4  -9    2.20    0.24
   6  -5  -9    0.23    0.12
   6  -5  -9    0.34    0.10
  -6   5   9    0.24    0.09
   5  -5  -9    0.14    0.07
   5  -5  -9    0.19    0.11
   4  -5  -9    9.53    0.37
   4  -5  -9    9.92    0.49
   3  -5  -9    1.26    0.11
   3  -5  -9    1.56    0.19
   2  -5  -9    0.21    0.05
   2  -5  -9    0.10    0.09
  -2   5   9    0.20    0.09
   1  -5  -9   27.70    0.85
   1  -5  -9   27.38    0.70
   1  -5  -9   27.74    0.72
   0  -5  -9    0.49    0.07
   0  -5  -9    0.64    0.07
   0  -5  -9    0.56    0.10
   0   5   9    0.67    0.11
  -1  -5  -9   24.69    0.71
  -1  -5  -9   25.47    0.67
  -2  -5  -9    4.83    0.25
  -3  -5  -9   34.02    1.01
   3   5   9   35.07    0.85
  -4  -5  -9   12.89    0.53
   4   5   9   12.15    0.41
[truncated: 56,269 more chars]
