# Supplementary material for: Crystal structure of 2-ethyl-3-(4-fluoro­phenyl­sulfon­yl)-5,7-dimethyl-1-benzo­furan
Source: Acta Crystallogr Sect E Struct Rep Online. 2014 Sep 24;70(Pt 10):249–51. doi: 10.1107/S1600536814019436 (PMC4257170; doi:10.1107/S1600536814019436)
Supplement: Supplementary file 2 [file e-70-00249-Isup2.hkl]

# 
# h,k,l, Fc-squared, Fo-squared, sigma(Fo-squared) and status flag 
# 
data_I
_shelx_title ' 1266 IN P-1' 
_shelx_refln_list_code          4 
_shelx_F_calc_maximum      134.45 
_exptl_crystal_F_000       348.00 
_reflns_d_resolution_high  0.7483 
 
loop_ 
 _symmetry_equiv_pos_as_xyz 
 'x, y, z' 
 '-x, -y, -z' 
 
_cell_length_a     8.8756 
_cell_length_b     9.3917 
_cell_length_c    11.0284 
_cell_angle_alpha  65.735 
_cell_angle_beta   80.735 
_cell_angle_gamma  71.145 
 
_shelx_F_squared_multiplier     1.000 
 
loop_ 
 _refln_index_h 
 _refln_index_k 
 _refln_index_l 
 _refln_F_squared_calc 
 _refln_F_squared_meas 
 _refln_F_squared_sigma 
 _refln_observed_status 
   1   0   0     2411.76     2191.26     34.21 o 
   2   0   0        2.22        0.60      0.14 o 
   3   0   0        5.88       17.33      0.80 o 
   4   0   0      300.26      331.97      3.24 o 
   5   0   0       53.69       53.00      0.96 o 
   6   0   0       42.68       37.02      1.06 o 
   7   0   0        4.81        2.20      0.58 o 
   8   0   0       15.16       15.92      1.29 o 
   9   0   0       71.20       63.88      2.33 o 
  10   0   0       28.00       26.33      1.65 o 
  11   0   0       22.41       23.68      2.08 o 
 -10   1   0       14.57       13.30      1.41 o 
  -9   1   0       75.62       70.71      2.45 o 
  -8   1   0       64.49       66.18      3.25 o 
  -7   1   0      553.28      555.24      8.08 o 
  -6   1   0       11.08       14.63      1.09 o 
  -5   1   0       51.88       62.28      1.36 o 
  -4   1   0       15.70       19.68      0.67 o 
  -3   1   0      123.46      111.03      1.37 o 
  -2   1   0      222.58      249.71      2.56 o 
  -1   1   0     3768.15     3241.35     33.33 o 
   0   1   0       29.21       31.48      0.39 o 
   1   1   0      159.45      172.72      1.59 o 
   2   1   0     4025.54     3719.20    114.08 o 
   3   1   0      320.45      344.19      3.43 o 
   4   1   0        0.13        1.26      0.22 o 
   5   1   0      477.70      473.00      5.18 o 
   6   1   0      205.50      221.30      2.62 o 
   7   1   0       34.38       35.29      1.34 o 
   8   1   0       24.42       25.22      1.40 o 
   9   1   0       14.56       15.54      1.29 o 
  10   1   0        2.87        2.41      0.88 o 
  11   1   0       11.56       12.99      1.56 o 
 -10   2   0      116.67      113.11      3.95 o 
  -9   2   0       22.09       23.81      1.47 o 
  -8   2   0       89.41       85.64      2.51 o 
  -7   2   0      122.53      115.52      2.82 o 
  -6   2   0       21.76       23.04      1.18 o 
  -5   2   0       67.33       61.61      1.68 o 
  -4   2   0      129.87      140.56      1.82 o 
  -3   2   0      420.48      419.22      4.26 o 
  -2   2   0      337.27      358.94      3.86 o 
  -1   2   0    14051.91    11207.92    116.77 o 
   0   2   0     2214.19     2289.03     29.49 o 
   1   2   0       92.88      104.62      1.22 o 
   2   2   0     2417.84     2570.45     23.21 o 
   3   2   0     1356.72     1412.42     13.27 o 
   4   2   0     1350.83     1468.53     12.05 o 
   5   2   0        5.59        5.59      0.44 o 
   6   2   0       77.42       86.09      1.58 o 
   7   2   0       28.85       31.26      1.26 o 
   8   2   0        0.60        0.49      0.43 o 
   9   2   0        4.75        5.84      0.90 o 
  10   2   0       11.08       12.35      1.41 o 
  11   2   0       36.85       38.31      4.08 o 
  -9   3   0       17.65       17.79      1.33 o 
  -8   3   0      112.89      110.55      2.91 o 
  -7   3   0       12.97       13.24      1.05 o 
  -6   3   0       13.00       13.86      0.96 o 
  -5   3   0        0.11        0.35      0.35 o 
  -4   3   0      106.53      117.03      1.96 o 
  -3   3   0      309.13      328.33      3.41 o 
  -2   3   0      905.88      938.79      9.98 o 
  -1   3   0     2350.90     2570.74     25.76 o 
   0   3   0      239.80      290.22      3.21 o 
   1   3   0       12.61       20.17      0.55 o 
   2   3   0      650.74      700.57      5.95 o 
   3   3   0      574.42      605.00      5.71 o 
   4   3   0     1076.08     1185.79     10.65 o 
   5   3   0       15.55        9.16      0.53 o 
   6   3   0      240.89      263.44      3.08 o 
   7   3   0       66.76       64.07      1.53 o 
   8   3   0       55.96       61.33      1.94 o 
   9   3   0        0.77        2.14      0.59 o 
  10   3   0        0.21        1.10      0.83 o 
  11   3   0       21.09       21.22      2.35 o 
  -9   4   0       51.76       55.24      1.93 o 
  -8   4   0        3.61        3.67      0.75 o 
  -7   4   0        4.62        5.32      0.77 o 
  -6   4   0       67.21       59.25      2.59 o 
  -5   4   0      263.42      253.26      4.99 o 
  -4   4   0      239.50      246.73      4.01 o 
  -3   4   0        3.29        2.05      0.28 o 
  -2   4   0      149.27      178.38      2.50 o 
  -1   4   0       50.63       50.38      0.97 o 
   0   4   0      644.02      716.02      7.24 o 
   1   4   0      143.40      132.40      1.64 o 
   2   4   0      716.92      676.69      6.29 o 
   3   4   0     3264.77     3353.18     32.67 o 
   4   4   0      288.40      282.47      3.23 o 
   5   4   0       32.46       22.64      0.79 o 
   6   4   0       36.23       44.74      1.35 o 
   7   4   0      106.98       99.96      2.20 o 
   8   4   0       60.63       63.72      2.43 o 
   9   4   0       24.52       29.94      2.91 o 
  10   4   0       91.48      100.05      3.59 o 
  11   4   0       35.56       31.80      5.25 o 
  -8   5   0        1.50        2.57      1.07 o 
  -7   5   0        8.51        8.11      1.17 o 
  -6   5   0       24.43       24.42      1.33 o 
  -5   5   0       12.66       11.89      1.29 o 
  -4   5   0      651.47      645.94      8.65 o 
  -3   5   0       84.37       70.76      1.81 o 
  -2   5   0      292.59      311.06      4.07 o 
  -1   5   0        3.03        1.33      0.73 o 
   0   5   0       11.70       17.70      0.57 o 
   1   5   0      971.04      970.93      8.39 o 
   2   5   0     1481.95     1561.60     13.83 o 
   3   5   0      218.09      194.72      2.43 o 
   4   5   0        4.93        4.55      0.52 o 
   5   5   0      103.94      104.94      1.79 o 
   6   5   0        0.23       -0.07      0.27 o 
   7   5   0       12.94        8.95      0.70 o 
   8   5   0        1.19        1.51      0.68 o 
   9   5   0        1.39        0.82      0.79 o 
  10   5   0       11.55       12.82      1.63 o 
  11   5   0       15.07       14.57      1.74 o 
  -7   6   0      101.09       98.05      6.56 o 
  -6   6   0       99.81       97.96      3.38 o 
  -5   6   0       46.12       47.53      2.16 o 
  -4   6   0        0.90        0.37      0.38 o 
  -3   6   0       13.17       16.62      1.16 o 
  -2   6   0      380.81      380.24      5.54 o 
  -1   6   0      266.35      268.25      3.87 o 
   0   6   0      386.86      371.74      4.93 o 
   1   6   0      225.82      225.74      3.70 o 
   2   6   0      386.45      385.99      4.57 o 
   3   6   0      264.60      282.62      3.98 o 
   4   6   0      217.99      180.99      3.01 o 
   5   6   0        0.04        0.34      0.35 o 
   6   6   0        3.83        3.82      0.68 o 
   7   6   0        0.67        0.45      0.44 o 
   8   6   0       63.22       55.15      2.55 o 
   9   6   0        1.84        5.04      2.44 o 
  10   6   0       26.75       27.46      2.08 o 
  11   6   0        4.14        4.70      1.23 o 
  -6   7   0       49.32       55.69      2.75 o 
  -5   7   0       52.02       52.41      3.81 o 
  -4   7   0       23.13       23.34      4.21 o 
  -3   7   0       10.33       10.15      0.89 o 
  -2   7   0        0.02        0.57      0.35 o 
  -1   7   0       22.64       19.80      0.91 o 
   0   7   0        4.60        9.31      0.97 o 
   1   7   0      193.39      201.90      3.61 o 
   2   7   0      100.88       94.97      2.29 o 
   3   7   0       12.79       12.15      0.81 o 
   4   7   0        5.97        5.62      0.69 o 
   5   7   0       37.53       38.31      1.60 o 
   6   7   0        3.00        1.41      0.83 o 
   7   7   0       29.41       30.06      1.55 o 
   8   7   0        0.07        0.03      0.53 o 
   9   7   0       29.86       30.96      3.34 o 
  10   7   0       36.52       34.35      2.36 o 
  -5   8   0        2.49        2.79      1.29 o 
  -4   8   0       41.53       51.06      2.20 o 
  -3   8   0       42.44       42.79      1.87 o 
  -2   8   0       11.36        9.66      1.41 o 
  -1   8   0       44.96       46.03      1.75 o 
   0   8   0       47.67       46.71      1.46 o 
   1   8   0        0.54        0.82      0.40 o 
   2   8   0       91.26       87.24      2.29 o 
   3   8   0        1.92        1.92      0.59 o 
   4   8   0       75.80       73.76      1.99 o 
   5   8   0       49.91       50.95      1.69 o 
   6   8   0       69.15       76.65      2.40 o 
   7   8   0       83.82       82.13      3.78 o 
   8   8   0       22.43       23.41      4.56 o 
   9   8   0        8.74        7.63      1.71 o 
  10   8   0        1.37        1.55      1.31 o 
  -4   9   0       29.65       36.15      2.41 o 
  -3   9   0        1.20        3.45      0.84 o 
  -2   9   0        1.58        1.45      1.37 o 
  -1   9   0       12.18       12.32      1.16 o 
   0   9   0        0.22        0.87      0.55 o 
   1   9   0        5.99        8.06      0.87 o 
   2   9   0       16.73       17.40      1.12 o 
   3   9   0        0.09        0.71      0.48 o 
   4   9   0       63.42       61.97      2.08 o 
   5   9   0       15.77       15.48      1.16 o 
   6   9   0      125.46      128.18      3.01 o 
   7   9   0       16.26       15.35      1.54 o 
   8   9   0       91.53      100.87      3.54 o 
   9   9   0        3.27        4.35      1.61 o 
  -2  10   0       70.80       74.83      2.89 o 
  -1  10   0       19.06       19.54      1.50 o 
   0  10   0       39.06       37.24      2.61 o 
   1  10   0      147.25      160.05      4.38 o 
   2  10   0        5.57        4.51      0.73 o 
   3  10   0       18.65       20.15      1.28 o 
   4  10   0       39.58       38.07      2.34 o 
   5  10   0       62.00       62.04      2.27 o 
   6  10   0        0.45        0.36      0.56 o 
   7  10   0       20.84       21.48      4.11 o 
   8  10   0        6.94       10.71      1.95 o 
   1  11   0       16.22       16.01      1.58 o 
   2  11   0        1.53        0.19      0.73 o 
   3  11   0       36.49       36.39      1.60 o 
   4  11   0        5.38        5.68      0.93 o 
   5  11   0        8.90        9.95      1.14 o 
   6  11   0       30.75       35.86      2.18 o 
  -4 -11   1       43.38       47.47      2.39 o 
  -3 -11   1       13.61       14.23      1.66 o 
  -7 -10   1        2.19        3.49      1.38 o 
  -6 -10   1        2.63        2.97      0.94 o 
  -5 -10   1       39.14       37.44      2.15 o 
  -4 -10   1        2.38        2.85      0.95 o 
  -3 -10   1        0.10        0.34      0.93 o 
  -2 -10   1        0.08        0.22      0.65 o 
  -1 -10   1       20.50       18.60      1.26 o 
   0 -10   1       18.96       20.77      1.23 o 
   1 -10   1        1.16        1.78      0.98 o 
  -9  -9   1        7.72       11.41      4.48 o 
  -8  -9   1       13.63       16.56      2.25 o 
  -7  -9   1       25.59       26.11      1.86 o 
  -6  -9   1       46.56       46.61      2.32 o 
  -5  -9   1       13.81       15.03      1.26 o 
  -4  -9   1        4.03        5.36      0.84 o 
  -3  -9   1        1.86        1.27      0.58 o 
  -2  -9   1      226.08      221.17      5.01 o 
  -1  -9   1      109.21      107.92      2.80 o 
   0  -9   1       30.57       28.85      1.45 o 
   1  -9   1       19.36       16.82      1.18 o 
   2  -9   1       66.52       70.58      2.24 o 
   3  -9   1        2.40        2.75      0.86 o 
  -9  -8   1        9.01        8.40      2.24 o 
  -8  -8   1        2.51        0.68      1.14 o 
  -7  -8   1        1.60        1.95      0.89 o 
  -6  -8   1       31.49       29.87      1.45 o 
  -5  -8   1        3.43        3.26      0.65 o 
  -4  -8   1       29.10       25.65      1.66 o 
  -3  -8   1       72.17       68.81      2.32 o 
  -2  -8   1       81.35       77.45      2.23 o 
  -1  -8   1        1.83        2.43      0.73 o 
   0  -8   1      111.11      110.24      2.49 o 
   1  -8   1       16.04       18.10      1.08 o 
   2  -8   1        4.60        4.73      0.66 o 
   3  -8   1        1.05        1.61      0.46 o 
   4  -8   1       50.54       51.00      2.29 o 
   5  -8   1       14.02       18.45      1.61 o 
 -10  -7   1        0.77        1.13      0.88 o 
  -9  -7   1        1.37       -0.47      0.68 o 
  -8  -7   1        5.33        4.75      0.99 o 
  -7  -7   1        6.24        6.98      0.92 o 
  -6  -7   1       19.60       19.16      1.12 o 
  -5  -7   1      427.81      418.82      5.96 o 
  -4  -7   1       86.18       79.81      2.05 o 
  -3  -7   1      373.01      344.59      5.56 o 
  -2  -7   1      114.09      107.33      2.58 o 
  -1  -7   1      404.98      386.42      5.95 o 
   0  -7   1      207.65      215.07      3.60 o 
   1  -7   1        1.36        1.48      0.51 o 
   2  -7   1       18.30       14.64      0.93 o 
   3  -7   1        5.51        4.97      0.60 o 
   4  -7   1       27.35       28.46      1.37 o 
   5  -7   1        6.05        5.10      0.93 o 
   6  -7   1       45.88       41.23      2.49 o 
 -11  -6   1       24.68       28.78      2.28 o 
 -10  -6   1       94.83       87.91      3.51 o 
  -9  -6   1        0.66        0.62      0.66 o 
  -8  -6   1       16.22       16.80      1.55 o 
  -7  -6   1       29.80       25.95      1.64 o 
  -6  -6   1        6.76        9.41      0.82 o 
  -5  -6   1       17.10       12.61      0.87 o 
  -4  -6   1      473.76      459.08      5.52 o 
  -3  -6   1      667.21      669.95      7.34 o 
  -2  -6   1        1.65        5.46      0.57 o 
  -1  -6   1      194.05      188.66      3.43 o 
   0  -6   1       70.02       71.08      1.73 o 
   1  -6   1       48.92       39.85      1.31 o 
   2  -6   1       62.07       53.38      1.54 o 
   3  -6   1       35.66       37.60      1.28 o 
   4  -6   1      111.38      112.25      3.15 o 
   5  -6   1        4.96        5.83      0.79 o 
   6  -6   1       19.62       21.50      1.58 o 
   7  -6   1        1.51        2.00      0.97 o 
 -11  -5   1       56.89       63.09      3.80 o 
 -10  -5   1        6.67        7.28      1.28 o 
  -9  -5   1       62.69       54.08      3.79 o 
  -8  -5   1       20.03       23.95      2.28 o 
  -7  -5   1        2.51        0.70      0.40 o 
  -6  -5   1      337.43      337.92      4.13 o 
  -5  -5   1      259.16      262.30      3.32 o 
  -4  -5   1      298.10      295.55      3.50 o 
  -3  -5   1      295.16      323.01      3.42 o 
  -2  -5   1      636.87      671.70      6.50 o 
  -1  -5   1      190.65      201.16      3.58 o 
   0  -5   1       14.58       15.43      0.64 o 
   1  -5   1      135.02      144.22      2.31 o 
   2  -5   1      716.64      724.08      9.39 o 
   3  -5   1        5.08        2.14      0.42 o 
   4  -5   1       45.32       54.02      1.73 o 
   5  -5   1        5.25        7.79      0.84 o 
   6  -5   1        5.26        8.59      0.96 o 
   7  -5   1       63.28       66.83      2.67 o 
   8  -5   1        4.08        3.90      0.82 o 
 -11  -4   1       23.84       21.40      3.92 o 
 -10  -4   1        9.91        8.47      1.65 o 
  -9  -4   1       33.49       34.72      1.86 o 
  -8  -4   1       21.86       14.94      1.16 o 
  -7  -4   1       26.71       32.96      1.42 o 
  -6  -4   1       45.08       51.98      1.51 o 
  -5  -4   1      167.04      153.14      2.23 o 
  -4  -4   1      174.69      197.90      2.55 o 
  -3  -4   1        8.69       17.01      0.62 o 
  -2  -4   1       20.40       18.93      0.81 o 
  -1  -4   1      758.67      762.59      7.06 o 
   0  -4   1      198.17      183.36      2.27 o 
   1  -4   1      201.92      210.09      2.53 o 
   2  -4   1      134.25      142.40      2.12 o 
   3  -4   1     1078.22     1088.61     13.37 o 
   4  -4   1      102.98      105.95      2.42 o 
   5  -4   1      170.04      173.47      3.47 o 
   6  -4   1       57.34       59.77      2.00 o 
   7  -4   1       14.11       14.43      1.18 o 
   8  -4   1       37.73       43.83      2.18 o 
   9  -4   1       82.61       85.59      2.74 o 
 -11  -3   1        0.03       -0.87      0.87 o 
 -10  -3   1        0.35       -0.45      0.72 o 
  -9  -3   1        3.12        3.34      1.41 o 
  -8  -3   1      110.77      104.59      2.48 o 
  -7  -3   1        9.50       10.85      0.85 o 
  -6  -3   1        0.70        2.57      0.71 o 
  -5  -3   1      338.50      344.45      3.88 o 
  -4  -3   1      244.37      235.81      2.80 o 
  -3  -3   1       24.80       21.08      0.64 o 
  -2  -3   1      125.21      108.23      1.53 o 
  -1  -3   1      779.60      814.13      7.32 o 
   0  -3   1      894.79      940.74      7.42 o 
   1  -3   1      777.18      781.38      6.65 o 
   2  -3   1     2006.77     2143.29     17.23 o 
   3  -3   1     1827.49     1892.38     17.85 o 
   4  -3   1        4.42        5.62      0.54 o 
   5  -3   1       66.27       62.45      1.85 o 
   6  -3   1        9.48        8.23      0.88 o 
   7  -3   1        1.65        1.69      0.63 o 
   8  -3   1       75.45       69.91      2.37 o 
   9  -3   1       58.05       55.56      3.15 o 
 -11  -2   1        0.00       -0.27      0.77 o 
 -10  -2   1        5.53        4.71      1.05 o 
  -9  -2   1      175.14      163.54      4.24 o 
  -8  -2   1       32.34       28.48      1.66 o 
  -7  -2   1        0.05       -0.29      0.29 o 
  -6  -2   1        2.27        3.71      0.38 o 
  -5  -2   1        0.28        0.17      0.30 o 
  -4  -2   1     1848.89     1968.29     17.02 o 
  -3  -2   1      288.91      294.21      3.34 o 
  -2  -2   1       29.34       50.67      0.83 o 
  -1  -2   1       68.23       70.57      0.94 o 
   0  -2   1      304.35      294.21      2.56 o 
   1  -2   1      152.86      183.95      1.80 o 
   2  -2   1     2315.51     2294.69     17.46 o 
   3  -2   1        0.24        0.47      0.23 o 
   4  -2   1       21.61       26.39      0.78 o 
   5  -2   1      178.14      186.30      2.89 o 
   6  -2   1       62.78       70.53      2.04 o 
   7  -2   1       12.27       13.39      1.07 o 
   8  -2   1        8.48        9.79      1.06 o 
   9  -2   1        0.00       -0.53      0.53 o 
  10  -2   1        2.67        2.84      0.97 o 
 -11  -1   1       22.81       20.86      2.28 o 
 -10  -1   1       42.33       42.08      2.00 o 
  -9  -1   1       26.82       30.42      1.82 o 
  -8  -1   1        4.20        3.10      0.67 o 
  -7  -1   1      389.32      371.67      5.24 o 
  -6  -1   1      113.25      114.36      1.78 o 
  -5  -1   1      424.85      421.67      4.38 o 
  -4  -1   1       37.07       46.88      0.91 o 
  -3  -1   1      331.40      307.18      3.12 o 
  -2  -1   1    18076.29    13557.99    106.27 o 
  -1  -1   1     3244.77     3023.53     55.57 o 
   0  -1   1      676.54      711.96      5.33 o 
   1  -1   1     2500.67     2461.09     19.51 o 
   2  -1   1     1800.84     1852.72     13.51 o 
   3  -1   1       19.90       20.71      0.63 o 
   4  -1   1      137.95      163.79      1.86 o 
   5  -1   1      607.10      644.42      5.99 o 
   6  -1   1       45.54       48.68      1.29 o 
   7  -1   1        0.07       -0.29      0.42 o 
   8  -1   1       96.50       91.72      2.67 o 
   9  -1   1        4.83        2.21      0.72 o 
  10  -1   1        2.76        2.45      0.95 o 
 -11   0   1       40.51       40.66      2.30 o 
 -10   0   1      118.23      108.00      3.76 o 
  -9   0   1      103.91      100.66      2.84 o 
  -8   0   1       57.17       58.67      2.03 o 
  -7   0   1      122.05      130.39      2.96 o 
  -6   0   1        4.53        4.08      0.55 o 
  -5   0   1      445.01      459.17      5.15 o 
  -4   0   1      135.06      116.14      2.16 o 
  -3   0   1      802.81      795.44      7.77 o 
  -2   0   1     2804.71     2807.14     26.23 o 
  -1   0   1       10.05        1.33      0.38 o 
   0   0   1     1460.69     1402.59     27.22 o 
   1   0   1     1119.24     1170.73      9.04 o 
   2   0   1      904.64      972.85      8.03 o 
   3   0   1      685.02      697.29      6.04 o 
   4   0   1       81.07       84.16      1.25 o 
   5   0   1      120.97      159.83      2.04 o 
   6   0   1      514.21      529.01      5.21 o 
   7   0   1       79.44       80.34      2.02 o 
   8   0   1       53.04       50.44      1.96 o 
   9   0   1       80.75       77.36      3.66 o 
  10   0   1       62.96       69.08      2.95 o 
  11   0   1        2.76        0.59      0.95 o 
 -10   1   1       18.43       22.93      1.52 o 
  -9   1   1       17.32       16.21      1.29 o 
  -8   1   1       78.06       77.49      2.32 o 
  -7   1   1       18.14       16.78      1.07 o 
  -6   1   1       57.74       66.55      2.68 o 
  -5   1   1       19.39       22.15      0.74 o 
  -4   1   1      206.88      237.35      2.94 o 
  -3   1   1      492.62      517.51      5.73 o 
  -2   1   1     2702.21     2696.52     38.54 o 
  -1   1   1     2233.46     2167.66     50.39 o 
   0   1   1     3409.50     2674.60     68.34 o 
   1   1   1        9.29        5.76      0.23 o 
   2   1   1     1903.48     1917.73     15.17 o 
   3   1   1      750.72      813.35      7.32 o 
   4   1   1      175.47      170.39      2.13 o 
   5   1   1      555.43      558.90      5.61 o 
   6   1   1      122.93      133.98      2.41 o 
   7   1   1       22.30       28.14      1.19 o 
   8   1   1      116.00      116.33      2.88 o 
   9   1   1       68.92       69.91      2.46 o 
  10   1   1      129.97      135.14      6.07 o 
  11   1   1       64.06       62.41      5.47 o 
 -10   2   1        1.10        1.11      0.72 o 
  -9   2   1       14.01       12.54      1.13 o 
  -8   2   1        5.77        5.51      0.83 o 
  -7   2   1        5.26        5.14      0.72 o 
  -6   2   1       15.62       16.48      0.97 o 
  -5   2   1        0.12        0.31      0.24 o 
  -4   2   1       48.20       45.59      0.90 o 
  -3   2   1       88.06      101.10      1.21 o 
  -2   2   1       31.24       28.45      0.44 o 
  -1   2   1      794.34      800.02     10.80 o 
   0   2   1      127.16      151.90      2.38 o 
   1   2   1        1.57        1.22      0.12 o 
   2   2   1      168.56      178.29      1.88 o 
   3   2   1     1019.37     1028.39      8.48 o 
   4   2   1      374.83      374.70      3.90 o 
   5   2   1     1301.68     1326.12     11.96 o 
   6   2   1       54.74       57.98      1.28 o 
   7   2   1       33.44       32.89      1.05 o 
   8   2   1        7.66        8.06      0.92 o 
   9   2   1       11.62       12.85      1.16 o 
  10   2   1       21.39       17.23      1.75 o 
  11   2   1       27.93       27.90      2.66 o 
  -9   3   1        0.28        0.15      0.52 o 
  -8   3   1       62.13       62.02      1.98 o 
  -7   3   1      315.35      304.95      5.09 o 
  -6   3   1       15.51       19.38      1.01 o 
  -5   3   1        5.01        6.10      0.61 o 
  -4   3   1      268.67      257.53      3.08 o 
  -3   3   1        0.07        1.26      0.84 o 
  -2   3   1     1525.72     1702.99     14.44 o 
  -1   3   1       94.98       79.26      2.38 o 
   0   3   1      827.21      805.09      7.14 o 
   1   3   1     4060.22     3773.97     38.43 o 
   2   3   1     1562.66     1470.15     31.33 o 
   3   3   1      140.21      114.43      1.51 o 
   4   3   1       71.63       76.88      1.29 o 
   5   3   1      394.49      404.55      4.04 o 
   6   3   1        5.29        3.19      0.37 o 
   7   3   1      280.06      266.52      3.26 o 
   8   3   1       42.47       44.90      1.45 o 
   9   3   1      124.36      123.48      2.83 o 
  10   3   1        0.20        0.85      0.65 o 
  11   3   1        1.34        1.39      1.33 o 
  -9   4   1        8.99        9.87      1.53 o 
  -8   4   1       29.54       27.08      2.60 o 
  -7   4   1       10.48       12.54      1.32 o 
  -6   4   1      204.68      203.53      3.59 o 
  -5   4   1      349.50      348.56      4.37 o 
  -4   4   1       91.57       95.85      1.58 o 
  -3   4   1       15.66       14.52      0.46 o 
  -2   4   1       91.84       87.01      1.28 o 
  -1   4   1      384.52      419.21      4.26 o 
   0   4   1     2264.57     2373.86     18.81 o 
   1   4   1      406.56      453.19      3.78 o 
   2   4   1      224.66      205.80      2.74 o 
   3   4   1        0.01        0.21      0.22 o 
   4   4   1      594.75      597.09      5.82 o 
   5   4   1       37.16       40.54      1.00 o 
   6   4   1       14.57       14.78      0.72 o 
   7   4   1        1.90        3.08      0.47 o 
   8   4   1       75.99       78.34      2.36 o 
   9   4   1        6.05        4.40      0.98 o 
  10   4   1       28.11       25.99      2.86 o 
  11   4   1        0.56        0.82      1.06 o 
  -8   5   1      104.19      116.60      4.02 o 
  -7   5   1       49.01       50.26      2.41 o 
  -6   5   1       12.95       11.28      1.37 o 
  -5   5   1        0.11       -0.35      0.43 o 
  -4   5   1      177.09      185.22      3.29 o 
  -3   5   1      337.96      379.48      6.34 o 
  -2   5   1       94.98      101.49      2.07 o 
  -1   5   1      541.49      532.07      5.44 o 
   0   5   1       81.13       86.28      2.15 o 
   1   5   1      800.06      847.01      7.29 o 
   2   5   1       51.05       48.26      1.08 o 
   3   5   1      125.09      130.41      1.85 o 
   4   5   1       32.75       36.28      0.88 o 
   5   5   1      153.19      171.06      2.38 o 
   6   5   1        6.64        3.74      0.47 o 
   7   5   1      124.03      130.02      2.71 o 
   8   5   1       95.14       83.06      2.44 o 
   9   5   1       96.46      103.20      5.21 o 
  10   5   1      119.04      117.05      4.81 o 
  11   5   1       53.01       56.08      3.02 o 
  -7   6   1        5.69        4.91      1.19 o 
  -6   6   1       81.04       80.00      2.94 o 
  -5   6   1       13.47       14.43      1.23 o 
  -4   6   1       32.39       27.21      1.73 o 
  -3   6   1       69.13       61.62      2.38 o 
  -2   6   1       14.69       12.40      0.89 o 
  -1   6   1      265.41      297.21      4.67 o 
   0   6   1        1.75        2.10      0.25 o 
   1   6   1       10.05        6.91      0.41 o 
   2   6   1      157.34      149.07      2.32 o 
   3   6   1       28.45       33.92      1.05 o 
   4   6   1      123.03      113.79      2.97 o 
   5   6   1        5.00        7.42      0.74 o 
   6   6   1        7.84       10.14      0.79 o 
   7   6   1      102.97      105.50      2.45 o 
   8   6   1      152.84      167.06      5.84 o 
   9   6   1       65.10       67.29      2.90 o 
  10   6   1        0.67        0.95      0.80 o 
  11   6   1       26.06       25.10      2.15 o 
  -7   7   1        2.94        1.67      0.94 o 
  -6   7   1        9.71       10.98      1.39 o 
  -5   7   1        0.51        1.14      0.69 o 
  -4   7   1        1.14        0.94      0.45 o 
  -3   7   1        0.01        0.59      0.45 o 
  -2   7   1      108.33      109.68      2.68 o 
  -1   7   1        9.96        6.15      0.99 o 
   0   7   1      108.60      105.88      2.45 o 
   1   7   1      210.98      202.17      2.73 o 
   2   7   1      331.32      331.45      5.58 o 
   3   7   1      381.68      382.69      6.61 o 
   4   7   1      381.67      397.19      6.04 o 
   5   7   1        1.26        2.49      0.73 o 
   6   7   1      121.98      115.97      2.87 o 
   7   7   1        1.90        1.29      0.59 o 
   8   7   1       23.09       21.20      1.87 o 
   9   7   1       80.79       79.60      4.00 o 
  10   7   1      109.73      116.45      4.09 o 
  11   7   1       15.58       17.24      1.93 o 
  -5   8   1       31.11       30.72      1.98 o 
  -4   8   1       22.37       18.57      1.22 o 
  -3   8   1       78.92       84.09      2.57 o 
  -2   8   1        1.19        1.03      0.52 o 
  -1   8   1        1.67        1.36      0.52 o 
   0   8   1       46.16       42.52      1.61 o 
   1   8   1       35.86       31.43      1.08 o 
   2   8   1       63.69       60.20      1.72 o 
   3   8   1      394.17      392.04      5.40 o 
   4   8   1       36.07       31.80      1.76 o 
   5   8   1       14.09       14.15      1.30 o 
   6   8   1      104.57      105.52      2.78 o 
   7   8   1       20.29       20.06      1.59 o 
   8   8   1        6.58        8.77      1.20 o 
   9   8   1       11.19       12.32      1.99 o 
  10   8   1        0.25        0.32      1.10 o 
  -4   9   1      175.58      189.18      4.57 o 
  -3   9   1        8.58        8.02      1.07 o 
  -2   9   1        8.83        9.28      1.04 o 
  -1   9   1      108.03      111.66      3.23 o 
   0   9   1      149.96      141.40      3.34 o 
   1   9   1       76.78       77.25      2.62 o 
   2   9   1      148.07      145.94      2.92 o 
   3   9   1      143.50      134.44      2.95 o 
   4   9   1      133.35      134.72      2.86 o 
   5   9   1        6.49        5.71      0.73 o 
   6   9   1        3.08        1.91      0.90 o 
   7   9   1       13.91       14.18      1.26 o 
   8   9   1      103.76      106.49      3.59 o 
   9   9   1        3.91        2.38      1.34 o 
  -3  10   1        5.19        4.85      0.85 o 
  -2  10   1        4.95        7.04      1.80 o 
  -1  10   1        0.07       -0.18      0.51 o 
   0  10   1        0.07        1.51      0.61 o 
   1  10   1       47.92       48.23      2.39 o 
   2  10   1      208.63      205.01      4.95 o 
   3  10   1        0.27       -0.25      0.41 o 
   4  10   1        4.42        3.87      0.70 o 
   5  10   1        1.72        1.19      0.55 o 
   6  10   1       51.20       56.93      1.99 o 
   7  10   1       18.67       18.83      1.45 o 
   8  10   1       21.56       19.99      1.77 o 
   0  11   1        0.03       -0.20      0.69 o 
   1  11   1       28.08       29.35      2.26 o 
   2  11   1       13.40       11.44      1.32 o 
   3  11   1       32.32       34.26      2.05 o 
   4  11   1       25.13       24.87      1.94 o 
   5  11   1        7.00        7.58      0.97 o 
   6  11   1        2.20        1.47      0.65 o 
   7  11   1        0.97        0.41      0.81 o 
  -6 -10   2        0.27       -0.52      1.40 o 
  -5 -10   2       15.06       17.96      1.69 o 
  -4 -10   2       58.98       64.39      2.79 o 
  -3 -10   2       70.01       72.49      3.28 o 
  -2 -10   2       48.20       47.02      3.40 o 
  -1 -10   2        8.11        5.17      0.94 o 
   0 -10   2      111.82      125.50      3.28 o 
  -8  -9   2        6.71        8.24      1.91 o 
  -7  -9   2       13.99       11.68      2.05 o 
  -6  -9   2        4.36        3.30      0.94 o 
  -5  -9   2       27.70       31.24      1.96 o 
  -4  -9   2       12.18       12.30      1.19 o 
  -3  -9   2       17.82       17.18      1.29 o 
  -2  -9   2       34.60       38.44      1.79 o 
  -1  -9   2       64.59       63.08      2.23 o 
   0  -9   2        5.01        6.06      0.89 o 
   1  -9   2        8.11       10.13      0.94 o 
   2  -9   2       73.03       77.33      2.21 o 
   3  -9   2        6.76        7.54      0.86 o 
  -9  -8   2        6.30       10.90      1.57 o 
  -8  -8   2       53.20       57.23      2.86 o 
  -7  -8   2       75.07       72.40      5.18 o 
  -6  -8   2      127.89      125.05      3.76 o 
  -5  -8   2       60.21       70.19      2.70 o 
  -4  -8   2       82.76       80.54      2.48 o 
  -3  -8   2      188.58      197.63      6.12 o 
  -2  -8   2       14.35       14.75      1.13 o 
  -1  -8   2        0.85        0.70      0.48 o 
   0  -8   2       62.79       58.23      2.00 o 
   1  -8   2        6.51        6.00      0.80 o 
   2  -8   2       26.54       24.24      1.16 o 
   3  -8   2        4.57        3.11      0.68 o 
   4  -8   2        0.91        0.70      0.58 o 
 -10  -7   2        6.35        8.67      1.84 o 
  -9  -7   2        3.48        4.65      1.20 o 
  -8  -7   2        5.65        5.07      1.12 o 
  -7  -7   2        0.63        0.90      0.69 o 
  -6  -7   2       86.77       91.50      2.58 o 
  -5  -7   2       16.86       22.33      1.08 o 
  -4  -7   2       50.74       45.92      1.78 o 
  -3  -7   2       12.99       17.19      1.13 o 
  -2  -7   2        9.59        7.05      0.81 o 
  -1  -7   2        1.15        1.70      0.53 o 
   0  -7   2        9.37        6.63      0.79 o 
   1  -7   2       14.76       16.35      1.01 o 
   2  -7   2       74.00       75.72      1.87 o 
   3  -7   2       16.14       17.36      1.41 o 
   4  -7   2        0.11        0.71      0.56 o 
   5  -7   2       13.45       12.14      1.15 o 
   6  -7   2       69.60       66.33      3.05 o 
 -10  -6   2        3.75        4.43      1.60 o 
  -9  -6   2        7.10        8.61      1.33 o 
  -8  -6   2       26.68       22.52      2.22 o 
  -7  -6   2      158.25      159.04      4.31 o 
  -6  -6   2        0.36        0.54      0.49 o 
  -5  -6   2       83.45       78.65      1.83 o 
  -4  -6   2       72.01       77.67      1.75 o 
  -3  -6   2        6.36        8.13      0.90 o 
  -2  -6   2       32.99       31.50      1.16 o 
  -1  -6   2      508.43      528.31      6.63 o 
   0  -6   2      486.89      492.31      6.46 o 
   1  -6   2       51.01       40.36      1.39 o 
   2  -6   2       17.49       13.70      0.79 o 
   3  -6   2      108.28      110.13      2.75 o 
   4  -6   2       44.44       46.32      1.82 o 
   5  -6   2      412.15      397.08      6.64 o 
   6  -6   2       74.10       71.35      2.43 o 
   7  -6   2        0.78        0.51      0.71 o 
 -10  -5   2        3.99        2.51      1.40 o 
  -9  -5   2        0.41        0.31      0.68 o 
  -8  -5   2        0.38        1.67      0.74 o 
  -7  -5   2        2.51        2.93      0.65 o 
  -6  -5   2        5.52        2.38      0.50 o 
  -5  -5   2      167.96      173.26      2.57 o 
  -4  -5   2      107.23      109.51      1.89 o 
  -3  -5   2       64.94       55.72      1.14 o 
  -2  -5   2      554.22      561.14      6.20 o 
  -1  -5   2      478.92      465.69      4.87 o 
   0  -5   2       13.14       17.08      0.75 o 
   1  -5   2      266.95      242.82      3.76 o 
   2  -5   2      355.67      338.37      4.32 o 
   3  -5   2      252.68      249.22      4.79 o 
   4  -5   2       81.82       79.39      2.29 o 
   5  -5   2      224.66      207.98      5.54 o 
   6  -5   2       27.28       28.39      1.58 o 
   7  -5   2       37.36       44.87      3.17 o 
   8  -5   2        1.52        2.33      0.83 o 
 -11  -4   2       27.28       29.78      8.19 o 
 -10  -4   2       22.59       23.73      2.28 o 
  -9  -4   2       10.83       12.88      1.39 o 
  -8  -4   2        6.51        5.09      0.91 o 
  -7  -4   2       11.63       10.93      0.89 o 
  -6  -4   2       26.80       19.66      0.88 o 
  -5  -4   2      190.04      193.45      3.63 o 
  -4  -4   2       59.12       40.74      1.02 o 
  -3  -4   2      222.58      251.85      2.82 o 
  -2  -4   2     1795.49     1800.61     15.75 o 
  -1  -4   2      613.06      645.91      6.23 o 
   0  -4   2      686.27      699.68      6.29 o 
   1  -4   2      102.67      113.10      1.60 o 
   2  -4   2        1.16        2.86      0.34 o 
   3  -4   2       25.85       23.41      0.99 o 
   4  -4   2      509.94      498.98      7.25 o 
   5  -4   2       50.83       46.68      2.73 o 
   6  -4   2       14.00       11.57      1.23 o 
   7  -4   2        9.18       10.61      1.12 o 
   8  -4   2        0.99        1.85      0.89 o 
   9  -4   2        7.07        6.44      2.38 o 
 -11  -3   2       72.21       70.39      3.01 o 
 -10  -3   2       64.98       69.40      2.86 o 
  -9  -3   2       15.76       14.51      1.27 o 
  -8  -3   2       22.41       24.52      2.28 o 
  -7  -3   2       41.36       36.74      1.41 o 
  -6  -3   2       30.82       33.53      1.38 o 
  -5  -3   2      131.82      141.00      2.08 o 
  -4  -3   2      187.84      231.33      2.81 o 
  -3  -3   2      792.09      828.60      7.70 o 
  -2  -3   2      980.71     1007.87      8.52 o 
  -1  -3   2      414.93      379.24      3.86 o 
   0  -3   2       14.36       16.11      0.50 o 
   1  -3   2        7.17        3.14      0.29 o 
   2  -3   2      483.56      509.77      4.82 o 
   3  -3   2       63.54       66.07      1.19 o 
   4  -3   2      574.41      597.92      6.74 o 
   5  -3   2       41.38       37.07      2.18 o 
   6  -3   2       12.57       11.17      1.27 o 
   7  -3   2       53.73       55.46      2.10 o 
   8  -3   2       34.35       33.23      1.85 o 
   9  -3   2       68.08       62.92      2.51 o 
 -11  -2   2       16.39       18.26      1.70 o 
 -10  -2   2       10.75       15.03      2.25 o 
  -9  -2   2       73.35       75.23      2.48 o 
  -8  -2   2       21.02       21.94      1.32 o 
  -7  -2   2        2.20        1.81      0.44 o 
  -6  -2   2      101.12      106.30      2.59 o 
  -5  -2   2       17.70       13.06      0.59 o 
  -4  -2   2     2864.19     3076.54     26.15 o 
  -3  -2   2     1536.07     1609.21     15.13 o 
  -2  -2   2       71.87       84.93      1.14 o 
  -1  -2   2      121.10      130.75      2.06 o 
   0  -2   2        2.95        4.00      0.32 o 
   1  -2   2       16.26        7.66      0.31 o 
   2  -2   2     1630.07     1691.01     13.94 o 
   3  -2   2       28.84       36.88      0.83 o 
   4  -2   2       25.15       28.96      1.56 o 
   5  -2   2       16.69       12.79      0.73 o 
   6  -2   2       42.47       41.48      1.46 o 
   7  -2   2       14.18       13.86      1.14 o 
   8  -2   2      139.38      133.54      3.43 o 
   9  -2   2       49.22       49.37      2.31 o 
  10  -2   2        9.62       11.29      1.49 o 
 -11  -1   2      109.89      113.83      3.71 o 
 -10  -1   2       37.86       43.76      1.97 o 
  -9  -1   2       25.66       23.79      1.46 o 
  -8  -1   2        8.58        7.47      0.88 o 
  -7  -1   2        0.44        0.27      0.43 o 
  -6  -1   2        3.26        3.51      0.55 o 
  -5  -1   2        1.52        0.47      0.22 o 
  -4  -1   2      246.80      247.94      2.44 o 
  -3  -1   2      195.20      188.53      1.89 o 
  -2  -1   2     7870.76     7126.27     65.03 o 
  -1  -1   2      863.37      859.22      6.14 o 
   0  -1   2      106.57      118.81      1.16 o 
   1  -1   2     5647.18     5346.58     71.17 o 
   2  -1   2      559.60      582.98      5.15 o 
   3  -1   2     1548.73     1807.85     14.86 o 
   4  -1   2      141.02      145.49      1.90 o 
   5  -1   2      249.22      254.10      2.95 o 
   6  -1   2      357.61      349.13      4.54 o 
   7  -1   2      262.25      259.73      4.86 o 
   8  -1   2      238.06      223.88      4.60 o 
   9  -1   2        0.10       -0.29      0.56 o 
  10  -1   2        8.12        5.52      1.21 o 
 -11   0   2       11.31       13.53      2.40 o 
 -10   0   2       14.16       14.36      1.24 o 
  -9   0   2       66.50       67.89      2.27 o 
  -8   0   2       44.14       41.09      1.66 o 
  -7   0   2       17.40       20.03      1.12 o 
  -6   0   2       10.00        5.73      0.71 o 
  -5   0   2        0.14        0.02      0.19 o 
  -4   0   2      190.43      225.95      2.84 o 
  -3   0   2       80.87       85.02      1.25 o 
  -2   0   2     5771.85     5306.27     47.79 o 
  -1   0   2      203.54      197.18      1.53 o 
   0   0   2      343.54      333.53      5.91 o 
   1   0   2     7009.25     5813.05     62.19 o 
   2   0   2        1.09        3.25      0.22 o 
   3   0   2     2189.17     2212.52     17.96 o 
   4   0   2       10.56        7.07      0.43 o 
   5   0   2       72.37       50.71      1.07 o 
   6   0   2      137.08      153.41      2.16 o 
   7   0   2      299.64      292.18      4.51 o 
   8   0   2      161.90      163.13      4.73 o 
   9   0   2       50.79       44.23      2.01 o 
  10   0   2      126.87      120.28      5.55 o 
  11   0   2        0.19        1.65      1.14 o 
 -10   1   2        2.99        1.53      0.67 o 
  -9   1   2       85.48       80.84      2.42 o 
  -8   1   2      184.05      181.56      3.73 o 
  -7   1   2        9.50        8.82      0.82 o 
  -6   1   2        5.43        7.92      0.87 o 
  -5   1   2       47.16       46.59      1.48 o 
  -4   1   2       16.76       12.12      0.47 o 
  -3   1   2      181.07      213.99      2.19 o 
  -2   1   2      493.39      439.24      4.68 o 
  -1   1   2       62.28       59.34      1.12 o 
   0   1   2     4105.75     3576.49     50.31 o 
   1   1   2     1019.03     1020.45      8.69 o 
   2   1   2       15.76        8.58      0.61 o 
   3   1   2      343.76      366.63      3.96 o 
   4   1   2       21.00       14.93      0.72 o 
   5   1   2      227.84      243.14      2.79 o 
   6   1   2       11.37       11.15      0.76 o 
   7   1   2      126.40      132.40      2.17 o 
   8   1   2       11.64        9.61      1.35 o 
   9   1   2       39.62       39.54      2.20 o 
  10   1   2       67.90       63.75      4.88 o 
  11   1   2        7.85       10.82      1.88 o 
 -10   2   2        4.23        5.22      1.32 o 
  -9   2   2      411.58      405.05      6.52 o 
  -8   2   2       63.98       62.12      2.68 o 
  -7   2   2       99.00       90.39      2.27 o 
  -6   2   2      289.08      283.13      4.45 o 
  -5   2   2      211.16      204.24      2.82 o 
  -4   2   2       63.96       60.24      1.34 o 
  -3   2   2      101.76      101.75      1.44 o 
  -2   2   2      434.80      404.72      5.94 o 
  -1   2   2      746.01      715.98      9.72 o 
   0   2   2     4917.00     4081.71    104.05 o 
   1   2   2        0.93        0.87      0.18 o 
   2   2   2     1917.84     1855.15     23.86 o 
   3   2   2        0.38        0.92      0.18 o 
   4   2   2      328.33      324.89      3.48 o 
   5   2   2       53.94       51.98      1.14 o 
   6   2   2      129.56      137.64      2.15 o 
   7   2   2       11.96       11.76      0.64 o 
   8   2   2       23.46       22.65      1.20 o 
   9   2   2        2.47        2.82      1.05 o 
  10   2   2       23.59       25.50      2.42 o 
  11   2   2       30.01       35.22      2.97 o 
  -9   3   2       25.80       28.64      2.09 o 
  -8   3   2      162.32      157.55      4.41 o 
  -7   3   2      224.49      216.04      4.96 o 
  -6   3   2       94.00       93.00      1.57 o 
  -5   3   2       10.28        7.60      0.61 o 
  -4   3   2       19.25       25.19      0.83 o 
  -3   3   2     1097.84     1104.52     10.70 o 
  -2   3   2      529.00      579.93      8.36 o 
  -1   3   2      133.49      142.73      2.43 o 
   0   3   2      129.42      139.31      2.26 o 
   1   3   2       19.37       16.87      0.57 o 
   2   3   2      369.96      363.31      3.41 o 
   3   3   2       73.28       81.45      1.32 o 
   4   3   2        0.39        0.28      0.18 o 
   5   3   2      101.24       88.10      1.41 o 
   6   3   2       43.45       45.41      1.26 o 
   7   3   2      142.30      142.45      2.35 o 
   8   3   2        8.02        8.70      0.90 o 
   9   3   2       82.61       80.68      2.55 o 
  10   3   2        8.23        7.54      1.27 o 
  11   3   2       13.68       14.64      2.17 o 
  -9   4   2      130.60      125.69      4.27 o 
  -8   4   2        5.93        5.78      1.16 o 
  -7   4   2        9.47       11.10      1.25 o 
  -6   4   2      234.58      227.03      6.30 o 
  -5   4   2        0.15        0.27      0.40 o 
  -4   4   2        0.03        0.36      0.30 o 
  -3   4   2       99.91       99.97      1.63 o 
  -2   4   2      151.01      161.48      3.16 o 
  -1   4   2      978.64     1042.28     14.34 o 
   0   4   2        6.71        2.03      0.34 o 
   1   4   2       30.61       31.31      0.89 o 
   2   4   2      438.70      432.13      4.03 o 
   3   4   2      177.86      186.57      2.49 o 
   4   4   2      292.24      328.57      3.51 o 
   5   4   2      188.02      186.78      2.47 o 
   6   4   2       43.97       37.90      1.06 o 
   7   4   2      134.37      138.25      2.48 o 
   8   4   2      259.30      254.84      4.19 o 
   9   4   2      139.97      142.96      3.54 o 
  10   4   2       91.18       87.89      2.84 o 
  11   4   2        0.34       -0.64      0.64 o 
  -8   5   2       40.31       40.37      2.39 o 
  -7   5   2        7.44        7.76      1.19 o 
  -6   5   2       94.79       88.39      2.88 o 
  -5   5   2      216.38      210.83      4.49 o 
  -4   5   2       20.94       21.94      0.94 o 
  -3   5   2        2.79        1.74      0.41 o 
  -2   5   2        2.14        2.70      0.26 o 
  -1   5   2      683.71      676.86      9.99 o 
   0   5   2      188.13      196.12      4.55 o 
   1   5   2      129.84      184.18      2.37 o 
   2   5   2        3.20        4.91      0.30 o 
   3   5   2       12.86       14.72      0.62 o 
   4   5   2       49.90       52.19      1.17 o 
   5   5   2      258.29      225.22      2.82 o 
   6   5   2     1111.83     1143.39     12.87 o 
   7   5   2       19.64       18.40      1.06 o 
   8   5   2        4.32        4.07      0.84 o 
   9   5   2       37.03       35.15      3.30 o 
  10   5   2        2.84        2.51      1.82 o 
  11   5   2       37.58       38.83      2.49 o 
  -8   6   2        0.08        0.42      1.19 o 
  -7   6   2        4.49        5.48      1.06 o 
  -6   6   2       45.05       39.15      3.65 o 
  -5   6   2       16.41       14.44      1.20 o 
  -4   6   2        0.03        0.09      0.39 o 
  -3   6   2      147.80      132.82      3.01 o 
  -2   6   2      262.09      258.90      4.61 o 
  -1   6   2      466.26      465.05     10.73 o 
   0   6   2       57.40       56.35      1.10 o 
   1   6   2      328.75      334.13      3.60 o 
   2   6   2      371.83      370.41      4.07 o 
   3   6   2      233.96      227.28      3.18 o 
   4   6   2      100.51       89.63      2.08 o 
   5   6   2      374.99      346.65      7.68 o 
   6   6   2        6.74        8.34      0.74 o 
   7   6   2       55.58       46.49      1.61 o 
   8   6   2      236.48      239.00      4.23 o 
   9   6   2       21.26       18.03      1.34 o 
  10   6   2        1.63        1.23      0.88 o 
  11   6   2        0.06        0.95      0.91 o 
  -7   7   2       44.41       44.43      2.68 o 
  -6   7   2       51.07       45.39      3.40 o 
  -5   7   2       37.43       45.06      2.08 o 
  -4   7   2       49.40       53.45      1.71 o 
  -3   7   2        7.19        8.32      0.84 o 
  -2   7   2       50.19       54.70      1.83 o 
  -1   7   2       25.39       23.16      1.21 o 
   0   7   2        0.05        0.25      0.29 o 
   1   7   2       12.16       10.19      0.75 o 
   2   7   2       13.26       11.84      0.79 o 
   3   7   2        4.03        4.30      0.45 o 
   4   7   2      395.06      373.99      5.62 o 
   5   7   2      464.52      456.70      6.77 o 
   6   7   2        3.27        3.01      0.91 o 
   7   7   2        0.01        0.24      0.44 o 
   8   7   2       44.75       45.12      2.39 o 
   9   7   2       22.23       27.92      2.82 o 
  10   7   2       18.01       15.74      2.38 o 
  11   7   2        0.31       -0.23      2.52 o 
  -6   8   2      142.27      156.80      5.24 o 
  -5   8   2       19.23       20.46      1.92 o 
  -4   8   2       18.87       17.93      1.16 o 
  -3   8   2      176.23      180.00      4.22 o 
  -2   8   2      331.93      326.56      5.55 o 
  -1   8   2       29.95       39.29      1.49 o 
   0   8   2        0.32        0.65      0.38 o 
   1   8   2        2.27        1.07      0.46 o 
   2   8   2       83.82       78.08      2.09 o 
   3   8   2       24.99       23.62      1.05 o 
   4   8   2      231.26      210.61      3.94 o 
   5   8   2        6.24        6.76      0.83 o 
   6   8   2       28.25       24.60      1.38 o 
   7   8   2        0.29        1.11      0.56 o 
   8   8   2        6.74        7.79      1.02 o 
   9   8   2        0.88        2.37      0.94 o 
  10   8   2       11.32        9.32      1.91 o 
  -4   9   2       21.47       24.05      1.36 o 
  -3   9   2       18.21       15.94      1.26 o 
  -2   9   2        0.08        0.05      0.52 o 
  -1   9   2        1.34        0.11      0.50 o 
   0   9   2        0.06        0.06      0.43 o 
   1   9   2       15.05        9.72      0.99 o 
   2   9   2        8.61       12.58      2.74 o 
   3   9   2       77.76       77.57      2.26 o 
   4   9   2        1.01        0.41      0.59 o 
   5   9   2       82.73       79.46      4.22 o 
   6   9   2      132.48      139.05      3.69 o 
   7   9   2       26.39       26.60      1.56 o 
   8   9   2        0.01        0.81      0.67 o 
   9   9   2      147.96      155.54      7.61 o 
  10   9   2        0.04        0.20      1.21 o 
  -3  10   2        0.14       -0.36      0.59 o 
  -2  10   2        0.19       -0.10      0.55 o 
  -1  10   2       18.52       17.14      1.32 o 
   0  10   2       40.49       43.38      2.47 o 
   1  10   2      101.46      106.56      4.49 o 
   2  10   2      168.61      161.32      4.13 o 
   3  10   2       16.47       15.48      1.67 o 
   4  10   2       10.23        9.71      1.11 o 
   5  10   2        0.75        0.44      0.44 o 
   6  10   2       14.90       17.28      1.68 o 
   7  10   2       82.58       84.58      3.67 o 
   8  10   2      217.36      219.98      4.86 o 
   9  10   2        0.08        0.23      0.78 o 
  -1  11   2       48.40       50.36      2.27 o 
   0  11   2       21.32       19.46      1.59 o 
   1  11   2       79.34       77.64      6.03 o 
   2  11   2        0.79        0.69      0.65 o 
   3  11   2        2.10        1.54      0.72 o 
   4  11   2       76.53       73.12      2.91 o 
   5  11   2       21.10       22.16      1.57 o 
   6  11   2        4.38        3.93      0.71 o 
   7  11   2        0.02        0.04      0.55 o 
   3  12   2        3.29        2.59      0.93 o 
   4  12   2        0.94        1.43      0.83 o 
  -4 -10   3       27.84       28.69      2.72 o 
  -3 -10   3        5.28        8.21      1.27 o 
  -2 -10   3        0.34        0.93      0.82 o 
  -7  -9   3       25.71       32.01      4.55 o 
  -6  -9   3       46.06       47.49      3.39 o 
  -5  -9   3       67.74       66.88      3.80 o 
  -4  -9   3        8.27        9.64      1.41 o 
  -3  -9   3       40.87       43.12      3.56 o 
  -2  -9   3       11.28       12.04      1.52 o 
  -1  -9   3       11.07       10.31      1.14 o 
   0  -9   3        0.32        1.60      0.63 o 
   1  -9   3       11.35       11.95      1.06 o 
   2  -9   3        6.71        6.14      0.91 o 
  -8  -8   3        3.74        4.35      1.15 o 
  -7  -8   3       17.45       18.55      1.71 o 
  -6  -8   3        0.15        0.20      0.87 o 
  -5  -8   3       13.58       13.82      1.39 o 
  -4  -8   3        7.80        6.43      1.07 o 
  -3  -8   3        2.41        2.88      0.83 o 
  -2  -8   3       10.81       10.21      1.04 o 
  -1  -8   3        4.96        5.07      0.86 o 
   0  -8   3       63.90       66.00      2.27 o 
   1  -8   3      153.02      150.08      3.15 o 
   2  -8   3       38.73       39.66      1.72 o 
   3  -8   3       10.70       14.81      1.20 o 
   4  -8   3       15.23       17.05      1.31 o 
  -9  -7   3        0.19        0.27      1.15 o 
  -8  -7   3        2.45        1.60      0.88 o 
  -7  -7   3       43.96       39.73      2.29 o 
  -6  -7   3       12.66       10.65      1.33 o 
  -5  -7   3        3.08        3.77      0.72 o 
  -4  -7   3      175.07      176.81      3.69 o 
  -3  -7   3      117.98      113.40      2.86 o 
  -2  -7   3      461.09      451.47      7.46 o 
  -1  -7   3       30.30       31.44      1.51 o 
   0  -7   3        4.89        6.53      0.85 o 
   1  -7   3      198.63      191.20      3.24 o 
   2  -7   3       96.24      100.69      2.54 o 
   3  -7   3       98.85      102.41      2.67 o 
   4  -7   3       46.49       46.83      2.41 o 
   5  -7   3        0.58       -0.05      0.61 o 
 -10  -6   3       12.25       12.26      1.99 o 
  -9  -6   3       31.97       35.64      2.75 o 
  -8  -6   3        2.02        0.85      0.79 o 
  -7  -6   3        0.18       -0.67      0.67 o 
  -6  -6   3        4.32        5.45      0.98 o 
  -5  -6   3      192.39      194.94      3.83 o 
  -4  -6   3        3.86        2.59      0.62 o 
  -3  -6   3       70.29       68.35      1.79 o 
  -2  -6   3       27.38       32.20      1.37 o 
  -1  -6   3      138.55      126.29      2.62 o 
   0  -6   3     1106.40     1050.71     13.51 o 
   1  -6   3        8.25       10.18      0.73 o 
   2  -6   3       31.47       31.82      1.36 o 
   3  -6   3        3.55        4.82      0.74 o 
   4  -6   3        0.25        2.01      0.71 o 
   5  -6   3        3.01        1.18      0.73 o 
   6  -6   3        0.50        1.85      0.80 o 
 -10  -5   3       23.64       21.00      2.28 o 
  -9  -5   3       12.05       12.28      1.78 o 
  -8  -5   3       43.23       40.73      1.95 o 
  -7  -5   3       66.03       74.99      2.38 o 
  -6  -5   3        9.64       10.30      0.98 o 
  -5  -5   3      175.24      180.80      2.89 o 
  -4  -5   3      237.72      231.69      3.10 o 
  -3  -5   3      416.05      415.87      4.65 o 
  -2  -5   3       14.32       12.85      0.66 o 
  -1  -5   3      143.62      139.37      2.19 o 
   0  -5   3        1.67        1.94      0.42 o 
   1  -5   3      406.27      389.17      4.43 o 
   2  -5   3       73.02       66.68      1.81 o 
   3  -5   3        0.53        0.85      0.50 o 
   4  -5   3       18.26       19.82      1.29 o 
   5  -5   3      147.18      151.05      3.79 o 
   6  -5   3       29.59       27.21      2.00 o 
   7  -5   3        4.70        5.89      1.03 o 
 -10  -4   3       68.61       67.19      3.03 o 
  -9  -4   3       29.48       31.38      1.95 o 
  -8  -4   3       88.04       87.30      3.98 o 
  -7  -4   3        4.91        3.27      0.63 o 
  -6  -4   3        6.09        8.27      0.78 o 
  -5  -4   3       10.04        9.19      0.56 o 
  -4  -4   3       38.98       40.81      1.00 o 
  -3  -4   3        8.96        8.62      0.51 o 
  -2  -4   3       25.46       27.17      1.03 o 
  -1  -4   3      260.44      259.20      3.07 o 
   0  -4   3       48.61       51.70      1.04 o 
   1  -4   3       53.07       48.22      0.96 o 
   2  -4   3        6.25        6.08      0.57 o 
   3  -4   3        1.58        0.86      0.40 o 
   4  -4   3      572.48      556.37      8.08 o 
   5  -4   3       37.42       40.05      2.39 o 
   6  -4   3        0.22        0.19      0.61 o 
   7  -4   3       56.56       57.17      2.32 o 
   8  -4   3        5.61        5.20      1.28 o 
 -11  -3   3       33.77       32.85      2.14 o 
 -10  -3   3        6.93        9.17      1.29 o 
  -9  -3   3       24.13       25.67      1.90 o 
  -8  -3   3       18.04       20.08      1.38 o 
  -7  -3   3        7.32        7.28      0.85 o 
  -6  -3   3      601.82      663.54      8.19 o 
  -5  -3   3        3.37        4.35      0.45 o 
  -4  -3   3       26.17       26.28      0.98 o 
  -3  -3   3      524.84      521.40      5.25 o 
  -2  -3   3        0.82        2.82      0.34 o 
  -1  -3   3       20.62       17.18      0.68 o 
   0  -3   3        0.13        1.23      0.22 o 
   1  -3   3      357.10      389.10      3.47 o 
   2  -3   3       52.39       58.87      1.26 o 
   3  -3   3      348.49      339.78      3.69 o 
   4  -3   3      509.69      504.69      9.91 o 
   5  -3   3       10.38       12.69      0.91 o 
   6  -3   3      178.70      175.87      3.84 o 
   7  -3   3       82.03       82.71      2.62 o 
   8  -3   3       22.81       22.79      1.59 o 
   9  -3   3       25.03       22.58      1.97 o 
 -11  -2   3        3.18        2.44      0.95 o 
 -10  -2   3        0.72        0.41      0.62 o 
  -9  -2   3       20.99       24.22      1.48 o 
  -8  -2   3       69.65       66.22      2.18 o 
  -7  -2   3       11.42       10.73      0.94 o 
  -6  -2   3      965.12      945.78     10.83 o 
  -5  -2   3       51.92       55.19      1.47 o 
  -4  -2   3     1225.12     1334.09     11.92 o 
  -3  -2   3       17.90       22.89      0.62 o 
  -2  -2   3        3.92       14.15      0.47 o 
  -1  -2   3      213.07      207.50      2.24 o 
   0  -2   3       96.75       83.83      1.14 o 
   1  -2   3       75.17       99.83      1.30 o 
   2  -2   3      107.20       93.77      2.16 o 
   3  -2   3     2448.87     2592.60     21.20 o 
   4  -2   3      408.07      407.87      4.27 o 
   5  -2   3      199.34      201.01      3.10 o 
   6  -2   3       51.15       52.82      1.51 o 
   7  -2   3        0.10        0.08      0.52 o 
   8  -2   3        8.84        5.10      0.94 o 
   9  -2   3        5.83        5.78      1.20 o 
  10  -2   3        2.29        2.04      1.05 o 
 -11  -1   3        9.82        9.38      2.66 o 
 -10  -1   3        0.29       -0.55      0.55 o 
  -9  -1   3       39.27       38.20      2.59 o 
  -8  -1   3        2.47        2.62      0.64 o 
  -7  -1   3       17.01       15.36      1.03 o 
  -6  -1   3      205.81      195.72      3.59 o 
  -5  -1   3      127.22      127.76      1.76 o 
  -4  -1   3     5476.16     5693.91     48.57 o 
  -3  -1   3      225.63      246.56      2.38 o 
  -2  -1   3       85.74       71.10      0.87 o 
  -1  -1   3        4.31        1.09      0.25 o 
   0  -1   3        0.07        0.24      0.12 o 
   1  -1   3     1032.79     1033.80      8.67 o 
   2  -1   3      441.01      445.67      4.18 o 
   3  -1   3      416.98      361.21      3.64 o 
   4  -1   3      357.92      385.57      3.98 o 
   5  -1   3      350.47      322.72      3.62 o 
   6  -1   3      111.16      111.33      2.20 o 
   7  -1   3       13.31       12.55      0.95 o 
   8  -1   3       35.20       27.90      1.61 o 
   9  -1   3        0.71        1.16      0.79 o 
  10  -1   3       21.37       19.15      2.76 o 
 -10   0   3       26.87       27.78      1.54 o 
  -9   0   3       12.15       13.84      1.12 o 
  -8   0   3        0.49        0.01      0.42 o 
  -7   0   3      190.60      189.12      3.62 o 
  -6   0   3      129.46      122.20      2.57 o 
  -5   0   3        8.22        8.67      0.61 o 
  -4   0   3      102.49      135.09      1.98 o 
  -3   0   3      129.67      130.29      1.75 o 
  -2   0   3      984.67      986.86      7.80 o 
  -1   0   3      128.63      113.27      1.08 o 
   0   0   3     1003.34     1009.36      9.64 o 
   1   0   3      109.77      120.55      1.25 o 
   2   0   3      581.35      644.87      5.61 o 
   3   0   3      153.25      199.62      2.23 o 
   4   0   3       93.01       90.98      1.42 o 
   5   0   3        0.32        1.25      0.29 o 
   6   0   3       24.62       22.58      1.14 o 
   7   0   3      221.50      219.94      3.81 o 
   8   0   3      136.23      125.39      2.84 o 
   9   0   3        9.71        8.11      1.65 o 
  10   0   3        6.97        7.05      1.75 o 
  11   0   3       14.57       17.42      3.43 o 
 -10   1   3       30.27       30.77      1.44 o 
  -9   1   3        3.29        2.14      0.81 o 
  -8   1   3      105.41      103.31      2.54 o 
  -7   1   3      646.25      645.43      8.82 o 
  -6   1   3      246.82      245.96      4.01 o 
  -5   1   3      383.94      386.45      4.88 o 
  -4   1   3       41.56       46.54      1.15 o 
  -3   1   3       72.12       48.71      0.66 o 
  -2   1   3      535.02      608.03      7.56 o 
  -1   1   3       28.03       47.15      0.91 o 
   0   1   3        4.49        3.22      0.27 o 
   1   1   3      367.94      373.13      3.38 o 
   2   1   3      577.95      665.55      5.98 o 
   3   1   3      692.10      832.27      7.17 o 
   4   1   3      213.86      245.32      2.70 o 
   5   1   3       16.47       10.24      0.53 o 
   6   1   3      278.65      290.06      3.38 o 
   7   1   3      228.36      224.80      3.13 o 
   8   1   3       95.71      100.64      2.48 o 
   9   1   3      303.08      293.93      8.95 o 
  10   1   3       81.33       74.99      4.90 o 
  11   1   3       13.88       15.89      2.23 o 
 -10   2   3       33.38       33.60      2.38 o 
  -9   2   3       11.63       11.98      2.46 o 
  -8   2   3        1.66        2.53      0.82 o 
  -7   2   3       32.80       31.50      1.10 o 
  -6   2   3       26.71       27.40      0.86 o 
  -5   2   3      117.52      108.26      2.68 o 
  -4   2   3      295.61      313.08      4.78 o 
  -3   2   3      403.34      445.77      6.80 o 
  -2   2   3      289.14      330.38      4.94 o 
  -1   2   3      150.17      139.48      4.48 o 
   0   2   3      192.80      224.76      6.16 o 
   1   2   3      320.72      311.29      4.47 o 
   2   2   3      744.84      743.06      6.53 o 
   3   2   3      125.86      175.76      1.89 o 
   4   2   3        7.48        7.96      0.46 o 
   5   2   3       29.19       20.20      0.81 o 
   6   2   3      285.28      281.08      3.49 o 
   7   2   3      190.41      174.19      2.97 o 
   8   2   3      355.48      353.29      7.26 o 
   9   2   3       20.59       21.72      1.44 o 
  10   2   3        1.83        2.48      0.93 o 
  11   2   3        2.79        1.16      1.26 o 
  -9   3   3       71.94       74.14      3.19 o 
  -8   3   3      284.52      273.98      6.16 o 
  -7   3   3       68.33       67.56      2.56 o 
  -6   3   3        6.27        8.86      0.96 o 
  -5   3   3       19.80       17.44      1.08 o 
  -4   3   3      438.71      457.81      5.42 o 
  -3   3   3      142.76      158.62      3.13 o 
  -2   3   3        6.67       12.64      0.70 o 
  -1   3   3      790.09      806.48     20.17 o 
   0   3   3       41.53       49.43      2.38 o 
   1   3   3     1404.97     1407.09     16.23 o 
   2   3   3        3.17        5.41      0.25 o 
   3   3   3      235.84      226.92      2.92 o 
   4   3   3       54.41       46.30      0.86 o 
   5   3   3      549.80      571.64      5.77 o 
   6   3   3     1036.78     1085.79     10.25 o 
   7   3   3      401.46      394.17      4.64 o 
   8   3   3      474.90      489.22      6.62 o 
   9   3   3        5.89        8.21      1.25 o 
  10   3   3        3.61        3.60      1.08 o 
  11   3   3       19.36       20.21      1.90 o 
  -9   4   3        1.41        1.18      0.91 o 
  -8   4   3       49.25       47.62      2.42 o 
  -7   4   3       64.96       64.07      3.48 o 
  -6   4   3        8.43        8.67      1.12 o 
  -5   4   3        0.07       -0.15      0.34 o 
  -4   4   3      181.42      187.61      3.72 o 
  -3   4   3      720.06      743.28     10.96 o 
  -2   4   3      576.49      603.01      8.77 o 
  -1   4   3        2.27        9.49      0.51 o 
   0   4   3       91.84       76.34      1.49 o 
   1   4   3      202.77      207.81      3.04 o 
   2   4   3      247.91      310.88      4.92 o 
   3   4   3        5.41       13.34      0.50 o 
   4   4   3      273.48      294.36      3.28 o 
   5   4   3      458.40      465.45      4.85 o 
   6   4   3        9.79       11.91      0.59 o 
   7   4   3      820.35      786.17      8.67 o 
   8   4   3       22.83       22.89      1.11 o 
   9   4   3        1.01        0.55      0.57 o 
  10   4   3        0.02       -0.10      0.59 o 
  11   4   3      210.44      215.78      6.59 o 
  -8   5   3        0.01       -0.59      0.68 o 
  -7   5   3       10.65       10.02      1.20 o 
  -6   5   3       52.38       51.19      2.46 o 
  -5   5   3      321.58      301.17      5.58 o 
  -4   5   3      684.07      686.06     10.28 o 
  -3   5   3      164.72      148.75      3.39 o 
  -2   5   3      206.41      199.07      4.54 o 
  -1   5   3       90.47       97.40      2.15 o 
   0   5   3     1330.60     1434.01     17.06 o 
   1   5   3       53.42       49.92      1.28 o 
   2   5   3        2.88        0.84      0.30 o 
   3   5   3        0.15        0.66      0.18 o 
   4   5   3       26.91       33.86      0.82 o 
   5   5   3       53.86       50.57      1.26 o 
   6   5   3      755.43      739.46      8.88 o 
   7   5   3      313.74      301.05      4.67 o 
   8   5   3       84.21       84.32      3.31 o 
   9   5   3       28.69       28.94      1.62 o 
  10   5   3       55.39       55.65      3.25 o 
  11   5   3       14.74       12.50      1.66 o 
  -8   6   3       15.69       17.39      1.78 o 
  -7   6   3       11.97       15.10      1.53 o 
  -6   6   3        4.74        4.51      0.92 o 
  -5   6   3       40.84       41.64      1.76 o 
  -4   6   3       23.04       24.66      1.22 o 
  -3   6   3       90.44       86.12      2.77 o 
  -2   6   3       13.17       12.45      1.17 o 
  -1   6   3       44.19       37.36      1.38 o 
   0   6   3      111.98      132.81      2.60 o 
   1   6   3      161.86      157.13      2.89 o 
   2   6   3        6.38        5.52      0.54 o 
   3   6   3        2.37        1.95      0.24 o 
   4   6   3      108.39      115.42      2.91 o 
   5   6   3       49.75       55.95      1.66 o 
   6   6   3      106.19       93.51      2.41 o 
   7   6   3        7.60        9.60      0.93 o 
   8   6   3      116.89      118.11      3.90 o 
   9   6   3       72.86       78.90      2.95 o 
  10   6   3      110.71      106.85      4.68 o 
  11   6   3       79.20       80.60      3.49 o 
  -7   7   3       12.68       12.56      2.30 o 
  -6   7   3       23.00       22.96      1.65 o 
  -5   7   3      157.53      156.48      3.95 o 
  -4   7   3       89.01       84.78      4.77 o 
  -3   7   3       11.77       16.69      1.12 o 
  -2   7   3       79.41       72.69      2.02 o 
  -1   7   3       29.05       32.22      1.05 o 
   0   7   3       72.07       63.53      1.75 o 
   1   7   3       86.85       81.59      1.95 o 
   2   7   3       82.71       82.92      2.17 o 
   3   7   3      118.00      108.44      6.16 o 
   4   7   3       48.99       48.20      1.24 o 
   5   7   3        3.26        3.20      0.57 o 
   6   7   3      169.84      152.80      3.27 o 
   7   7   3       56.54       56.73      1.98 o 
   8   7   3       88.03       87.05      2.75 o 
   9   7   3      197.53      198.28      5.04 o 
  10   7   3      116.81      114.17      5.60 o 
  11   7   3       90.94      108.59      6.23 o 
  -6   8   3       24.90       25.74      1.84 o 
  -5   8   3        0.10        0.10      0.59 o 
  -4   8   3        0.07        0.14      0.57 o 
  -3   8   3        1.86        2.38      0.62 o 
  -2   8   3        0.46        0.39      0.38 o 
  -1   8   3        1.31       -0.01      0.31 o 
   0   8   3       75.35       75.25      2.89 o 
   1   8   3       15.97       17.76      1.06 o 
   2   8   3      306.55      272.08      5.13 o 
   3   8   3       40.90       35.98      2.25 o 
   4   8   3      349.26      339.90      5.14 o 
   5   8   3       84.55       79.24      2.14 o 
   6   8   3       22.66       24.27      1.88 o 
   7   8   3      280.18      270.66      5.07 o 
   8   8   3       65.72       69.01      2.51 o 
   9   8   3        9.68        9.77      1.35 o 
  10   8   3        9.85       11.76      1.65 o 
  11   8   3        2.80        2.94      3.43 o 
  -5   9   3       27.38       30.67      2.41 o 
  -4   9   3        6.54        5.07      0.76 o 
  -3   9   3       76.57       76.16      5.03 o 
  -2   9   3       27.88       29.84      1.48 o 
  -1   9   3       49.23       50.92      1.83 o 
   0   9   3      137.18      134.06      3.03 o 
   1   9   3      168.74      152.46      3.30 o 
   2   9   3        0.93        1.74      0.51 o 
   3   9   3      110.20      118.54      3.20 o 
   4   9   3       28.49       29.95      1.85 o 
   5   9   3        7.12        7.01      0.77 o 
   6   9   3      298.24      293.89      6.12 o 
   7   9   3        0.33       -0.18      0.52 o 
   8   9   3       45.18       41.89      1.96 o 
   9   9   3      210.20      209.23      5.35 o 
  10   9   3       58.26       65.86      3.02 o 
  -3  10   3       59.30       62.10      2.38 o 
  -2  10   3       14.14       15.04      2.10 o 
  -1  10   3       48.90       51.44      1.99 o 
   0  10   3       10.56       11.04      1.09 o 
   1  10   3       21.16       23.23      1.48 o 
   2  10   3       91.53       87.83      2.85 o 
   3  10   3      105.79       99.93      2.71 o 
   4  10   3       66.31       66.04      2.21 o 
   5  10   3       29.15       25.33      2.25 o 
   6  10   3        3.30        2.36      0.64 o 
   7  10   3       32.29       33.47      1.69 o 
   8  10   3       24.03       20.46      1.52 o 
   9  10   3        5.61        6.25      1.23 o 
  -1  11   3       51.61       56.67      3.09 o 
   0  11   3       27.61       25.70      1.82 o 
   1  11   3       11.07        9.48      1.38 o 
   2  11   3       14.86       16.75      1.41 o 
   3  11   3        0.50       -0.05      0.57 o 
   4  11   3        4.33        3.84      0.76 o 
   5  11   3       13.04       13.66      1.28 o 
   6  11   3        0.03        0.37      0.72 o 
   7  11   3        3.92        2.22      0.70 o 
   8  11   3        0.01        0.54      0.67 o 
   2  12   3        1.49        1.36      0.80 o 
   3  12   3        5.97        6.20      1.25 o 
   4  12   3        3.55        2.18      0.84 o 
   5  12   3        5.50        5.50      1.08 o 
  -6  -9   4        7.65        5.13      1.67 o 
  -5  -9   4        0.34        1.35      1.14 o 
  -4  -9   4        0.16        1.11      1.04 o 
  -3  -9   4        0.98        1.04      1.04 o 
  -2  -9   4       55.43       61.02      2.27 o 
  -1  -9   4       25.02       25.62      1.74 o 
   0  -9   4       35.71       38.97      2.62 o 
   1  -9   4        7.76        8.82      2.24 o 
  -7  -8   4       19.86       22.99      1.99 o 
  -6  -8   4       26.80       23.97      2.18 o 
  -5  -8   4       77.79       83.37      4.20 o 
  -4  -8   4       62.00       73.16      3.81 o 
  -3  -8   4        2.02        1.84      0.80 o 
  -2  -8   4        0.21        0.08      0.65 o 
  -1  -8   4       47.34       42.79      1.85 o 
   0  -8   4       59.65       66.50      2.28 o 
   1  -8   4       17.15       16.36      1.69 o 
   2  -8   4       77.18       71.55      3.00 o 
   3  -8   4       16.31       14.98      1.87 o 
  -8  -7   4       44.00       43.29      2.54 o 
  -7  -7   4      138.37      147.09      5.69 o 
  -6  -7   4        4.68        5.18      1.08 o 
  -5  -7   4       13.27       15.58      1.50 o 
  -4  -7   4       73.29       72.23      2.73 o 
  -3  -7   4       81.04       79.82      3.78 o 
  -2  -7   4      198.56      198.75      4.68 o 
  -1  -7   4        2.23        3.84      0.75 o 
   0  -7   4        4.86        5.09      0.71 o 
   1  -7   4       17.16       17.64      1.28 o 
   2  -7   4       39.50       41.15      1.74 o 
   3  -7   4       18.31       19.46      1.78 o 
   4  -7   4       24.69       24.81      2.14 o 
   5  -7   4       23.38       27.31      2.42 o 
  -9  -6   4       15.81       17.54      2.18 o 
  -8  -6   4       20.31       23.62      1.90 o 
  -7  -6   4        1.46        1.09      0.77 o 
  -6  -6   4      182.24      193.50      4.91 o 
  -5  -6   4       21.75       22.13      2.21 o 
  -4  -6   4       56.27       54.93      2.20 o 
  -3  -6   4        0.08       -0.17      0.39 o 
  -2  -6   4      147.59      153.18      2.91 o 
  -1  -6   4      127.55      121.70      2.54 o 
   0  -6   4        1.14        1.10      0.40 o 
   1  -6   4        6.56        9.70      0.87 o 
   2  -6   4       14.85       12.69      1.00 o 
   3  -6   4       69.13       72.76      2.18 o 
   4  -6   4        6.33        6.79      0.92 o 
   5  -6   4       34.19       32.42      2.10 o 
   6  -6   4      236.81      223.31      6.78 o 
 -10  -5   4        7.16        8.69      1.71 o 
  -9  -5   4        1.13        0.89      1.14 o 
  -8  -5   4        7.65        8.13      1.23 o 
  -7  -5   4        2.26        3.60      0.75 o 
  -6  -5   4        8.93        7.68      1.48 o 
  -5  -5   4       57.32       49.21      1.83 o 
  -4  -5   4        2.69        1.67      0.44 o 
  -3  -5   4       57.42       50.86      1.28 o 
  -2  -5   4      105.14      105.06      1.97 o 
  -1  -5   4       41.89       42.06      1.19 o 
   0  -5   4       10.86       11.53      0.71 o 
   1  -5   4       43.40       41.38      1.27 o 
   2  -5   4       67.38       66.49      2.48 o 
   3  -5   4      136.70      136.55      3.70 o 
   4  -5   4       42.84       51.06      2.57 o 
   5  -5   4      249.71      258.92      5.15 o 
   6  -5   4       86.51       81.90      3.20 o 
   7  -5   4       13.91       13.63      1.63 o 
 -10  -4   4        4.17        5.84      1.48 o 
  -9  -4   4        0.09        0.69      0.73 o 
  -8  -4   4       49.89       50.52      2.32 o 
  -7  -4   4       30.93       28.94      1.53 o 
  -6  -4   4      106.19       96.37      2.31 o 
  -5  -4   4       28.06       25.88      1.16 o 
  -4  -4   4      282.15      282.15      3.76 o 
  -3  -4   4      277.98      269.10      3.34 o 
  -2  -4   4      178.61      175.07      2.45 o 
  -1  -4   4      270.23      287.08      3.18 o 
   0  -4   4       51.59       46.03      1.03 o 
   1  -4   4        9.27        9.54      0.53 o 
   2  -4   4       51.62       45.28      1.40 o 
   3  -4   4       77.48       78.92      2.66 o 
   4  -4   4      217.28      207.36      4.26 o 
   5  -4   4      467.49      456.26     11.38 o 
   6  -4   4      100.76       99.40      2.97 o 
   7  -4   4       10.59       10.71      1.44 o 
   8  -4   4        0.71       -0.17      0.90 o 
 -10  -3   4       39.90       44.82      3.53 o 
  -9  -3   4        8.65        7.73      1.03 o 
  -8  -3   4      194.09      181.27      5.15 o 
  -7  -3   4      139.80      129.04      3.12 o 
  -6  -3   4      186.56      194.16      3.82 o 
  -5  -3   4        0.22        0.02      0.36 o 
  -4  -3   4      479.43      446.29      4.80 o 
  -3  -3   4        9.00        7.95      0.48 o 
  -2  -3   4      102.51      108.66      1.69 o 
  -1  -3   4      120.53      133.57      1.70 o 
   0  -3   4       87.09       75.04      1.30 o 
   1  -3   4      354.32      360.37      3.58 o 
   2  -3   4      704.53      673.46      6.03 o 
   3  -3   4      151.97      141.44      2.10 o 
   4  -3   4      124.28      120.75      2.32 o 
   5  -3   4       32.84       30.73      1.22 o 
   6  -3   4        3.20        3.53      0.69 o 
   7  -3   4        7.33        7.81      1.21 o 
   8  -3   4        7.79        7.92      1.28 o 
   9  -3   4       26.45       28.84      2.67 o 
 -10  -2   4       13.97       14.70      1.50 o 
  -9  -2   4       32.21       31.57      2.53 o 
  -8  -2   4       17.56       16.69      1.20 o 
  -7  -2   4       90.19       91.08      2.79 o 
  -6  -2   4      979.57      975.70     12.56 o 
  -5  -2   4      686.89      709.06      8.39 o 
  -4  -2   4      117.62       97.37      2.15 o 
  -3  -2   4      275.61      286.33      3.16 o 
  -2  -2   4       36.88       35.04      0.81 o 
  -1  -2   4      279.60      271.77      2.87 o 
   0  -2   4       36.10       45.61      1.13 o 
   1  -2   4      219.59      268.44      2.95 o 
   2  -2   4      424.57      431.05      4.32 o 
   3  -2   4      128.72      124.32      2.03 o 
   4  -2   4      623.71      642.00      6.27 o 
   5  -2   4       35.92       39.00      1.30 o 
   6  -2   4       15.80       12.74      0.87 o 
   7  -2   4       83.46       81.23      2.58 o 
   8  -2   4      142.37      135.55      6.60 o 
   9  -2   4       43.10       44.20      3.39 o 
 -10  -1   4       37.11       37.37      1.78 o 
  -9  -1   4       56.23       60.50      2.53 o 
  -8  -1   4       87.60       86.79      4.10 o 
  -7  -1   4        0.91        0.78      0.46 o 
  -6  -1   4      277.56      268.82      4.50 o 
  -5  -1   4      338.34      329.57      4.98 o 
  -4  -1   4      640.55      656.65      6.40 o 
  -3  -1   4        7.51        9.19      0.44 o 
  -2  -1   4       19.14       17.96      0.96 o 
  -1  -1   4        1.61        1.36      0.19 o 
   0  -1   4      257.36      241.37      2.47 o 
   1  -1   4     1119.76     1157.19      9.18 o 
   2  -1   4       42.51       49.65      0.95 o 
   3  -1   4        0.01       -0.02      0.19 o 
   4  -1   4      101.20       90.53      1.53 o 
   5  -1   4      233.88      245.68      3.06 o 
   6  -1   4      135.02      110.70      2.24 o 
   7  -1   4       51.15       56.75      2.38 o 
   8  -1   4        0.49       -0.32      0.65 o 
   9  -1   4       99.20       88.47      3.36 o 
  10  -1   4        5.07        3.58      1.33 o 
 -10   0   4       50.65       52.96      1.92 o 
  -9   0   4      104.03      105.03      3.56 o 
  -8   0   4       92.07       91.77      2.39 o 
  -7   0   4        5.31        4.42      1.27 o 
  -6   0   4      166.79      175.13      3.23 o 
  -5   0   4       61.74       49.69      1.70 o 
  -4   0   4       77.66       86.33      1.55 o 
  -3   0   4      488.12      460.93      4.50 o 
  -2   0   4      376.04      375.75      5.90 o 
  -1   0   4      833.40      946.73      9.18 o 
   0   0   4      114.26      101.60      1.28 o 
   1   0   4      882.85      911.54      8.08 o 
   2   0   4       75.62      102.88      1.35 o 
   3   0   4      124.65      147.51      1.87 o 
   4   0   4      809.20      815.42      7.40 o 
   5   0   4      151.72      139.11      2.04 o 
   6   0   4      417.56      409.22      4.52 o 
   7   0   4      577.66      571.21      6.93 o 
   8   0   4      529.30      528.80      8.13 o 
   9   0   4       20.52       19.39      2.13 o 
  10   0   4       14.21       15.13      2.08 o 
 -10   1   4        0.14       -0.78      0.78 o 
  -9   1   4       20.27       20.73      2.21 o 
  -8   1   4       13.76       16.09      1.46 o 
  -7   1   4       41.47       44.19      1.52 o 
  -6   1   4       63.94       63.91      1.76 o 
  -5   1   4       29.44       29.63      0.78 o 
  -4   1   4       74.68       78.36      1.09 o 
  -3   1   4       21.80       19.63      0.53 o 
  -2   1   4        0.28        1.08      0.64 o 
  -1   1   4     2274.01     2338.95     27.15 o 
   0   1   4       11.32        9.22      0.52 o 
   1   1   4      299.13      288.45      2.87 o 
   2   1   4      129.40      157.87      1.86 o 
   3   1   4      307.82      291.81      2.96 o 
   4   1   4      164.22      167.33      2.48 o 
   5   1   4       56.80       39.98      0.98 o 
   6   1   4      306.40      310.54      3.62 o 
   7   1   4       11.07       11.98      0.75 o 
   8   1   4       20.58       18.78      1.29 o 
   9   1   4       29.69       28.04      1.91 o 
  10   1   4       48.20       47.85      4.69 o 
  11   1   4        1.42        1.75      1.23 o 
 -10   2   4       66.45       62.57      3.26 o 
  -9   2   4       30.79       27.85      2.01 o 
  -8   2   4      215.72      213.89      5.23 o 
  -7   2   4       42.98       40.20      1.95 o 
  -6   2   4      228.55      232.24      4.82 o 
  -5   2   4       14.97       15.99      1.03 o 
  -4   2   4      302.30      261.46      3.02 o 
  -3   2   4      843.30      877.13     10.93 o 
  -2   2   4     1786.72     1842.75     24.30 o 
  -1   2   4      832.51      852.65     11.41 o 
   0   2   4      445.06      468.91      6.46 o 
   1   2   4       24.97       19.30      0.65 o 
   2   2   4       23.29       21.35      0.54 o 
   3   2   4     3054.28     3074.75     28.16 o 
   4   2   4      965.68     1082.00      9.79 o 
   5   2   4      769.50      759.21      7.93 o 
   6   2   4      146.88      165.43      2.49 o 
   7   2   4       42.69       39.29      1.19 o 
   8   2   4        8.62        9.32      0.95 o 
   9   2   4       38.53       38.17      2.20 o 
  10   2   4        0.02       -0.11      0.72 o 
  11   2   4       34.79       30.11      2.24 o 
  -9   3   4      127.58      126.02      4.15 o 
  -8   3   4       23.77       26.87      1.88 o 
  -7   3   4       28.29       27.15      1.69 o 
  -6   3   4       27.04       23.47      1.39 o 
  -5   3   4      253.08      261.37      4.81 o 
  -4   3   4      468.02      462.23      5.28 o 
  -3   3   4       45.54       64.35      1.69 o 
  -2   3   4      840.69      828.28     11.42 o 
  -1   3   4       21.26       21.99      1.68 o 
   0   3   4       20.11       10.92      1.12 o 
   1   3   4      743.73      876.32     10.31 o 
   2   3   4      452.41      513.02      7.41 o 
   3   3   4      429.96      476.03      7.29 o 
   4   3   4      271.54      331.66      3.60 o 
   5   3   4      297.85      300.83      3.45 o 
   6   3   4       22.15       27.80      1.43 o 
   7   3   4        0.33        1.10      0.49 o 
   8   3   4        0.25        1.03      0.44 o 
   9   3   4       63.28       62.59      3.47 o 
  10   3   4       56.59       49.45      3.92 o 
  11   3   4        2.42        2.34      1.07 o 
  -9   4   4       25.35       25.16      2.07 o 
  -8   4   4      132.39      124.41      3.91 o 
  -7   4   4      235.26      237.27      5.36 o 
  -6   4   4      232.31      227.63      4.78 o 
  -5   4   4      295.55      285.80      5.17 o 
  -4   4   4       33.26       27.36      1.61 o 
  -3   4   4      590.89      613.80      9.22 o 
  -2   4   4      337.12      339.12      5.23 o 
  -1   4   4      134.05      163.85      6.02 o 
   0   4   4      247.08      279.10      8.54 o 
   1   4   4      277.37      274.49      3.73 o 
   2   4   4      374.76      378.27      5.75 o 
   3   4   4       11.49       15.75      0.42 o 
   4   4   4     1303.72     1321.66     12.75 o 
   5   4   4       27.52       23.85      0.88 o 
   6   4   4      211.30      217.36      3.19 o 
   7   4   4      358.56      375.46      4.91 o 
   8   4   4       32.16       31.80      1.30 o 
   9   4   4       72.91       75.16      2.18 o 
  10   4   4      107.71      109.35      3.22 o 
  11   4   4      198.15      187.09      4.77 o 
  -8   5   4        8.50        9.03      1.37 o 
  -7   5   4        2.36        1.07      0.95 o 
  -6   5   4        1.79        1.89      0.62 o 
  -5   5   4       28.98       25.66      1.25 o 
  -4   5   4        0.69        0.48      0.48 o 
  -3   5   4      130.92      129.57      2.91 o 
  -2   5   4       77.51       73.18      2.76 o 
  -1   5   4       66.37       63.55      1.54 o 
   0   5   4      324.59      350.15      4.77 o 
   1   5   4        4.23        7.74      0.52 o 
   2   5   4      174.67      223.82      3.92 o 
   3   5   4       44.13       38.56      0.87 o 
   4   5   4      172.49      203.62      2.86 o 
   5   5   4       28.04       23.76      0.95 o 
   6   5   4      146.25      138.57      2.99 o 
   7   5   4      204.58      201.39      4.01 o 
   8   5   4        0.43        0.46      0.57 o 
   9   5   4      266.59      269.37      5.24 o 
  10   5   4       28.06       26.27      2.01 o 
  11   5   4       22.47       19.90      1.95 o 
  -7   6   4       72.55       72.31      2.85 o 
  -6   6   4       75.62       76.42      2.62 o 
  -5   6   4       12.09       14.03      1.06 o 
  -4   6   4       51.51       46.57      1.52 o 
  -3   6   4      112.07      106.90      4.06 o 
  -2   6   4      365.56      351.62      6.18 o 
  -1   6   4      367.09      370.86      5.99 o 
   0   6   4      468.69      460.23      6.33 o 
   1   6   4        0.57        1.79      0.34 o 
   2   6   4        6.20        5.25      0.58 o 
   3   6   4       14.38       16.86      0.68 o 
   4   6   4       18.63       16.80      0.74 o 
   5   6   4      191.14      177.70      4.83 o 
   6   6   4      899.36      903.43     11.76 o 
   7   6   4       90.16       89.96      2.48 o 
   8   6   4       43.24       45.48      2.04 o 
   9   6   4       88.43       92.61      2.84 o 
  10   6   4       79.90       80.78      5.18 o 
  11   6   4       53.85       57.93      3.70 o 
  -7   7   4        1.11        1.31      0.81 o 
  -6   7   4        2.68        3.78      0.85 o 
  -5   7   4        0.44       -0.49      0.49 o 
  -4   7   4        9.49        8.83      1.55 o 
  -3   7   4      103.58       93.57      2.23 o 
  -2   7   4      136.40      134.58      4.02 o 
  -1   7   4      346.18      363.19      6.70 o 
   0   7   4      322.14      291.92      4.67 o 
   1   7   4       28.10       22.73      1.04 o 
   2   7   4       35.59       33.66      1.51 o 
   3   7   4       12.07       15.32      0.94 o 
   4   7   4       43.45       40.84      1.62 o 
   5   7   4      449.87      428.13      6.23 o 
   6   7   4      174.84      177.27      3.52 o 
   7   7   4       60.01       62.31      2.05 o 
   8   7   4        3.92        4.15      0.78 o 
   9   7   4        0.97        0.93      0.67 o 
  10   7   4        0.02       -0.05      0.73 o 
  11   7   4        1.06       -0.39      2.10 o 
  -6   8   4       16.83       15.68      1.49 o 
  -5   8   4       78.53       82.95      3.54 o 
  -4   8   4      221.67      210.17      4.59 o 
  -3   8   4      181.52      188.20      3.99 o 
  -2   8   4      155.62      154.70      3.04 o 
  -1   8   4      225.87      211.72      3.58 o 
   0   8   4       26.23       20.22      1.37 o 
   1   8   4        1.32        0.78      0.29 o 
   2   8   4       21.06       17.68      1.10 o 
   3   8   4       32.40       31.06      1.41 o 
   4   8   4      405.31      404.23      7.13 o 
   5   8   4      166.29      159.72      3.03 o 
   6   8   4        3.40        2.85      0.59 o 
   7   8   4      129.97      121.25      3.63 o 
   8   8   4        7.57        6.43      0.92 o 
   9   8   4        0.19       -0.46      0.58 o 
  10   8   4       39.92       41.85      2.42 o 
  11   8   4       14.91        9.88      2.03 o 
  -5   9   4       32.21       32.66      2.34 o 
  -4   9   4       83.12       80.84      3.61 o 
  -3   9   4       87.51       90.74      4.39 o 
  -2   9   4       83.64       83.04      3.29 o 
  -1   9   4       22.94       25.26      1.47 o 
   0   9   4       36.52       35.55      1.37 o 
   1   9   4        6.19        6.58      1.07 o 
   2   9   4       97.36       84.00      2.71 o 
   3   9   4      143.10      135.11      3.40 o 
   4   9   4        1.52        1.18      0.59 o 
   5   9   4      112.54      104.87      3.20 o 
   6   9   4       14.02       12.19      1.39 o 
   7   9   4       76.01       76.51      2.38 o 
   8   9   4       30.36       27.76      1.58 o 
   9   9   4        3.43        5.31      1.02 o 
  10   9   4        0.72        0.65      0.83 o 
  -3  10   4       30.31       31.07      2.39 o 
  -2  10   4       14.49       15.14      1.16 o 
  -1  10   4        0.06       -0.37      0.44 o 
   0  10   4       38.97       38.92      1.60 o 
   1  10   4        8.05        8.72      0.94 o 
   2  10   4        0.78        1.08      0.98 o 
   3  10   4        0.19       -0.36      0.36 o 
   4  10   4       12.90       12.07      1.23 o 
   5  10   4      100.28      101.61      4.20 o 
   6  10   4       36.85       33.79      1.98 o 
   7  10   4        0.89        0.91      0.57 o 
   8  10   4       15.41       14.90      1.27 o 
   9  10   4      108.53      112.67      3.30 o 
  -1  11   4       13.44       11.21      1.12 o 
   0  11   4       83.84       91.84      4.33 o 
   1  11   4       23.62       23.40      1.53 o 
   2  11   4       62.37       62.20      3.10 o 
   3  11   4        4.89        4.40      0.98 o 
   4  11   4        0.01       -0.32      0.46 o 
   5  11   4        0.02       -0.51      0.51 o 
   6  11   4        0.04        0.34      0.64 o 
   7  11   4       33.17       35.83      4.35 o 
   8  11   4       37.62       39.94      1.78 o 
   1  12   4       38.97       41.64      2.73 o 
   2  12   4       84.72       89.80      3.18 o 
   3  12   4        4.38        4.86      0.99 o 
   4  12   4       30.22       33.97      2.07 o 
   5  12   4        0.17       -0.14      0.54 o 
   6  12   4        9.95       11.79      1.92 o 
  -6  -8   5        2.45        0.93      0.93 o 
  -5  -8   5       11.47       11.59      1.48 o 
  -4  -8   5      104.85      107.13      6.86 o 
  -3  -8   5       43.05       40.19      4.34 o 
  -2  -8   5        9.31        9.94      2.52 o 
  -1  -8   5        0.24        0.70      1.40 o 
   0  -8   5        1.56        1.68      1.04 o 
   1  -8   5        5.27        4.06      1.29 o 
   2  -8   5       38.06       43.47      2.97 o 
  -8  -7   5       10.12       10.67      1.58 o 
  -7  -7   5        0.11        0.67      0.87 o 
  -6  -7   5        0.08        0.75      0.77 o 
  -5  -7   5        0.03       -0.27      0.64 o 
  -4  -7   5      106.04      105.08      3.48 o 
  -3  -7   5       29.40       30.07      1.87 o 
  -2  -7   5       52.78       53.23      2.40 o 
  -1  -7   5      135.34      138.60      3.27 o 
   0  -7   5        2.82        4.22      2.45 o 
   1  -7   5      161.08      155.29     10.99 o 
   2  -7   5       40.42       37.54      2.65 o 
   3  -7   5       13.16       13.43      2.24 o 
   4  -7   5       53.53       60.49      5.04 o 
  -8  -6   5       44.10       42.55      2.98 o 
  -7  -6   5       40.10       38.81      2.27 o 
  -6  -6   5       29.72       30.74      2.10 o 
  -5  -6   5        8.42        8.12      1.32 o 
  -4  -6   5        0.84        1.28      0.65 o 
  -3  -6   5        0.59        0.88      0.58 o 
  -2  -6   5       81.76       77.04      1.96 o 
  -1  -6   5       27.43       24.93      1.36 o 
   0  -6   5       34.91       31.38      1.50 o 
   1  -6   5      124.74      125.58      3.79 o 
   2  -6   5       74.77       75.59      3.64 o 
   3  -6   5      140.76      153.17     12.74 o 
   4  -6   5        4.24        3.36      1.23 o 
   5  -6   5       20.01       25.65      2.42 o 
  -9  -5   5        6.30       11.20      4.20 o 
  -8  -5   5       76.54       87.12      3.93 o 
  -7  -5   5      110.80      113.67      3.55 o 
  -6  -5   5       82.45       83.67      4.16 o 
  -5  -5   5      114.43      107.53      2.82 o 
  -4  -5   5       86.05       86.19      2.83 o 
  -3  -5   5        4.20        3.03      0.61 o 
  -2  -5   5      210.24      212.47      3.13 o 
  -1  -5   5       58.26       58.66      1.47 o 
   0  -5   5      115.10      108.13      2.34 o 
   1  -5   5       20.70       21.34      1.23 o 
   2  -5   5      173.62      164.61      2.91 o 
   3  -5   5       24.55       21.72      1.54 o 
   4  -5   5       49.36       48.95      2.89 o 
   5  -5   5        2.15        3.64      1.28 o 
   6  -5   5        1.15        2.09      1.26 o 
  -9  -4   5      106.15      106.81      3.55 o 
  -8  -4   5        2.08       -0.03      0.64 o 
  -7  -4   5       62.23       65.13      2.81 o 
  -6  -4   5       91.51       93.92      3.42 o 
  -5  -4   5       93.42       93.52      2.27 o 
  -4  -4   5      108.94      100.84      2.31 o 
  -3  -4   5       17.84       21.09      1.21 o 
  -2  -4   5       13.62       16.51      0.68 o 
  -1  -4   5      191.34      198.62      2.74 o 
   0  -4   5      280.81      280.82      3.35 o 
   1  -4   5      166.41      161.10      2.48 o 
   2  -4   5       43.18       35.90      1.21 o 
   3  -4   5       24.73       25.50      1.05 o 
   4  -4   5        0.00       -0.15      0.41 o 
   5  -4   5       95.65       98.89      7.00 o 
   6  -4   5        7.57        8.23      1.58 o 
   7  -4   5       26.23       31.96      2.67 o 
 -10  -3   5       15.04       18.03      1.61 o 
  -9  -3   5       44.33       47.53      2.30 o 
  -8  -3   5      756.36      726.53     10.47 o 
  -7  -3   5      195.21      192.71      4.77 o 
  -6  -3   5        6.63        7.21      0.82 o 
  -5  -3   5        9.47        8.99      0.85 o 
  -4  -3   5      267.20      276.56      4.15 o 
  -3  -3   5      246.06      251.18      3.78 o 
  -2  -3   5        6.00        7.99      0.51 o 
  -1  -3   5      112.06      120.60      1.78 o 
   0  -3   5        0.19       -0.10      0.19 o 
   1  -3   5      152.47      159.22      2.22 o 
   2  -3   5        5.90        4.56      0.42 o 
   3  -3   5       35.99       39.32      1.16 o 
   4  -3   5        5.84        9.07      0.83 o 
   5  -3   5      124.17      117.20      2.64 o 
   6  -3   5      146.61      143.09      3.63 o 
   7  -3   5       95.20       93.29      3.42 o 
   8  -3   5       20.39       19.89      3.36 o 
 -10  -2   5       12.99       16.18      1.32 o 
  -9  -2   5       34.20       38.89      2.36 o 
  -8  -2   5        8.40        4.98      0.81 o 
  -7  -2   5       36.62       36.20      1.57 o 
  -6  -2   5      636.87      667.80     13.06 o 
  -5  -2   5      550.21      528.04      7.48 o 
  -4  -2   5       61.88       56.97      1.52 o 
  -3  -2   5       64.87       64.11      1.31 o 
  -2  -2   5       28.79       26.05      0.97 o 
  -1  -2   5      429.11      446.75      4.38 o 
   0  -2   5        1.22        0.17      0.17 o 
   1  -2   5       46.64       61.89      1.59 o 
   2  -2   5      423.38      413.84      4.03 o 
   3  -2   5      127.67      145.97      2.31 o 
   4  -2   5      356.95      327.15      3.82 o 
   5  -2   5       67.27       67.25      1.75 o 
   6  -2   5        7.80       11.49      0.95 o 
   7  -2   5       57.74       55.54      2.53 o 
   8  -2   5        3.39        4.32      1.28 o 
   9  -2   5        1.77        2.80      1.23 o 
 -10  -1   5       18.22       14.81      1.84 o 
  -9  -1   5       30.55       32.40      1.57 o 
  -8  -1   5       44.63       43.98      2.75 o 
  -7  -1   5       23.37       25.42      1.29 o 
  -6  -1   5      368.44      371.88      5.71 o 
  -5  -1   5      850.88      812.30     10.45 o 
  -4  -1   5      119.32      112.29      2.32 o 
  -3  -1   5      420.45      426.26      4.48 o 
  -2  -1   5       12.47        9.82      0.47 o 
  -1  -1   5      188.85      176.35      2.03 o 
   0  -1   5      177.65      205.45      2.28 o 
   1  -1   5      109.78      102.54      1.53 o 
   2  -1   5      116.09      117.63      1.67 o 
   3  -1   5      154.60      142.58      1.98 o 
   4  -1   5      351.63      361.62      3.97 o 
   5  -1   5      929.57      904.52      8.49 o 
   6  -1   5     1059.42     1017.36     11.06 o 
   7  -1   5       16.76       19.36      1.32 o 
   8  -1   5        0.53       -0.57      0.57 o 
   9  -1   5       11.37       13.24      3.01 o 
  10  -1   5        0.81        1.67      1.14 o 
 -10   0   5        2.32        2.91      1.08 o 
  -9   0   5        7.38        8.23      0.77 o 
  -8   0   5       10.44        8.68      0.81 o 
  -7   0   5       11.09       11.08      0.89 o 
  -6   0   5      631.47      605.27      8.20 o 
  -5   0   5      376.50      378.77      5.45 o 
  -4   0   5      312.88      320.42      3.74 o 
  -3   0   5      197.21      207.79      2.58 o 
  -2   0   5       54.44       43.28      0.81 o 
  -1   0   5       38.12       57.29      1.02 o 
   0   0   5        0.04        1.70      0.25 o 
   1   0   5      329.57      363.29      3.77 o 
   2   0   5        5.85        2.98      0.30 o 
   3   0   5       90.97       82.76      1.33 o 
   4   0   5      124.72      134.77      1.94 o 
   5   0   5      124.94      143.25      2.15 o 
   6   0   5        5.69        5.19      0.54 o 
   7   0   5        9.61        9.98      0.90 o 
   8   0   5        6.63        5.75      1.12 o 
   9   0   5        4.60        3.95      1.04 o 
  10   0   5        4.24        2.67      1.33 o 
 -10   1   5       26.28       30.33      2.50 o 
  -9   1   5       21.66       20.39      1.77 o 
  -8   1   5       10.52        9.44      2.06 o 
  -7   1   5       44.63       44.42      2.09 o 
  -6   1   5      505.91      470.89      8.10 o 
  -5   1   5      770.48      788.19     11.83 o 
  -4   1   5     1004.38     1006.52     11.27 o 
  -3   1   5      168.15      161.09      2.10 o 
  -2   1   5        6.38        4.21      0.25 o 
  -1   1   5      234.81      278.72      3.00 o 
   0   1   5      358.13      357.27      3.17 o 
   1   1   5      162.91      158.92      3.86 o 
   2   1   5      529.02      581.80      5.22 o 
   3   1   5      212.45      248.04      2.65 o 
   4   1   5      487.91      520.97      5.03 o 
   5   1   5      406.41      415.58      4.38 o 
   6   1   5        2.21        1.14      0.33 o 
   7   1   5       83.42       80.17      1.91 o 
   8   1   5      100.88       94.86      3.17 o 
   9   1   5      143.33      151.27      4.37 o 
  10   1   5       24.59       28.17      2.09 o 
  -9   2   5        1.92        2.20      0.94 o 
  -8   2   5        0.89        0.85      0.75 o 
  -7   2   5      365.84      353.91      6.89 o 
  -6   2   5      568.60      552.79      9.14 o 
  -5   2   5       22.79       20.22      1.16 o 
  -4   2   5       20.52       16.10      0.68 o 
  -3   2   5        5.10        4.64      0.45 o 
  -2   2   5      222.04      305.65      4.28 o 
  -1   2   5      100.41      139.55      2.21 o 
   0   2   5       23.99       36.25      1.45 o 
   1   2   5        7.36        7.48      0.77 o 
   2   2   5      563.46      631.28      5.69 o 
   3   2   5       12.86       10.16      0.52 o 
   4   2   5      477.86      590.20      5.48 o 
   5   2   5        0.01        0.48      0.24 o 
   6   2   5        1.55        0.87      0.33 o 
   7   2   5      336.83      326.63      4.59 o 
   8   2   5      132.56      127.91      2.84 o 
   9   2   5       71.73       72.44      5.01 o 
  10   2   5        5.26        2.38      1.02 o 
  11   2   5        0.57        0.65      0.94 o 
  -9   3   5       11.81       12.66      1.70 o 
  -8   3   5       21.39       24.89      1.84 o 
  -7   3   5      196.91      194.58      4.62 o 
  -6   3   5      106.91      105.13      2.93 o 
  -5   3   5      535.15      546.33      8.56 o 
  -4   3   5      151.85      140.25      3.13 o 
  -3   3   5      135.62      162.07      3.12 o 
  -2   3   5     1051.71     1128.09     15.28 o 
  -1   3   5      319.11      354.60      5.07 o 
   0   3   5      588.77      613.59      8.41 o 
   1   3   5       50.04       63.65      1.23 o 
   2   3   5      318.86      390.73      5.90 o 
   3   3   5       56.31       69.37      1.04 o 
   4   3   5       83.59       84.59      1.41 o 
   5   3   5      133.53      134.15      2.31 o 
   6   3   5      575.98      564.61      7.17 o 
   7   3   5        6.45        7.01      0.70 o 
   8   3   5      315.72      320.18      4.69 o 
   9   3   5      634.97      666.52     11.83 o 
  10   3   5        8.93        7.15      1.33 o 
  11   3   5        4.97        6.68      1.34 o 
  -9   4   5       18.59       21.78      3.02 o 
  -8   4   5        2.35        1.90      0.82 o 
  -7   4   5       22.01       19.96      1.50 o 
  -6   4   5       17.77       18.46      1.26 o 
  -5   4   5        0.77        0.16      0.36 o 
  -4   4   5       31.97       27.36      1.61 o 
  -3   4   5      234.26      253.47      4.46 o 
  -2   4   5       91.13       90.74      2.11 o 
  -1   4   5      138.73      141.58      5.46 o 
   0   4   5       43.05       42.57      2.52 o 
   1   4   5      252.11      252.91      3.45 o 
   2   4   5     1533.43     1647.85     21.96 o 
   3   4   5       99.84      137.26      1.97 o 
   4   4   5       69.51       87.18      1.60 o 
   5   4   5       58.16       51.54      1.32 o 
   6   4   5      166.82      178.68      2.80 o 
   7   4   5      428.92      414.81      7.30 o 
   8   4   5      408.30      423.82      6.24 o 
   9   4   5      139.64      129.20      3.56 o 
  10   4   5        0.03        0.28      0.78 o 
  11   4   5       16.62       15.46      1.51 o 
  -8   5   5       12.33       12.91      1.51 o 
  -7   5   5        1.86        2.15      0.98 o 
  -6   5   5       14.53       14.46      1.46 o 
  -5   5   5       50.49       49.48      1.66 o 
  -4   5   5      336.15      339.72     10.29 o 
  -3   5   5      680.88      694.95     10.38 o 
  -2   5   5      603.87      603.87      8.79 o 
  -1   5   5      755.31      702.29     19.19 o 
   0   5   5       20.94       19.75      1.49 o 
   1   5   5       81.21       87.28      1.62 o 
   2   5   5      194.60      205.01      3.60 o 
   3   5   5       67.24       52.23      0.96 o 
   4   5   5      301.35      315.44      3.58 o 
   5   5   5      500.84      488.17      6.78 o 
   6   5   5      154.27      157.13      3.19 o 
   7   5   5      216.45      211.44      4.13 o 
   8   5   5      282.11      264.52      5.02 o 
   9   5   5        5.61        5.16      1.07 o 
  10   5   5        6.56        7.34      1.18 o 
  11   5   5       31.59       26.62      5.53 o 
  -7   6   5        0.06        0.26      0.72 o 
  -6   6   5       10.28       11.92      1.13 o 
  -5   6   5        9.63        9.46      1.29 o 
  -4   6   5      143.81      130.18      4.12 o 
  -3   6   5      106.94      104.10      3.29 o 
  -2   6   5      621.40      615.05      9.29 o 
  -1   6   5      241.77      231.78      3.92 o 
   0   6   5      168.17      166.28      2.72 o 
   1   6   5      202.73      209.05      3.30 o 
   2   6   5      122.26      133.91      2.79 o 
   3   6   5        2.29        3.65      0.52 o 
   4   6   5       45.58       47.96      1.63 o 
   5   6   5       12.29       12.13      0.64 o 
   6   6   5       10.78        8.99      0.86 o 
   7   6   5      216.10      212.38      4.13 o 
   8   6   5        8.53        8.02      0.95 o 
   9   6   5       19.94       16.26      1.35 o 
  10   6   5        4.69        4.16      1.07 o 
  11   6   5        1.87        1.98      1.54 o 
  -7   7   5       43.19       41.17      3.78 o 
  -6   7   5       78.07       74.95      2.67 o 
  -5   7   5      112.69      119.73      2.55 o 
  -4   7   5       73.28       75.13      2.05 o 
  -3   7   5      157.34      144.27      4.35 o 
  -2   7   5       61.44       64.33      3.43 o 
  -1   7   5       13.84       13.64      1.03 o 
   0   7   5       60.94       56.25      1.29 o 
   1   7   5       41.30       37.78      1.98 o 
   2   7   5      190.43      174.44      3.53 o 
   3   7   5       29.56       27.76      1.31 o 
   4   7   5        0.33        0.22      0.34 o 
   5   7   5       94.39       92.40      1.77 o 
   6   7   5       14.73       11.57      0.90 o 
   7   7   5        3.66        2.92      0.62 o 
   8   7   5      215.15      208.52      5.05 o 
   9   7   5      124.50      128.56      4.18 o 
  10   7   5       45.58       45.43      3.78 o 
  11   7   5       25.38       25.21      2.62 o 
  -6   8   5        2.47        1.80      1.12 o 
  -5   8   5       20.00       20.43      1.13 o 
  -4   8   5        4.96        5.88      0.76 o 
  -3   8   5       84.73       90.38      3.55 o 
  -2   8   5      149.12      148.67      5.67 o 
  -1   8   5        8.19        6.84      0.89 o 
   0   8   5      154.07      129.47      3.38 o 
   1   8   5      265.04      256.90      5.99 o 
   2   8   5      367.83      351.03      7.90 o 
   3   8   5       38.74       34.89      1.37 o 
   4   8   5       72.54       72.87      2.30 o 
   5   8   5      335.50      331.62      6.34 o 
   6   8   5       21.98       20.71      1.07 o 
   7   8   5        0.03       -0.32      0.43 o 
   8   8   5        0.56        0.70      0.54 o 
   9   8   5        0.22        0.40      0.60 o 
  10   8   5       91.52       94.03      3.47 o 
  11   8   5       49.24       46.11      3.29 o 
  -5   9   5        0.49        1.78      0.86 o 
  -4   9   5        1.01        1.05      0.65 o 
  -3   9   5       16.65       16.38      1.05 o 
  -2   9   5       54.62       48.83      4.21 o 
  -1   9   5       23.22       20.57      1.92 o 
   0   9   5        2.80        2.83      0.68 o 
   1   9   5        3.49        4.46      0.47 o 
   2   9   5      100.32       96.96      2.51 o 
   3   9   5      149.49      142.45      3.95 o 
   4   9   5      294.17      283.05      5.66 o 
   5   9   5        3.27        3.49      0.79 o 
   6   9   5       13.54       15.49      1.64 o 
   7   9   5      262.78      249.93      4.58 o 
   8   9   5       45.18       46.55      1.95 o 
   9   9   5       54.26       58.33      2.35 o 
  10   9   5        2.08        2.29      1.53 o 
  -3  10   5        3.23        4.64      0.76 o 
  -2  10   5       19.19       22.63      1.64 o 
  -1  10   5       53.78       59.44      1.92 o 
   0  10   5      147.18      143.16      4.67 o 
   1  10   5      146.42      141.96      3.55 o 
   2  10   5       46.57       47.36      2.39 o 
   3  10   5       16.50       16.37      1.23 o 
   4  10   5        3.10        3.60      0.79 o 
   5  10   5        3.31        3.22      0.83 o 
   6  10   5       49.05       46.54      2.32 o 
   7  10   5        0.62        0.80      0.72 o 
   8  10   5        0.29        0.01      0.55 o 
   9  10   5       16.08       16.57      1.82 o 
  -2  11   5        9.33        8.33      1.70 o 
  -1  11   5       33.71       31.94      1.96 o 
   0  11   5       77.24       84.58      2.73 o 
   1  11   5       73.46       73.78      2.52 o 
   2  11   5       32.04       34.49      1.78 o 
   3  11   5       26.60       25.44      1.47 o 
   4  11   5       21.84       22.06      1.61 o 
   5  11   5       22.79       22.65      1.69 o 
   6  11   5        4.98        6.11      1.37 o 
   7  11   5        4.37        4.41      1.07 o 
   8  11   5        1.64        2.46      1.01 o 
   1  12   5       28.37       33.98      2.73 o 
   2  12   5        0.01        0.55      0.99 o 
   3  12   5        0.92       -0.27      0.67 o 
   4  12   5        1.55        1.79      0.71 o 
   5  12   5        0.70        1.31      0.84 o 
   6  12   5        0.79        0.74      0.76 o 
  -4  -8   6       10.39       10.31      1.77 o 
  -3  -8   6       16.77       15.96      3.22 o 
  -2  -8   6       14.79       17.50      3.22 o 
  -1  -8   6       22.72       25.63      3.78 o 
  -6  -7   6        7.99       11.08      1.75 o 
  -5  -7   6       62.32       60.58      3.50 o 
  -4  -7   6      111.51      117.41      4.60 o 
  -3  -7   6       34.78       36.86      2.69 o 
  -2  -7   6        2.15        3.07      1.89 o 
  -1  -7   6        3.93        3.22      1.82 o 
   0  -7   6       34.36       38.37      4.34 o 
   1  -7   6      104.08      101.39      6.58 o 
   2  -7   6        7.17        6.16      2.24 o 
   3  -7   6       30.90       23.81      3.64 o 
  -8  -6   6       22.92       19.97      2.20 o 
  -7  -6   6       96.48      103.73      4.37 o 
  -6  -6   6       65.34       81.52      3.73 o 
  -5  -6   6       37.65       41.53      6.16 o 
  -4  -6   6        0.01        0.07      0.74 o 
  -3  -6   6      103.16      102.98      6.09 o 
  -2  -6   6        4.48        2.12      1.05 o 
  -1  -6   6        8.41       12.63      1.61 o 
   0  -6   6      134.30      128.03      4.60 o 
   1  -6   6        7.99        6.72      1.41 o 
   2  -6   6       26.01       31.09      3.78 o 
   3  -6   6        5.62        2.94      1.68 o 
   4  -6   6       16.88       13.86      2.94 o 
  -8  -5   6       15.39       20.53      2.10 o 
  -7  -5   6       48.42       54.26      2.92 o 
  -6  -5   6       22.52       20.84      1.60 o 
  -5  -5   6        0.87        1.00      0.59 o 
  -4  -5   6        1.26        1.93      0.60 o 
  -3  -5   6        0.65        1.36      0.55 o 
  -2  -5   6       95.29       92.85      3.27 o 
  -1  -5   6       38.75       35.76      3.08 o 
   0  -5   6       11.58       12.93      1.51 o 
   1  -5   6        0.13       -0.38      0.50 o 
   2  -5   6        3.07        1.57      0.72 o 
   3  -5   6       16.03       16.77      1.91 o 
   4  -5   6       69.11       69.32      5.46 o 
   5  -5   6       71.93       64.14      5.32 o 
   6  -5   6       62.30       65.12      5.46 o 
  -9  -4   6       18.57       14.77      1.52 o 
  -8  -4   6        4.99        4.85      1.07 o 
  -7  -4   6        2.79        4.27      0.98 o 
  -6  -4   6        1.81        1.35      0.60 o 
  -5  -4   6        0.55        0.49      0.51 o 
  -4  -4   6       11.07       11.72      0.91 o 
  -3  -4   6      599.79      599.53      7.69 o 
  -2  -4   6      172.11      176.48      5.79 o 
  -1  -4   6       21.05       21.44      1.05 o 
   0  -4   6        6.96        7.27      0.70 o 
   1  -4   6        3.08        3.28      0.58 o 
   2  -4   6        6.38        7.67      0.95 o 
   3  -4   6      112.47      110.94      3.09 o 
   4  -4   6      206.85      198.60      4.36 o 
   5  -4   6       78.78       75.62      4.09 o 
   6  -4   6       50.51       48.59      4.76 o 
   7  -4   6       65.84       72.82      5.88 o 
  -9  -3   6        3.27        3.70      0.97 o 
  -8  -3   6      222.48      214.52      4.49 o 
  -7  -3   6        1.92        1.47      0.73 o 
  -6  -3   6       22.78       25.44      1.36 o 
  -5  -3   6        9.71        9.08      0.89 o 
  -4  -3   6      155.65      155.60      3.25 o 
  -3  -3   6      177.46      168.63      3.02 o 
  -2  -3   6       79.78       76.23      1.71 o 
  -1  -3   6       93.46       92.38      1.88 o 
   0  -3   6       25.12       22.51      1.03 o 
   1  -3   6       90.90       91.59      1.76 o 
   2  -3   6       18.73       15.54      1.04 o 
   3  -3   6      221.75      227.89      3.89 o 
   4  -3   6       10.54       16.65      1.23 o 
   5  -3   6       63.45       64.17      2.34 o 
   6  -3   6       13.00       14.83      1.59 o 
   7  -3   6        1.88        1.68      1.54 o 
   8  -3   6        7.91        8.26      2.52 o 
  -9  -2   6       17.54       18.52      2.02 o 
  -8  -2   6      270.71      259.13      5.11 o 
  -7  -2   6       69.32       75.36      2.24 o 
  -6  -2   6       34.80       33.35      1.46 o 
  -5  -2   6        7.12        8.04      0.80 o 
  -4  -2   6      332.89      318.10      5.04 o 
  -3  -2   6      704.38      669.32      8.17 o 
  -2  -2   6       38.65       34.62      1.11 o 
  -1  -2   6        7.72       10.84      0.58 o 
   0  -2   6      122.72      119.00      2.51 o 
   1  -2   6        0.34        0.46      0.25 o 
   2  -2   6      197.96      189.23      2.53 o 
   3  -2   6      632.60      640.31      6.86 o 
   4  -2   6      480.65      444.41      6.20 o 
   5  -2   6       18.47       21.47      1.37 o 
   6  -2   6       17.30       13.96      1.44 o 
   7  -2   6       79.39       76.78      3.73 o 
   8  -2   6        0.22        0.28      1.40 o 
  -9  -1   6        1.74        1.75      0.71 o 
  -8  -1   6        8.54        8.72      0.89 o 
  -7  -1   6      154.08      143.98      3.10 o 
  -6  -1   6       73.57       72.96      1.99 o 
  -5  -1   6      142.51      146.43      2.90 o 
  -4  -1   6      749.65      750.40      8.87 o 
  -3  -1   6       76.82       76.05      2.24 o 
  -2  -1   6        2.08        1.43      0.43 o 
  -1  -1   6       17.17       12.35      0.55 o 
   0  -1   6        4.52       11.61      0.48 o 
   1  -1   6      122.65      125.47      1.69 o 
   2  -1   6      334.72      326.05      3.25 o 
   3  -1   6        0.01        0.39      0.24 o 
   4  -1   6       24.47       22.19      0.84 o 
   5  -1   6        9.64       12.70      0.79 o 
   6  -1   6       32.34       31.79      1.56 o 
   7  -1   6        0.37        0.37      0.72 o 
   8  -1   6        2.20        2.01      1.11 o 
   9  -1   6       13.34       11.48      2.80 o 
  -9   0   6       29.64       32.31      2.14 o 
  -8   0   6       40.47       40.74      2.22 o 
  -7   0   6      138.83      135.64      2.77 o 
  -6   0   6        8.96       16.38      0.88 o 
  -5   0   6      173.14      167.67      2.99 o 
  -4   0   6      118.30      108.18      1.70 o 
  -3   0   6       99.30       97.58      1.55 o 
  -2   0   6       11.54       14.44      0.69 o 
  -1   0   6      108.38      102.97      1.36 o 
   0   0   6      138.74      150.58      2.02 o 
   1   0   6        0.06        0.05      0.23 o 
   2   0   6       62.01       64.49      1.12 o 
   3   0   6        7.37       16.19      0.75 o 
   4   0   6        1.47        0.19      0.26 o 
   5   0   6      419.37      418.70      4.89 o 
   6   0   6       35.42       30.71      1.24 o 
   7   0   6       62.55       61.40      3.48 o 
   8   0   6       48.73       50.56      2.38 o 
   9   0   6       45.33       43.60      3.03 o 
  10   0   6       38.92       41.39      3.13 o 
  -9   1   6       31.62       33.74      2.17 o 
  -8   1   6      223.13      215.16      5.26 o 
  -7   1   6        6.79        8.48      1.10 o 
  -6   1   6        1.70        1.81      0.67 o 
  -5   1   6       70.58       77.29      2.36 o 
  -4   1   6        0.42        1.08      0.44 o 
  -3   1   6       71.01       82.14      1.64 o 
  -2   1   6      164.61      149.92      1.90 o 
  -1   1   6       21.50       28.99      0.57 o 
   0   1   6      842.40      901.02      8.11 o 
   1   1   6       87.22       89.44      1.42 o 
   2   1   6        0.64        0.53      0.21 o 
   3   1   6       12.74        9.58      0.63 o 
   4   1   6      351.05      360.55      3.81 o 
   5   1   6      191.01      182.92      2.89 o 
   6   1   6       21.66       18.38      0.97 o 
   7   1   6        1.36        0.97      0.87 o 
   8   1   6       22.47       19.84      1.38 o 
   9   1   6       42.00       45.17      2.41 o 
  10   1   6       81.63       80.16      3.29 o 
  -9   2   6        7.22        5.63      1.18 o 
  -8   2   6        0.48        1.46      0.75 o 
  -7   2   6       17.28       17.70      1.46 o 
  -6   2   6       53.27       44.15      4.20 o 
  -5   2   6       68.14       74.13      2.20 o 
  -4   2   6       60.46       60.40      1.92 o 
  -3   2   6      354.02      354.72      5.17 o 
  -2   2   6      196.10      196.10      2.77 o 
  -1   2   6     1451.18     1580.31     25.44 o 
   0   2   6       15.02        9.32      0.50 o 
   1   2   6       52.61       59.54      1.12 o 
   2   2   6      841.15      855.27      7.82 o 
   3   2   6       61.04       68.55      1.13 o 
   4   2   6     1133.33     1176.77     11.86 o 
   5   2   6       13.51       13.21      0.74 o 
   6   2   6       59.55       56.52      1.54 o 
   7   2   6      467.52      475.76      6.11 o 
   8   2   6       34.43       33.49      1.50 o 
   9   2   6        8.77        7.42      1.21 o 
  10   2   6       82.28       81.34      3.28 o 
  -9   3   6        6.85        6.09      1.23 o 
  -8   3   6        0.25       -0.48      0.64 o 
  -7   3   6       25.35       25.59      1.65 o 
  -6   3   6       88.01       82.32      4.26 o 
  -5   3   6       51.86       46.22      1.65 o 
  -4   3   6       61.07       61.61      2.94 o 
  -3   3   6       84.54       75.69      1.98 o 
  -2   3   6       23.78       26.00      0.95 o 
  -1   3   6      379.99      380.80      5.60 o 
   0   3   6      374.10      392.92      5.73 o 
   1   3   6      455.29      443.92      6.49 o 
   2   3   6      236.50      296.51      3.43 o 
   3   3   6      628.90      649.73      6.50 o 
   4   3   6       60.26       78.06      1.26 o 
   5   3   6      118.65      115.91      2.26 o 
   6   3   6       13.32       15.02      0.86 o 
   7   3   6      427.03      416.44      5.53 o 
   8   3   6        1.50        1.16      0.53 o 
   9   3   6       93.89       92.38      3.10 o 
  10   3   6       59.27       58.90      2.81 o 
  11   3   6        0.14       -0.04      0.86 o 
  -8   4   6       41.64       42.16      2.29 o 
  -7   4   6       31.99       31.41      1.82 o 
  -6   4   6      204.55      205.61      6.30 o 
  -5   4   6      228.65      233.34      5.22 o 
  -4   4   6      558.20      541.13     10.77 o 
  -3   4   6      245.91      230.92      4.17 o 
  -2   4   6      403.15      388.59      6.74 o 
  -1   4   6        5.76        6.16      1.26 o 
   0   4   6       37.37       51.95      2.80 o 
   1   4   6      174.04      158.29      2.43 o 
   2   4   6      319.23      361.51      5.65 o 
   3   4   6      600.11      673.89      7.37 o 
   4   4   6       17.47       19.16      0.74 o 
   5   4   6        6.59        6.25      0.81 o 
   6   4   6        0.02        0.27      0.40 o 
   7   4   6      126.49      119.38      2.93 o 
   8   4   6       69.99       65.94      2.04 o 
   9   4   6       12.66       14.25      1.44 o 
  10   4   6        1.08        1.58      1.11 o 
  11   4   6       26.11       30.42      2.69 o 
  -8   5   6        4.17        4.79      1.15 o 
  -7   5   6       30.73       30.26      2.04 o 
  -6   5   6      101.47      101.27      2.91 o 
  -5   5   6       74.81       74.05      2.00 o 
  -4   5   6      120.72      114.45      4.41 o 
  -3   5   6       34.89       36.21      1.77 o 
  -2   5   6       86.35       87.41      1.86 o 
  -1   5   6        1.53        1.82      0.98 o 
   0   5   6      196.35      192.39      5.05 o 
   1   5   6       53.52       71.14      1.39 o 
   2   5   6        5.39        6.83      0.57 o 
   3   5   6      174.43      177.53      3.50 o 
   4   5   6      143.75      128.79      2.48 o 
   5   5   6       77.71       73.05      2.14 o 
   6   5   6      109.22      100.12      2.42 o 
   7   5   6       98.03       95.97      2.57 o 
   8   5   6        0.19        0.04      0.43 o 
   9   5   6       77.36       71.55      2.18 o 
  10   5   6       13.89       10.93      1.17 o 
  11   5   6       24.92       21.60      1.89 o 
  -7   6   6       57.95       62.89      2.64 o 
  -6   6   6       27.20       32.05      1.91 o 
  -5   6   6       99.30      100.80      2.83 o 
  -4   6   6        0.85        1.01      0.63 o 
  -3   6   6        1.25        2.15      0.61 o 
  -2   6   6       56.03       63.51      1.64 o 
  -1   6   6       40.86       41.87      3.36 o 
   0   6   6       91.61       95.02      5.67 o 
   1   6   6       29.99       27.47      0.83 o 
   2   6   6        8.60        5.17      0.49 o 
   3   6   6       32.14       32.27      1.27 o 
   4   6   6       30.87       29.66      2.02 o 
   5   6   6      372.62      366.48      4.54 o 
   6   6   6      255.90      256.15      4.37 o 
   7   6   6      495.02      474.42      7.25 o 
   8   6   6       23.67       23.05      1.44 o 
   9   6   6       24.40       24.67      1.60 o 
  10   6   6       28.53       24.49      2.12 o 
  11   6   6        8.34       10.26      1.95 o 
  -6   7   6       19.73       18.08      1.34 o 
  -5   7   6        3.66        4.95      0.56 o 
  -4   7   6        9.73        7.94      1.19 o 
  -3   7   6       10.61       12.32      1.82 o 
  -2   7   6      450.04      428.09     15.05 o 
  -1   7   6       17.67       15.82      0.87 o 
   0   7   6      267.11      263.70      4.03 o 
   1   7   6       48.03       45.84      1.63 o 
   2   7   6        3.89        2.66      0.47 o 
   3   7   6      559.42      520.61     23.46 o 
   4   7   6      220.86      206.65      4.06 o 
   5   7   6        2.71        3.16      0.67 o 
   6   7   6        2.49        2.69      0.52 o 
   7   7   6        7.17        5.33      0.75 o 
   8   7   6       20.20       20.23      1.34 o 
   9   7   6       51.01       47.53      2.07 o 
  10   7   6        1.73        0.22      1.27 o 
  11   7   6       13.79       13.04      2.01 o 
  -5   8   6        0.01        0.14      0.71 o 
  -4   8   6       73.38       71.78      3.29 o 
  -3   8   6      315.75      301.02      7.35 o 
  -2   8   6       19.72       19.17      1.48 o 
  -1   8   6        0.14        0.24      0.37 o 
   0   8   6       71.53       70.08      2.23 o 
   1   8   6      182.26      170.97      3.98 o 
   2   8   6      398.93      389.09     10.57 o 
   3   8   6       19.99       16.52      1.48 o 
   4   8   6      168.71      161.31      3.60 o 
   5   8   6      412.20      398.73      7.20 o 
   6   8   6      235.76      229.02      5.96 o 
   7   8   6       27.89       24.78      1.94 o 
   8   8   6        2.94        2.30      0.69 o 
   9   8   6       32.11       27.41      1.64 o 
  10   8   6        0.84       -0.06      0.79 o 
  -4   9   6       48.49       48.70      3.08 o 
  -3   9   6      164.37      173.98      6.72 o 
  -2   9   6       65.28       61.15      2.53 o 
  -1   9   6       47.63       48.53      2.92 o 
   0   9   6       14.47       15.98      1.22 o 
   1   9   6        2.64        1.63      0.50 o 
   2   9   6        0.33       -0.51      0.57 o 
   3   9   6      166.26      163.82      3.53 o 
   4   9   6       13.33       13.70      1.13 o 
   5   9   6       27.50       25.81      1.59 o 
   6   9   6       12.56       14.74      1.33 o 
   7   9   6        7.72        6.71      1.10 o 
   8   9   6       15.18       14.32      1.12 o 
   9   9   6        0.41        0.79      0.65 o 
  10   9   6       11.18        9.54      2.04 o 
  -3  10   6       72.10       74.13      3.18 o 
  -2  10   6       14.88       19.18      1.65 o 
  -1  10   6        7.86        9.81      1.20 o 
   0  10   6       14.76       14.34      1.35 o 
   1  10   6        9.21        7.55      1.06 o 
   2  10   6       39.66       38.73      1.56 o 
   3  10   6       34.38       29.95      2.15 o 
   4  10   6        1.71        1.76      0.62 o 
   5  10   6        0.31        0.22      0.78 o 
   6  10   6        6.77        6.16      1.07 o 
   7  10   6        2.17        3.39      0.91 o 
   8  10   6       54.77       59.67      2.87 o 
   9  10   6       23.23       27.42      1.54 o 
  -1  11   6        5.38        6.32      1.16 o 
   0  11   6        0.39       -0.24      0.68 o 
   1  11   6       15.87       14.55      1.13 o 
   2  11   6        1.94        2.72      0.71 o 
   3  11   6       38.09       44.04      1.98 o 
   4  11   6       14.80       14.80      1.32 o 
   5  11   6       17.27       19.90      1.58 o 
   6  11   6        4.50        6.63      1.13 o 
   7  11   6        8.01        8.68      1.52 o 
   8  11   6       23.21       23.31      2.03 o 
   1  12   6        0.16       -0.01      0.62 o 
   2  12   6        3.48        3.13      0.85 o 
   3  12   6        1.32        0.46      0.65 o 
   4  12   6       46.96       53.08      2.11 o 
   5  12   6       95.36      106.11      3.61 o 
   6  12   6        2.05        2.41      1.10 o 
  -5  -7   7       24.13       26.06      2.45 o 
  -4  -7   7       10.57       12.79      1.85 o 
  -3  -7   7       14.98        9.72      1.71 o 
  -2  -7   7       37.41       30.21      3.71 o 
  -1  -7   7        0.00       -0.54      0.87 o 
   0  -7   7       31.27       28.85      4.06 o 
   1  -7   7        2.05        0.14      1.54 o 
  -6  -6   7        0.36        0.14      1.12 o 
  -5  -6   7        0.43        0.42      1.12 o 
  -4  -6   7        0.71        0.78      0.87 o 
  -3  -6   7        2.05        1.41      0.98 o 
  -2  -6   7        5.75        5.91      1.38 o 
  -1  -6   7      111.27      107.53      4.37 o 
   0  -6   7       69.61       77.36      4.76 o 
   1  -6   7       25.13       27.72      3.57 o 
   2  -6   7        4.37        4.62      2.10 o 
   3  -6   7       25.97       29.97      4.06 o 
  -7  -5   7       41.45       47.75      3.64 o 
  -6  -5   7       43.55       46.07      3.50 o 
  -5  -5   7       97.87       91.61      3.69 o 
  -4  -5   7       65.15       63.54      3.01 o 
  -3  -5   7       17.73       17.71      1.89 o 
  -2  -5   7        7.14        6.25      2.24 o 
  -1  -5   7      142.35      143.89      4.84 o 
   0  -5   7      101.98      110.01      4.20 o 
   1  -5   7      104.98       92.84      3.99 o 
   2  -5   7       54.60       58.90      4.48 o 
   3  -5   7       43.17       40.91      4.41 o 
   4  -5   7        0.01       -0.70      1.26 o 
   5  -5   7       66.97       65.54      5.74 o 
  -8  -4   7       40.52       39.87      7.98 o 
  -7  -4   7       38.19       36.41      2.32 o 
  -6  -4   7      101.09       98.24      4.69 o 
  -5  -4   7        1.20        2.73      0.78 o 
  -4  -4   7       92.21       93.43      3.41 o 
  -3  -4   7        3.16        3.01      0.80 o 
  -2  -4   7      178.82      170.30      3.69 o 
  -1  -4   7      216.72      216.78      4.39 o 
   0  -4   7       37.56       38.53      2.04 o 
   1  -4   7        4.75        3.94      1.29 o 
   2  -4   7        0.10       -0.33      0.53 o 
   3  -4   7        0.01        0.70      0.72 o 
   4  -4   7        1.34        1.05      0.80 o 
   5  -4   7        9.12        9.75      1.41 o 
   6  -4   7        0.14        1.12      1.54 o 
  -8  -3   7       24.63       28.36      1.62 o 
  -7  -3   7      157.36      158.46      3.68 o 
  -6  -3   7       19.33       21.15      1.32 o 
  -5  -3   7      218.35      216.93      4.22 o 
  -4  -3   7       10.66        8.15      0.99 o 
  -3  -3   7      132.10      139.13      3.54 o 
  -2  -3   7      348.15      333.18      5.69 o 
  -1  -3   7      105.79      108.81      2.50 o 
   0  -3   7      218.54      201.22      4.38 o 
   1  -3   7       82.08       82.64      2.21 o 
   2  -3   7      140.14      129.72      3.20 o 
   3  -3   7       72.77       66.76      2.75 o 
   4  -3   7       40.41       38.35      2.34 o 
   5  -3   7       13.57       14.49      1.55 o 
   6  -3   7        4.30        6.49      1.25 o 
   7  -3   7        2.15        1.54      1.68 o 
  -9  -2   7       36.33       36.83      1.70 o 
  -8  -2   7      161.79      157.25      3.58 o 
  -7  -2   7       90.14       99.09      2.66 o 
  -6  -2   7      111.47      117.54      4.18 o 
  -5  -2   7       94.33       96.74      2.55 o 
  -4  -2   7      134.99      124.14      2.76 o 
  -3  -2   7       19.95       21.40      1.03 o 
  -2  -2   7       11.73       10.68      0.86 o 
  -1  -2   7        4.39        5.06      0.66 o 
   0  -2   7        1.11        0.27      0.38 o 
   1  -2   7       21.11       20.54      1.08 o 
   2  -2   7      182.46      179.31      6.77 o 
   3  -2   7       34.45       41.09      1.70 o 
   4  -2   7       98.84       82.13      3.29 o 
   5  -2   7       56.10       47.21      2.38 o 
   6  -2   7       16.59       14.59      1.56 o 
   7  -2   7       54.47       61.88      4.96 o 
   8  -2   7        2.13        2.54      1.31 o 
  -9  -1   7       25.32       26.24      2.06 o 
  -8  -1   7       42.44       43.45      1.61 o 
  -7  -1   7        1.21        1.91      0.52 o 
  -6  -1   7       24.81       23.89      1.15 o 
  -5  -1   7       17.81       19.57      1.03 o 
  -4  -1   7       68.62       67.98      1.87 o 
  -3  -1   7       47.27       45.15      1.32 o 
  -2  -1   7        1.30        1.00      0.35 o 
  -1  -1   7        8.72       11.73      0.81 o 
   0  -1   7       69.14       65.30      1.67 o 
   1  -1   7       46.19       39.48      1.32 o 
   2  -1   7      380.23      382.47      5.44 o 
   3  -1   7      362.43      333.47      5.06 o 
   4  -1   7      279.00      268.74      5.59 o 
   5  -1   7       30.07       29.62      1.54 o 
   6  -1   7       69.80       76.36      2.99 o 
   7  -1   7       76.09       68.31      2.97 o 
   8  -1   7        8.62        8.80      1.71 o 
   9  -1   7       47.44       50.80      3.45 o 
  -9   0   7        3.95        2.46      1.31 o 
  -8   0   7        0.83        1.09      0.83 o 
  -7   0   7        7.06        8.86      1.16 o 
  -6   0   7        9.53       11.89      1.21 o 
  -5   0   7      300.44      291.62      4.46 o 
  -4   0   7      147.59      141.94      2.40 o 
  -3   0   7      252.68      251.99      4.52 o 
  -2   0   7      116.77      121.45      1.85 o 
  -1   0   7       16.96       17.25      0.67 o 
   0   0   7       11.01       18.46      0.90 o 
   1   0   7      107.41      101.45      2.04 o 
   2   0   7      275.85      284.31      4.23 o 
   3   0   7       40.03       39.79      1.39 o 
   4   0   7      102.87      100.88      2.37 o 
   5   0   7       18.98       19.53      1.39 o 
   6   0   7      112.51      116.71      4.22 o 
   7   0   7       18.25       23.58      1.81 o 
   8   0   7        1.73        2.56      1.14 o 
   9   0   7       16.03       16.94      2.15 o 
  -9   1   7       18.23       16.62      1.72 o 
  -8   1   7        0.14        0.20      0.71 o 
  -7   1   7       48.28       50.28      2.27 o 
  -6   1   7       98.51       93.46      2.87 o 
  -5   1   7      202.84      204.48      5.19 o 
  -4   1   7      113.63      115.53      2.51 o 
  -3   1   7      507.10      487.75      6.80 o 
  -2   1   7       60.53       50.46      1.37 o 
  -1   1   7      286.22      282.49      3.26 o 
   0   1   7      759.88      737.87      7.48 o 
   1   1   7      608.95      648.66      7.46 o 
   2   1   7      167.81      159.05      2.67 o 
   3   1   7       56.55       60.07      1.57 o 
   4   1   7        5.60        5.57      0.75 o 
   5   1   7      354.20      364.52      5.42 o 
   6   1   7       52.99       55.52      1.85 o 
   7   1   7        4.53        4.70      0.81 o 
   8   1   7        1.82        1.88      0.86 o 
   9   1   7        0.79        1.07      1.12 o 
  10   1   7        3.67        5.68      1.58 o 
  -9   2   7        5.56        4.76      1.16 o 
  -8   2   7       52.82       49.38      2.44 o 
  -7   2   7        0.25        0.52      0.61 o 
  -6   2   7       88.41       85.27      2.69 o 
  -5   2   7       79.48       76.20      2.48 o 
  -4   2   7      258.68      263.11      7.00 o 
  -3   2   7       91.61       86.38      1.83 o 
  -2   2   7      268.33      276.68      3.76 o 
  -1   2   7       10.87       10.40      0.61 o 
   0   2   7      121.97      158.27      1.80 o 
   1   2   7       91.89      109.58      2.61 o 
   2   2   7       87.03       88.55      1.46 o 
   3   2   7      195.23      202.51      3.48 o 
   4   2   7        4.84        7.28      0.57 o 
   5   2   7      461.61      419.81      5.70 o 
   6   2   7       39.88       34.73      1.37 o 
   7   2   7        9.92       11.96      1.11 o 
   8   2   7       15.15       15.69      1.31 o 
   9   2   7        0.00        0.10      0.83 o 
  10   2   7       67.92       72.52      4.27 o 
  -8   3   7       42.12       38.18      2.21 o 
  -7   3   7       85.83       80.88      4.01 o 
  -6   3   7      111.36      107.84      3.05 o 
  -5   3   7       98.82       96.50      2.55 o 
  -4   3   7      226.08      196.06      3.56 o 
  -3   3   7       51.69       41.13      1.54 o 
  -2   3   7        0.18        0.10      0.18 o 
  -1   3   7       14.87        8.21      0.73 o 
   0   3   7      472.38      504.27      5.94 o 
   1   3   7      116.00      107.93      2.55 o 
   2   3   7        5.45        2.95      0.32 o 
   3   3   7      108.32      102.25      1.51 o 
   4   3   7        9.69        4.03      0.46 o 
   5   3   7      194.91      209.60      4.63 o 
   6   3   7       58.48       47.08      1.55 o 
   7   3   7      440.40      422.86      6.13 o 
   8   3   7       10.51       10.50      0.98 o 
   9   3   7       75.33       68.95      3.87 o 
  10   3   7       11.04       11.62      2.38 o 
  -8   4   7       12.30       12.91      1.49 o 
  -7   4   7       15.93       16.07      1.41 o 
  -6   4   7        7.02        7.50      0.95 o 
  -5   4   7       59.03       58.52      1.88 o 
  -4   4   7       41.99       40.06      2.02 o 
  -3   4   7       20.56       17.83      0.84 o 
  -2   4   7        0.41        1.31      0.31 o 
  -1   4   7       29.11       37.06      1.00 o 
   0   4   7      613.59      617.59      7.68 o 
   1   4   7       99.91      108.62      2.36 o 
   2   4   7       25.84       27.31      1.04 o 
   3   4   7      186.01      181.24      2.93 o 
   4   4   7      246.98      238.07      3.15 o 
   5   4   7      382.90      371.18      4.81 o 
   6   4   7       19.32       18.22      1.10 o 
   7   4   7        6.21        4.77      0.70 o 
   8   4   7        3.71        4.45      0.74 o 
   9   4   7       73.39       77.37      3.09 o 
  10   4   7        1.44        1.17      1.12 o 
  11   4   7       18.99       20.17      3.08 o 
  -7   5   7        4.71        4.05      1.12 o 
  -6   5   7       12.20       13.14      1.94 o 
  -5   5   7        0.12        0.84      0.63 o 
  -4   5   7        1.04        0.75      0.91 o 
  -3   5   7       16.46       18.90      1.39 o 
  -2   5   7        0.84        0.54      0.27 o 
  -1   5   7       89.83       88.78      4.48 o 
   0   5   7      759.65      754.42     14.26 o 
   1   5   7        0.47        0.30      0.26 o 
   2   5   7      179.06      187.80      3.46 o 
   3   5   7      343.38      341.27      5.76 o 
   4   5   7      375.88      365.00      6.08 o 
   5   5   7      247.47      230.71      3.24 o 
   6   5   7      347.94      327.65      5.25 o 
   7   5   7       67.93       69.81      2.81 o 
   8   5   7       63.13       60.65      1.87 o 
   9   5   7       14.82       17.00      1.35 o 
  10   5   7        2.54        3.60      0.81 o 
  11   5   7        9.29        9.94      1.43 o 
  -7   6   7       19.53       20.38      2.00 o 
  -6   6   7        1.15        0.55      0.64 o 
  -5   6   7        0.04       -0.32      0.57 o 
  -4   6   7      131.01      129.71     10.22 o 
  -3   6   7       58.92       59.46      3.01 o 
  -2   6   7       99.60       96.77      3.23 o 
  -1   6   7      570.46      563.80     16.80 o 
   0   6   7        5.62        5.59      1.04 o 
   1   6   7      306.58      292.70      4.19 o 
   2   6   7      212.51      211.69      6.19 o 
   3   6   7        0.10       -0.26      0.26 o 
   4   6   7        4.71        6.30      0.64 o 
   5   6   7       16.48       16.45      1.15 o 
   6   6   7       59.65       55.97      1.66 o 
   7   6   7        0.15        0.74      0.51 o 
   8   6   7        3.32        4.64      0.93 o 
   9   6   7        0.46        0.80      0.63 o 
  10   6   7       18.70       19.45      1.75 o 
  11   6   7        6.26        6.63      1.65 o 
  -6   7   7       22.18       23.63      1.73 o 
  -5   7   7       33.80       36.35      2.33 o 
  -4   7   7        0.44        0.49      0.61 o 
  -3   7   7        0.60        0.99      0.59 o 
  -2   7   7      208.66      203.68      3.77 o 
  -1   7   7      799.47      811.17     16.59 o 
   0   7   7      490.99      459.07     10.45 o 
   1   7   7        2.61        3.00      0.68 o 
   2   7   7        2.64        1.43      0.60 o 
   3   7   7      572.84      580.62     16.10 o 
   4   7   7       39.21       41.88      1.52 o 
   5   7   7      152.61      122.35      3.21 o 
   6   7   7       58.27       57.15      2.27 o 
   7   7   7      109.33      108.91      3.42 o 
   8   7   7        0.38        0.45      0.53 o 
   9   7   7        4.30        4.12      0.86 o 
  10   7   7        1.02        1.64      1.23 o 
  11   7   7        5.22        8.47      1.71 o 
  -5   8   7       12.29       13.83      2.38 o 
  -4   8   7       21.39       21.15      1.80 o 
  -3   8   7        0.03       -0.13      0.77 o 
  -2   8   7       74.64       75.52      3.99 o 
  -1   8   7        6.55        7.79      1.61 o 
   0   8   7       10.57        8.00      0.89 o 
   1   8   7       80.27       81.58      2.37 o 
   2   8   7       54.34       55.46      2.33 o 
   3   8   7      143.48      122.09      4.27 o 
   4   8   7       65.53       70.56      2.05 o 
   5   8   7        5.56        3.51      0.71 o 
   6   8   7       27.79       28.06      1.67 o 
   7   8   7        0.46        0.51      0.70 o 
   8   8   7       74.14       74.57      2.30 o 
   9   8   7        0.68       -0.38      0.51 o 
  10   8   7        3.57        2.85      0.85 o 
  -4   9   7        5.92        4.18      1.17 o 
  -3   9   7       10.07       11.97      1.42 o 
  -2   9   7      164.79      158.58      4.11 o 
  -1   9   7       25.67       25.01      1.48 o 
   0   9   7        0.01       -0.45      0.45 o 
   1   9   7       44.01       38.68      1.79 o 
   2   9   7       28.26       24.27      1.63 o 
   3   9   7       49.74       47.95      2.59 o 
   4   9   7        2.28        2.62      0.62 o 
   5   9   7       97.00       96.88      3.70 o 
   6   9   7      196.79      194.79      4.74 o 
   7   9   7      129.57      133.65      4.03 o 
   8   9   7       15.82       15.70      1.95 o 
   9   9   7        4.89        4.70      0.83 o 
  10   9   7       12.32       13.46      1.31 o 
  -3  10   7        6.94        5.64      1.15 o 
  -2  10   7       10.48       11.16      1.66 o 
  -1  10   7        4.58        4.24      0.82 o 
   0  10   7        2.15        2.26      0.70 o 
   1  10   7       22.74       25.06      1.60 o 
   2  10   7       81.92       80.39      3.29 o 
   3  10   7       57.85       57.14      3.24 o 
   4  10   7       22.17       27.80      1.57 o 
   5  10   7      102.26       99.86      3.09 o 
   6  10   7       36.69       34.74      1.98 o 
   7  10   7       33.91       35.19      2.12 o 
   8  10   7        1.10        2.22      0.99 o 
   9  10   7        2.32        2.22      0.98 o 
  -1  11   7        4.99        4.67      1.07 o 
   0  11   7        8.76        9.69      1.26 o 
   1  11   7       10.59        6.51      1.19 o 
   2  11   7      101.13       95.24      3.03 o 
   3  11   7       55.90       61.04      2.25 o 
   4  11   7       31.57       32.01      2.46 o 
   5  11   7       63.71       64.81      3.64 o 
   6  11   7      101.49      110.38      3.64 o 
   7  11   7       35.98       40.49      2.34 o 
   8  11   7        1.57        2.52      1.01 o 
   1  12   7       64.06       66.78      3.39 o 
   2  12   7       16.86       14.34      1.86 o 
   3  12   7        7.72        8.70      0.96 o 
   4  12   7       10.17       10.95      1.41 o 
   5  12   7       13.01       12.63      1.41 o 
   6  12   7        1.08        2.33      0.92 o 
  -5  -6   8       33.55       28.15      3.08 o 
  -4  -6   8       16.38       15.40      2.52 o 
  -3  -6   8        2.18        3.79      1.27 o 
  -2  -6   8       37.57       37.78      2.73 o 
  -1  -6   8        2.04        2.01      1.11 o 
   0  -6   8       19.29       22.75      3.15 o 
   1  -6   8      106.63      102.43      4.54 o 
   2  -6   8        9.21        8.60      1.82 o 
  -6  -5   8       35.31       33.47      3.08 o 
  -5  -5   8      129.56      127.58      6.02 o 
  -4  -5   8       73.93       72.68      4.48 o 
  -3  -5   8       75.17       74.92      4.48 o 
  -2  -5   8        0.08       -0.71      0.77 o 
  -1  -5   8       86.98       87.10      6.72 o 
   0  -5   8        1.01        2.28      1.12 o 
   1  -5   8        0.64        0.71      0.94 o 
   2  -5   8        0.17       -0.68      0.84 o 
   3  -5   8        0.85        0.39      1.68 o 
   4  -5   8        4.81        3.97      1.41 o 
  -7  -4   8       60.42       66.18      3.10 o 
  -6  -4   8       14.64       15.14      1.65 o 
  -5  -4   8        8.62        7.17      1.28 o 
  -4  -4   8       13.21       12.12      1.48 o 
  -3  -4   8       55.02       55.02      3.92 o 
  -2  -4   8       10.34        9.90      1.33 o 
  -1  -4   8        3.82        3.27      0.78 o 
   0  -4   8       63.02       62.95      2.31 o 
   1  -4   8        4.87        7.24      1.19 o 
   2  -4   8       86.45       84.44      3.43 o 
   3  -4   8        2.76        2.09      0.92 o 
   4  -4   8       45.02       43.48      2.59 o 
   5  -4   8       36.35       30.74      2.69 o 
  -8  -3   8        5.51        5.85      1.26 o 
  -7  -3   8       11.86       10.81      1.23 o 
  -6  -3   8        9.15       10.19      1.15 o 
  -5  -3   8       27.36       27.93      1.67 o 
  -4  -3   8        2.01        1.83      0.68 o 
  -3  -3   8       69.98       64.65      3.40 o 
  -2  -3   8      266.66      261.17      5.01 o 
  -1  -3   8      106.81      106.39      2.85 o 
   0  -3   8      130.64      124.28      3.38 o 
   1  -3   8       15.50       18.97      1.32 o 
   2  -3   8       51.17       41.89      1.88 o 
   3  -3   8       24.76       24.97      1.85 o 
   4  -3   8       66.07       63.83      2.91 o 
   5  -3   8        9.23        8.03      1.32 o 
   6  -3   8       11.32       15.29      2.60 o 
  -8  -2   8        0.35        0.82      0.95 o 
  -7  -2   8        1.32        0.77      0.81 o 
  -6  -2   8        0.30        0.02      0.52 o 
  -5  -2   8       12.76       13.87      1.13 o 
  -4  -2   8        6.42        7.53      0.83 o 
  -3  -2   8       74.55       71.02      2.15 o 
  -2  -2   8      127.08      128.02      3.03 o 
  -1  -2   8      147.69      144.24      3.86 o 
   0  -2   8      158.46      156.90      3.49 o 
   1  -2   8      436.35      420.10      9.57 o 
   2  -2   8      311.33      302.05      4.96 o 
   3  -2   8       60.97       62.25      2.20 o 
   4  -2   8       18.23       23.64      1.52 o 
   5  -2   8       17.18       14.14      1.58 o 
   6  -2   8        1.87        3.35      1.09 o 
   7  -2   8       48.77       49.64      2.77 o 
  -8  -1   8        2.44        1.62      1.01 o 
  -7  -1   8        5.29        4.81      0.65 o 
  -6  -1   8       58.33       56.86      1.92 o 
  -5  -1   8       39.35       39.75      1.60 o 
  -4  -1   8       93.11       88.26      2.87 o 
  -3  -1   8      179.49      180.28      3.48 o 
  -2  -1   8       84.30       85.72      2.81 o 
  -1  -1   8      133.32      129.12      2.85 o 
   0  -1   8      102.92       98.40      2.49 o 
   1  -1   8        1.98        1.27      0.50 o 
   2  -1   8        6.84        7.38      0.85 o 
   3  -1   8       74.93       70.84      2.06 o 
   4  -1   8        3.70        2.80      0.63 o 
   5  -1   8       20.40       22.59      1.50 o 
   6  -1   8        0.34        1.86      0.86 o 
   7  -1   8       12.45       16.80      1.77 o 
   8  -1   8       29.49       34.29      2.83 o 
  -8   0   8       31.92       35.18      2.40 o 
  -7   0   8       21.89       24.72      1.72 o 
  -6   0   8       66.60       72.83      2.64 o 
  -5   0   8       50.52       50.41      2.57 o 
  -4   0   8       86.79       87.28      1.94 o 
  -3   0   8       78.25       76.47      1.83 o 
  -2   0   8      692.61      658.01      8.87 o 
  -1   0   8      357.63      339.95      5.22 o 
   0   0   8      289.54      280.21      4.60 o 
   1   0   8        4.32        2.81      0.54 o 
   2   0   8        6.51        5.51      0.71 o 
   3   0   8        2.43        1.20      0.52 o 
   4   0   8       38.49       35.96      2.39 o 
   5   0   8       39.03       38.03      1.63 o 
   6   0   8        6.28        7.13      1.01 o 
   7   0   8       16.49       17.30      1.71 o 
   8   0   8       10.26       13.58      1.99 o 
   9   0   8        0.96        2.15      1.61 o 
  -8   1   8        1.94        0.96      0.78 o 
  -7   1   8       33.84       33.84      1.94 o 
  -6   1   8       31.92       32.75      2.18 o 
  -5   1   8       36.72       37.77      1.71 o 
  -4   1   8       56.94       57.28      1.96 o 
  -3   1   8       84.92       94.37      2.69 o 
  -2   1   8        7.81       12.98      1.34 o 
  -1   1   8       23.15       22.96      1.25 o 
   0   1   8       47.06       39.74      0.87 o 
   1   1   8       20.15       15.29      0.83 o 
   2   1   8       13.86       16.74      1.74 o 
   3   1   8     1228.39     1133.39     14.57 o 
   4   1   8       63.61       64.91      2.53 o 
   5   1   8        1.35        1.93      0.62 o 
   6   1   8       21.21       21.86      1.62 o 
   7   1   8        0.17       -0.58      0.58 o 
   8   1   8       40.37       42.57      2.89 o 
   9   1   8       38.68       47.73      6.72 o 
  -8   2   8       12.68       13.87      1.52 o 
  -7   2   8        7.37        7.68      1.13 o 
  -6   2   8        1.40        1.78      0.62 o 
  -5   2   8        0.09        0.71      0.55 o 
  -4   2   8       85.37       80.33      2.27 o 
  -3   2   8       34.76       25.04      1.06 o 
  -2   2   8      367.44      344.08      5.02 o 
  -1   2   8       38.20       37.37      1.34 o 
   0   2   8      250.65      276.95      5.00 o 
   1   2   8      161.80      162.40      3.59 o 
   2   2   8     1066.27     1037.43     11.34 o 
   3   2   8       25.13       21.84      1.11 o 
   4   2   8       47.27       38.89      1.49 o 
   5   2   8      723.55      701.34      9.98 o 
   6   2   8        2.34        3.57      0.69 o 
   7   2   8       11.75       12.52      1.72 o 
   8   2   8        4.24        5.62      1.05 o 
   9   2   8       48.73       46.21      3.92 o 
  10   2   8      135.03      150.68      7.56 o 
  -8   3   8        0.05       -0.04      0.71 o 
  -7   3   8        3.87        3.45      1.08 o 
  -6   3   8       16.19       17.52      1.30 o 
  -5   3   8       22.24       22.70      1.32 o 
  -4   3   8       14.72       11.59      1.62 o 
  -3   3   8       24.77       29.92      1.43 o 
  -2   3   8      229.91      254.65      4.82 o 
  -1   3   8       20.62       27.76      1.00 o 
   0   3   8       17.84       16.16      0.79 o 
   1   3   8      146.91      143.39      2.49 o 
   2   3   8     1267.36     1283.65     18.50 o 
   3   3   8      538.89      526.27      6.18 o 
   4   3   8       88.48       98.00      2.46 o 
   5   3   8      120.38       98.42      2.47 o 
   6   3   8        5.23        6.16      0.81 o 
   7   3   8        5.48        5.84      0.88 o 
   8   3   8        8.17        9.04      1.08 o 
   9   3   8       25.42       23.65      2.11 o 
  10   3   8        5.11        3.92      1.68 o 
  -7   4   8       28.97       31.31      1.87 o 
  -6   4   8       32.17       35.46      1.79 o 
  -5   4   8      151.94      151.94      3.37 o 
  -4   4   8        0.31        0.65      0.50 o 
  -3   4   8        0.25        0.39      0.47 o 
  -2   4   8        3.72        3.43      0.45 o 
  -1   4   8      109.01      122.64      2.93 o 
   0   4   8      205.85      200.91      3.11 o 
   1   4   8     1829.76     1816.56     24.23 o 
   2   4   8     1215.40     1143.53     15.84 o 
   3   4   8      116.06      111.90      3.13 o 
   4   4   8      169.78      166.24      2.56 o 
   5   4   8       12.68       15.65      0.82 o 
   6   4   8        0.06        0.21      0.39 o 
   7   4   8       13.86        7.80      0.92 o 
   8   4   8       30.09       34.11      1.75 o 
   9   4   8        2.57        4.27      1.00 o 
  10   4   8       10.65        8.68      2.10 o 
  -7   5   8        0.05        0.97      0.74 o 
  -6   5   8      167.56      171.18      5.43 o 
  -5   5   8      159.93      154.74      4.81 o 
  -4   5   8       98.78       94.76      3.29 o 
  -3   5   8       76.24       77.40      2.67 o 
  -2   5   8       25.92       25.13      1.00 o 
  -1   5   8       16.32       13.51      0.65 o 
   0   5   8       81.85       73.74      1.70 o 
   1   5   8      394.00      390.65      5.33 o 
   2   5   8       38.03       38.12      1.31 o 
   3   5   8        0.04       -0.21      0.23 o 
   4   5   8       13.86       11.55      0.88 o 
   5   5   8        6.06        6.68      0.47 o 
   6   5   8      130.89      122.08      3.77 o 
   7   5   8        1.42        1.68      0.58 o 
   8   5   8        0.83        0.66      0.45 o 
   9   5   8        0.03        0.26      0.50 o 
  10   5   8        2.04        2.14      0.90 o 
  -6   6   8       11.90       11.56      1.33 o 
  -5   6   8        0.68        1.33      0.77 o 
  -4   6   8       39.26       38.91      2.05 o 
  -3   6   8       40.70       35.13      1.71 o 
  -2   6   8      292.70      284.91      4.67 o 
  -1   6   8       16.00       19.61      2.52 o 
   0   6   8      184.51      174.91      5.05 o 
   1   6   8     1173.96     1108.49     13.42 o 
   2   6   8       15.70       13.37      0.82 o 
   3   6   8       13.20       17.56      1.33 o 
   4   6   8      335.41      315.88      5.46 o 
   5   6   8      477.90      391.81      6.89 o 
   6   6   8       64.45       61.91      1.63 o 
   7   6   8        0.15        0.51      0.47 o 
   8   6   8       27.66       21.26      1.54 o 
   9   6   8       10.76       10.23      1.29 o 
  10   6   8        6.57        6.02      1.31 o 
  -6   7   8       69.62       66.52      3.42 o 
  -5   7   8        9.09        8.10      1.33 o 
  -4   7   8       24.41       25.11      1.80 o 
  -3   7   8       72.33       67.50      2.54 o 
  -2   7   8      237.52      234.18      4.05 o 
  -1   7   8        0.09        0.16      0.74 o 
   0   7   8      528.78      518.78     11.39 o 
   1   7   8       42.19       44.58      1.72 o 
   2   7   8       25.93       31.74      1.83 o 
   3   7   8       34.12       35.68      4.06 o 
   4   7   8       67.17       61.20      1.83 o 
   5   7   8      169.70      169.96      3.85 o 
   6   7   8      158.99      153.76      6.37 o 
   7   7   8       44.88       47.85      1.87 o 
   8   7   8       15.96       21.60      2.01 o 
   9   7   8       20.64       24.55      1.70 o 
  10   7   8       12.24       15.19      1.57 o 
  -5   8   8        0.32        0.00      0.83 o 
  -4   8   8        5.55        5.46      2.45 o 
  -3   8   8        0.13       -0.12      0.70 o 
  -2   8   8       88.05       89.73      6.30 o 
  -1   8   8       25.21       27.04      2.48 o 
   0   8   8        2.89        3.21      1.04 o 
   1   8   8       10.61        9.00      0.59 o 
   2   8   8       71.84       67.20      2.54 o 
   3   8   8      340.23      336.46      7.68 o 
   4   8   8      513.92      482.11      9.03 o 
   5   8   8      265.33      251.00      6.25 o 
   6   8   8        1.14        1.55      0.69 o 
   7   8   8        4.13        3.71      0.86 o 
   8   8   8       28.66       24.34      1.19 o 
   9   8   8       32.01       34.89      1.70 o 
  10   8   8        0.07       -0.58      0.58 o 
  -4   9   8       22.85       25.60      4.34 o 
  -3   9   8       95.75       97.61      3.53 o 
  -2   9   8       40.96       39.68      1.84 o 
  -1   9   8       25.56       22.37      1.22 o 
   0   9   8        0.34        0.20      0.39 o 
   1   9   8       17.12       19.04      1.24 o 
   2   9   8       91.19       92.45      3.24 o 
   3   9   8      158.73      161.26      4.78 o 
   4   9   8      228.64      209.71      4.20 o 
   5   9   8       30.61       25.95      1.49 o 
   6   9   8        1.92        1.11      0.70 o 
   7   9   8        0.65        0.58      1.12 o 
   8   9   8        1.80        2.00      0.93 o 
   9   9   8        3.83        4.50      1.15 o 
  10   9   8        7.47        9.06      1.38 o 
  -3  10   8       61.76       62.49      4.84 o 
  -2  10   8       21.78       20.77      2.12 o 
  -1  10   8        3.31        2.05      0.75 o 
   0  10   8       29.17       25.91      1.51 o 
   1  10   8       67.28       65.92      1.94 o 
   2  10   8       19.91       23.10      4.13 o 
   3  10   8       94.81       93.45      7.07 o 
   4  10   8       97.12       96.26      2.75 o 
   5  10   8       15.95       16.04      1.30 o 
   6  10   8        2.38        2.28      0.80 o 
   7  10   8        0.00        0.52      0.67 o 
   8  10   8        4.68        6.61      1.22 o 
   9  10   8        9.86       12.05      2.41 o 
  -1  11   8        1.79        2.55      1.18 o 
   0  11   8        0.02       -0.55      0.55 o 
   1  11   8       11.53       12.94      2.45 o 
   2  11   8       17.04       18.42      2.59 o 
   3  11   8       59.81       57.58      3.02 o 
   4  11   8        6.53        7.95      1.01 o 
   5  11   8       31.49       28.40      2.68 o 
   6  11   8       30.30       28.14      1.89 o 
   7  11   8        1.58        0.86      0.82 o 
   8  11   8       18.45       19.29      1.87 o 
   2  12   8        7.79        5.65      1.29 o 
   3  12   8        2.48        5.12      1.01 o 
   4  12   8        3.02        3.61      0.90 o 
   5  12   8        3.87        4.11      0.99 o 
   6  12   8       30.81       34.07      2.13 o 
  -5  -5   9        3.11        3.36      1.54 o 
  -4  -5   9        9.76       10.08      1.96 o 
  -3  -5   9        0.11        0.42      1.12 o 
  -2  -5   9        7.55        4.90      1.68 o 
  -1  -5   9       18.35       14.98      2.38 o 
   0  -5   9      211.15      208.40      6.59 o 
   1  -5   9       39.79       39.34      2.86 o 
   2  -5   9       23.41       27.57      3.08 o 
  -6  -4   9       15.87       14.54      1.75 o 
  -5  -4   9       19.32       17.51      2.10 o 
  -4  -4   9        7.57        6.70      1.31 o 
  -3  -4   9       75.21       79.12      4.06 o 
  -2  -4   9       30.19       30.00      2.15 o 
  -1  -4   9      139.02      138.61      4.08 o 
   0  -4   9        5.01        6.03      1.40 o 
   1  -4   9       59.15       59.52      4.62 o 
   2  -4   9       20.64       19.43      3.99 o 
   3  -4   9        0.79        0.16      0.83 o 
   4  -4   9        1.04        1.54      1.14 o 
  -7  -3   9       21.72       20.26      2.17 o 
  -6  -3   9       11.16       12.92      1.32 o 
  -5  -3   9        2.56        1.58      0.73 o 
  -4  -3   9       75.55       76.56      3.26 o 
  -3  -3   9       33.47       35.11      1.93 o 
  -2  -3   9       72.25       72.24      2.45 o 
  -1  -3   9      344.64      353.97      6.38 o 
   0  -3   9      361.19      362.60      7.36 o 
   1  -3   9       78.58       79.94      3.23 o 
   2  -3   9        0.01       -0.93      0.98 o 
   3  -3   9       11.08       10.83      1.57 o 
   4  -3   9       21.68       21.32      2.22 o 
   5  -3   9       21.49       24.75      2.80 o 
  -7  -2   9       25.68       24.41      1.47 o 
  -6  -2   9        7.61        7.02      1.23 o 
  -5  -2   9        2.94        3.03      0.72 o 
  -4  -2   9       48.97       53.91      2.59 o 
  -3  -2   9        8.78       10.38      1.01 o 
  -2  -2   9      142.51      140.76      3.32 o 
  -1  -2   9        0.72        0.71      0.52 o 
   0  -2   9        1.09        0.51      0.53 o 
   1  -2   9       21.55       21.94      1.42 o 
   2  -2   9        3.17        2.32      0.71 o 
   3  -2   9       30.22       31.56      1.93 o 
   4  -2   9        4.75        4.14      1.24 o 
   5  -2   9        1.71        3.02      1.30 o 
   6  -2   9        0.06        1.25      0.98 o 
  -7  -1   9       45.50       46.01      3.01 o 
  -6  -1   9        0.20       -0.12      0.44 o 
  -5  -1   9       27.24       29.55      1.43 o 
  -4  -1   9       82.56       77.81      2.15 o 
  -3  -1   9       79.20       75.43      2.55 o 
  -2  -1   9       43.32       44.29      1.67 o 
  -1  -1   9        5.44        4.57      0.71 o 
   0  -1   9       13.93       16.69      1.11 o 
   1  -1   9       27.31       28.44      1.43 o 
   2  -1   9       59.09       52.45      1.98 o 
   3  -1   9      229.65      218.19      4.52 o 
   4  -1   9       60.85       62.96      3.09 o 
   5  -1   9       71.44       70.66      3.41 o 
   6  -1   9        2.47        2.99      1.31 o 
   7  -1   9        0.21       -0.42      0.81 o 
  -8   0   9        4.81        6.04      1.43 o 
  -7   0   9        2.57        0.89      0.87 o 
  -6   0   9        6.11        8.43      1.82 o 
  -5   0   9       45.65       44.54      2.51 o 
  -4   0   9       14.65       12.30      1.82 o 
  -3   0   9       25.42       25.75      1.00 o 
  -2   0   9       10.76        9.67      0.72 o 
  -1   0   9        9.82        8.47      0.72 o 
   0   0   9        5.52        6.56      0.72 o 
   1   0   9      354.86      337.92      5.60 o 
   2   0   9      266.36      264.56      6.07 o 
   3   0   9        0.03       -0.41      0.41 o 
   4   0   9      113.86      120.89      3.38 o 
   5   0   9      106.64      120.14      4.55 o 
   6   0   9       16.61       17.39      1.55 o 
   7   0   9       48.51       54.47      3.36 o 
   8   0   9        0.83        1.82      1.54 o 
  -8   1   9        0.01        0.72      0.94 o 
  -7   1   9       51.08       58.52      3.06 o 
  -6   1   9       51.35       51.87      3.01 o 
  -5   1   9       23.68       26.02      1.87 o 
  -4   1   9       91.49       81.53      4.41 o 
  -3   1   9        5.98        8.09      0.94 o 
  -2   1   9      329.32      317.92      6.16 o 
  -1   1   9       34.07       34.39      1.83 o 
   0   1   9      430.19      437.72      6.29 o 
   1   1   9       26.15       23.68      1.21 o 
   2   1   9      160.54      155.18      3.22 o 
   3   1   9      938.27      894.39     12.08 o 
   4   1   9      268.70      260.94      4.89 o 
   5   1   9       10.30        8.19      0.96 o 
   6   1   9        1.37        1.50      0.65 o 
   7   1   9        0.72        0.60      0.75 o 
   8   1   9       83.46      100.69      5.60 o 
   9   1   9       22.19       21.29      3.08 o 
  -7   2   9       33.35       34.61      2.00 o 
  -6   2   9        1.71        0.71      0.91 o 
  -5   2   9        7.91        7.34      1.14 o 
  -4   2   9       79.29       76.27      2.79 o 
  -3   2   9      234.91      225.22      4.60 o 
  -2   2   9       16.92       10.83      0.92 o 
  -1   2   9      199.28      211.11      5.07 o 
   0   2   9      155.82      164.86      3.70 o 
   1   2   9      394.70      373.18      6.84 o 
   2   2   9        5.34        8.59      0.65 o 
   3   2   9       59.52       51.52      1.66 o 
   4   2   9      176.36      192.10      3.80 o 
   5   2   9       14.25       15.00      1.14 o 
   6   2   9        3.15        2.40      0.63 o 
   7   2   9        1.54        2.11      0.71 o 
   8   2   9       31.65       31.22      2.03 o 
   9   2   9        1.30        3.92      1.68 o 
  -7   3   9       75.21       81.01      2.96 o 
  -6   3   9       15.57       17.63      1.36 o 
  -5   3   9       11.70        9.33      1.50 o 
  -4   3   9        0.39        0.11      0.45 o 
  -3   3   9      151.33      132.55      3.30 o 
  -2   3   9      224.21      218.08      4.02 o 
  -1   3   9      452.67      450.94      7.14 o 
   0   3   9      474.72      456.33      7.33 o 
   1   3   9       82.15       85.90      2.32 o 
   2   3   9       59.78       53.97      2.07 o 
   3   3   9      529.86      515.62      7.09 o 
   4   3   9        9.28        5.77      0.67 o 
   5   3   9      188.92      165.48      3.48 o 
   6   3   9       29.91       22.18      1.32 o 
   7   3   9        9.93        8.69      1.02 o 
   8   3   9        7.49        8.83      1.21 o 
   9   3   9        1.30        2.33      0.90 o 
  -7   4   9       35.86       39.85      3.22 o 
  -6   4   9       19.53       21.27      1.46 o 
  -5   4   9        6.64        6.34      1.11 o 
  -4   4   9       14.20       12.88      1.54 o 
  -3   4   9       32.85       23.32      1.55 o 
  -2   4   9       40.84       37.97      1.78 o 
  -1   4   9        3.23        4.91      1.05 o 
   0   4   9        3.25        4.66      2.03 o 
   1   4   9      187.67      174.38      4.94 o 
   2   4   9        0.13        0.01      0.37 o 
   3   4   9       68.19       64.45      2.11 o 
   4   4   9       46.79       51.71      2.09 o 
   5   4   9       67.31       63.17      1.54 o 
   6   4   9       44.22       46.33      1.77 o 
   7   4   9       73.81       71.81      3.06 o 
   8   4   9       24.90       28.76      1.69 o 
   9   4   9        5.38        6.32      1.16 o 
  10   4   9       24.23       30.81      3.36 o 
  -6   5   9        4.83        3.84      0.82 o 
  -5   5   9        1.75        2.23      0.83 o 
  -4   5   9      157.18      135.49      4.13 o 
  -3   5   9       22.01       18.88      2.10 o 
  -2   5   9        4.24        2.57      0.55 o 
  -1   5   9      400.73      386.42      6.05 o 
   0   5   9        5.06        8.23      0.58 o 
   1   5   9      340.53      351.62      6.82 o 
   2   5   9       65.40       67.64      3.50 o 
   3   5   9      531.48      485.13      9.11 o 
   4   5   9      182.54      174.17      5.18 o 
   5   5   9      144.46      147.09      4.47 o 
   6   5   9       80.71       67.82      3.90 o 
   7   5   9       98.11       95.91      2.67 o 
   8   5   9        4.30        4.25      0.67 o 
   9   5   9        0.04        0.05      0.52 o 
  10   5   9       18.10       20.85      1.65 o 
  -6   6   9       82.00       79.96      3.70 o 
  -5   6   9       40.33       45.85      2.56 o 
  -4   6   9       62.56       65.44      2.71 o 
  -3   6   9        0.31        0.48      0.56 o 
  -2   6   9       59.80       58.83      5.32 o 
  -1   6   9      144.55      145.85      2.53 o 
   0   6   9      398.13      399.67      5.48 o 
   1   6   9        0.02        0.31      0.31 o 
   2   6   9       11.12        8.26      1.19 o 
   3   6   9        6.99       11.20      1.68 o 
   4   6   9      388.41      371.93      7.67 o 
   5   6   9      218.50      215.03      8.82 o 
   6   6   9      103.30      110.07      5.25 o 
   7   6   9       82.82       87.24      2.58 o 
   8   6   9        0.15        0.28      0.56 o 
   9   6   9        8.50        9.12      1.12 o 
  10   6   9        0.75       -0.30      0.91 o 
  -5   7   9        0.09        0.22      0.77 o 
  -4   7   9        2.44        3.81      1.19 o 
  -3   7   9       47.14       50.28      2.12 o 
  -2   7   9       39.20       36.89      2.59 o 
  -1   7   9       44.16       46.62      2.82 o 
   0   7   9      333.51      327.20      8.12 o 
   1   7   9      336.50      328.31      4.81 o 
   2   7   9      377.71      359.38      7.68 o 
   3   7   9      197.02      178.20      8.33 o 
   4   7   9       14.11       17.72      1.03 o 
   5   7   9        2.75        1.94      0.59 o 
   6   7   9      105.54       89.56      6.37 o 
   7   7   9        2.30        3.13      1.40 o 
   8   7   9        0.05        0.97      0.56 o 
   9   7   9        9.49       10.93      1.68 o 
  10   7   9       40.73       41.41      6.93 o 
  -4   8   9        6.16        6.06      1.01 o 
  -3   8   9        2.76        1.69      0.64 o 
  -2   8   9        2.26        0.83      0.94 o 
  -1   8   9      128.23      135.09      5.15 o 
   0   8   9       54.47       52.32      3.02 o 
   1   8   9       14.03       14.80      1.45 o 
   2   8   9       25.32       25.27      2.52 o 
   3   8   9       68.05       61.16      2.65 o 
   4   8   9       19.16       19.64      1.94 o 
   5   8   9       26.42       21.01      1.29 o 
   6   8   9        0.53        1.52      0.70 o 
   7   8   9       95.53       89.33      3.34 o 
   8   8   9       27.10       28.58      2.66 o 
   9   8   9       28.09       29.91      2.23 o 
  10   8   9        0.03       -0.42      0.68 o 
  -3   9   9        0.55        1.38      0.68 o 
  -2   9   9       24.54       28.12      1.79 o 
  -1   9   9      117.67      118.44      9.17 o 
   0   9   9       24.05       22.62      2.28 o 
   1   9   9       29.05       31.14      1.49 o 
   2   9   9       13.42       16.59      1.35 o 
   3   9   9        0.01        1.00      0.67 o 
   4   9   9       25.55       23.68      5.25 o 
   5   9   9        0.43        0.38      0.51 o 
   6   9   9       17.76       21.34      1.52 o 
   7   9   9        7.14        8.26      1.17 o 
   8   9   9       11.38       12.19      1.50 o 
   9   9   9        0.43        0.86      0.98 o 
  -2  10   9        0.36        0.77      0.60 o 
  -1  10   9       24.12       28.14      2.38 o 
   0  10   9        4.18        4.59      0.74 o 
   1  10   9       18.05       18.14      1.36 o 
   2  10   9        3.74        4.27      1.26 o 
   3  10   9       57.90       60.22      2.85 o 
   4  10   9       32.91       31.41      2.22 o 
   5  10   9       18.87       21.33      1.44 o 
   6  10   9      102.51      103.64      3.31 o 
   7  10   9       22.36       25.53      4.00 o 
   8  10   9       15.32       16.69      1.75 o 
   0  11   9        0.12        0.16      0.59 o 
   1  11   9       31.74       34.01      1.98 o 
   2  11   9       24.33       27.38      2.01 o 
   3  11   9       42.29       44.55      2.59 o 
   4  11   9       34.83       43.02      2.73 o 
   5  11   9      111.24      116.97      3.74 o 
   6  11   9       24.38       23.90      1.73 o 
   7  11   9       41.58       45.52      2.48 o 
   2  12   9        5.45        4.69      1.24 o 
   3  12   9       25.40       27.42      2.31 o 
   4  12   9       35.39       39.47      1.97 o 
   5  12   9       31.24       34.14      2.41 o 
  -4  -4  10       47.63       48.02      3.01 o 
  -3  -4  10       42.81       39.95      2.49 o 
  -2  -4  10      160.37      173.51      7.28 o 
  -1  -4  10        1.17        2.24      1.40 o 
   0  -4  10        8.01        8.96      1.96 o 
   1  -4  10        4.25        3.78      1.68 o 
   2  -4  10        5.77        7.70      2.10 o 
  -5  -3  10        6.36        8.01      1.27 o 
  -4  -3  10        2.37        1.48      0.78 o 
  -3  -3  10        0.12        0.34      0.68 o 
  -2  -3  10        0.45        0.39      1.38 o 
  -1  -3  10        3.52        3.57      1.00 o 
   0  -3  10        2.63        3.19      0.93 o 
   1  -3  10       86.53       85.00      3.57 o 
   2  -3  10       14.60       12.88      2.24 o 
   3  -3  10        5.81        7.14      1.96 o 
   4  -3  10        1.54        3.22      1.68 o 
  -6  -2  10       29.20       26.77      2.31 o 
  -5  -2  10       17.03       16.85      1.30 o 
  -4  -2  10        9.05       10.90      1.11 o 
  -3  -2  10        0.23        0.64      0.55 o 
  -2  -2  10        5.96        5.43      0.85 o 
  -1  -2  10       45.65       47.83      2.87 o 
   0  -2  10      175.67      178.97      4.09 o 
   1  -2  10      119.83      116.93      3.22 o 
   2  -2  10       52.57       57.46      2.55 o 
   3  -2  10       26.24       26.66      1.88 o 
   4  -2  10       27.00       27.59      3.08 o 
   5  -2  10        6.27        7.84      2.10 o 
  -6  -1  10        1.82        0.33      0.94 o 
  -5  -1  10        7.54        7.89      1.48 o 
  -4  -1  10        0.18        0.20      0.51 o 
  -3  -1  10        2.00        1.10      0.55 o 
  -2  -1  10        0.57        0.19      0.49 o 
  -1  -1  10      202.16      192.45      4.16 o 
   0  -1  10      448.86      449.48     10.31 o 
   1  -1  10       44.16       44.50      1.87 o 
   2  -1  10       43.25       40.00      1.84 o 
   3  -1  10       28.72       30.13      1.71 o 
   4  -1  10        2.51        5.05      1.08 o 
   5  -1  10        6.38        6.86      1.58 o 
   6  -1  10       47.26       45.37      3.92 o 
  -7   0  10       17.34       16.15      2.17 o 
  -6   0  10        2.33       -0.24      0.77 o 
  -5   0  10       34.20       48.17      2.87 o 
  -4   0  10      151.62      153.74      7.35 o 
  -3   0  10       23.57       26.52      1.96 o 
  -2   0  10       66.15       67.30      1.82 o 
  -1   0  10      128.23      119.10      2.73 o 
   0   0  10      103.53      100.79      2.59 o 
   1   0  10      725.81      702.37     10.05 o 
   2   0  10       66.63       64.04      3.48 o 
   3   0  10        1.08        1.23      0.58 o 
   4   0  10       24.23       21.26      1.45 o 
   5   0  10        0.01        0.26      0.67 o 
   6   0  10      153.30      170.46      4.84 o 
   7   0  10       16.29       22.13      2.94 o 
  -7   1  10        0.11        0.80      0.94 o 
  -6   1  10       64.95       63.98      3.15 o 
  -5   1  10       32.81       34.45      2.25 o 
  -4   1  10        2.07        2.95      0.91 o 
  -3   1  10       11.17       12.56      1.22 o 
  -2   1  10      123.51      128.01      3.56 o 
  -1   1  10      476.70      442.10      8.16 o 
   0   1  10      176.63      178.18      3.25 o 
   1   1  10      202.46      194.79      6.87 o 
   2   1  10        1.53        1.17      0.55 o 
   3   1  10        0.43        0.46      0.57 o 
   4   1  10      165.41      168.55      3.82 o 
   5   1  10       52.62       53.69      3.51 o 
   6   1  10        8.29        9.32      1.27 o 
   7   1  10        1.14        0.65      0.78 o 
   8   1  10        0.31        0.98      1.26 o 
  -7   2  10        0.06       -0.74      0.74 o 
  -6   2  10        0.11       -0.64      0.64 o 
  -5   2  10       15.03       12.00      1.38 o 
  -4   2  10       45.56       48.50      6.37 o 
  -3   2  10        0.12        0.98      1.82 o 
  -2   2  10      154.83      137.50      3.48 o 
  -1   2  10      112.67      100.35      4.60 o 
   0   2  10      150.36      136.53      3.52 o 
   1   2  10      205.47      192.09      4.52 o 
   2   2  10       30.56       29.13      1.56 o 
   3   2  10      910.54      857.44     11.59 o 
   4   2  10      111.41      100.70      2.66 o 
   5   2  10        0.84        0.59      0.53 o 
   6   2  10        5.98        5.52      0.91 o 
   7   2  10       11.86       13.40      1.44 o 
   8   2  10       44.35       44.77      2.95 o 
  -7   3  10        1.94        1.26      1.40 o 
  -6   3  10        8.05        7.58      1.28 o 
  -5   3  10        1.67        2.07      0.74 o 
  -4   3  10       31.93       28.90      1.71 o 
  -3   3  10        9.97        7.36      0.98 o 
  -2   3  10        5.26        3.93      0.86 o 
  -1   3  10        1.08        0.08      0.38 o 
   0   3  10       27.23       24.93      2.81 o 
   1   3  10       49.62       42.67      2.60 o 
   2   3  10      131.37      128.87      3.95 o 
   3   3  10      362.55      361.75      7.08 o 
   4   3  10        1.14        2.27      0.51 o 
   5   3  10       12.26       11.52      1.29 o 
   6   3  10       12.43       15.25      1.20 o 
   7   3  10       52.34       53.26      2.20 o 
   8   3  10       47.23       49.58      2.54 o 
   9   3  10       87.84      103.63      5.74 o 
  -6   4  10        1.27        1.07      0.84 o 
  -5   4  10        5.55        4.72      0.98 o 
  -4   4  10      124.18      119.01      3.30 o 
  -3   4  10       54.81       48.73      2.94 o 
  -2   4  10       18.90       15.62      1.45 o 
  -1   4  10       11.33       11.52      2.66 o 
   0   4  10      114.70      114.09      3.90 o 
   1   4  10      379.82      357.42      6.20 o 
   2   4  10     1098.25     1055.76     15.88 o 
   3   4  10      454.68      435.61      9.26 o 
   4   4  10       69.11       62.96      2.42 o 
   5   4  10       20.14       19.93      1.13 o 
   6   4  10        5.41        6.86      0.95 o 
   7   4  10        0.35        1.02      0.61 o 
   8   4  10       13.66       13.11      1.62 o 
   9   4  10       68.59       68.22      2.98 o 
  -6   5  10       76.68       78.67      4.90 o 
  -5   5  10       55.42       57.42      3.64 o 
  -4   5  10        3.65        5.46      1.26 o 
  -3   5  10       89.46       87.10      3.92 o 
  -2   5  10       35.49       33.82      1.86 o 
  -1   5  10        7.01        6.81      0.97 o 
   0   5  10        0.35        0.19      0.49 o 
   1   5  10       12.81       12.20      1.34 o 
   2   5  10      754.02      713.05     10.91 o 
   3   5  10      142.97      132.63      3.31 o 
   4   5  10       10.89       14.78      1.22 o 
   5   5  10       12.16       13.79      1.67 o 
   6   5  10        5.94        6.31      1.17 o 
   7   5  10        5.83        8.57      0.94 o 
   8   5  10       14.67       11.82      1.18 o 
   9   5  10        0.11        0.54      0.59 o 
  -5   6  10      127.64      114.81      4.19 o 
  -4   6  10      105.65      108.58      3.75 o 
  -3   6  10        3.76        5.14      0.86 o 
  -2   6  10        0.03        0.14      0.56 o 
  -1   6  10      273.04      266.07      7.42 o 
   0   6  10      135.10      126.31      4.48 o 
   1   6  10      580.92      555.11     14.56 o 
   2   6  10       88.25       90.75      4.34 o 
   3   6  10        9.30        7.53      0.74 o 
   4   6  10        3.37        0.48      0.57 o 
   5   6  10       14.90       13.09      1.37 o 
   6   6  10       19.84       10.11      1.54 o 
   7   6  10        0.00       -0.29      0.74 o 
   8   6  10       43.35       47.59      1.91 o 
   9   6  10        1.29        0.82      0.66 o 
  -5   7  10        0.08        0.44      0.74 o 
  -4   7  10        1.40        1.35      0.74 o 
  -3   7  10        2.67        2.52      0.75 o 
  -2   7  10        6.10        4.80      0.77 o 
  -1   7  10       21.48       19.37      1.93 o 
   0   7  10        0.27        1.12      0.50 o 
   1   7  10      126.95      119.87      4.34 o 
   2   7  10       30.28       23.81      2.10 o 
   3   7  10       18.74       17.64      2.10 o 
   4   7  10       25.96       26.39      1.50 o 
   5   7  10      106.41       96.93      3.40 o 
   6   7  10      107.43      106.91      3.97 o 
   7   7  10       27.85       28.32      5.04 o 
   8   7  10       44.62       49.17      3.16 o 
   9   7  10       14.56       14.29      2.08 o 
  -4   8  10        4.67        4.05      0.99 o 
  -3   8  10        7.84       10.37      1.61 o 
  -2   8  10        0.13        0.60      0.98 o 
  -1   8  10        0.94        1.40      0.99 o 
   0   8  10       29.61       27.96      2.28 o 
   1   8  10        0.04       -0.14      0.63 o 
   2   8  10       26.06       24.51      1.96 o 
   3   8  10       40.21       36.97      2.80 o 
   4   8  10       86.31       84.00      2.56 o 
   5   8  10       69.36       60.97      2.56 o 
   6   8  10       33.37       30.63      2.09 o 
   7   8  10        6.26        8.63      1.41 o 
   8   8  10       31.09       29.64      2.66 o 
   9   8  10       63.81       67.63      7.77 o 
  -3   9  10       48.95       54.78      2.13 o 
  -2   9  10       17.95       19.56      2.42 o 
  -1   9  10        4.71        5.30      1.43 o 
   0   9  10       12.78       17.16      2.80 o 
   1   9  10       37.35       39.86      1.77 o 
   2   9  10        4.02        3.61      0.83 o 
   3   9  10       11.08       10.29      2.24 o 
   4   9  10       71.31       66.94      4.06 o 
   5   9  10      108.24       98.98      3.43 o 
   6   9  10       28.10       28.63      3.08 o 
   7   9  10       45.43       44.84      2.83 o 
   8   9  10        4.89        2.33      2.66 o 
   9   9  10        1.86        2.64      1.89 o 
  -1  10  10       47.64       51.98      3.66 o 
   0  10  10       40.41       45.06      4.41 o 
   1  10  10       29.25       30.03      1.63 o 
   2  10  10       42.33       46.49      3.57 o 
   3  10  10      102.94      106.64      3.83 o 
   4  10  10       62.98       61.18      2.99 o 
   5  10  10       27.57       28.75      2.10 o 
   6  10  10       52.95       65.25      9.45 o 
   7  10  10       12.53       12.97      1.67 o 
   8  10  10        5.77        5.15      1.31 o 
   0  11  10        3.90        4.06      0.72 o 
   1  11  10        0.42        1.03      0.64 o 
   2  11  10        0.02        0.75      0.63 o 
   3  11  10        1.79        3.14      0.97 o 
   4  11  10       11.22       13.16      5.04 o 
   5  11  10        2.66        3.81      0.90 o 
   6  11  10        8.41       10.99      1.30 o 
   7  11  10        4.29        4.20      1.68 o 
  -3  -3  11       90.00       93.43      3.70 o 
  -2  -3  11      132.81      142.14      4.74 o 
  -1  -3  11       50.73       47.96      2.75 o 
   0  -3  11       16.40       16.66      1.78 o 
   1  -3  11       26.40       29.27      3.08 o 
   2  -3  11       53.55       61.48      4.34 o 
  -5  -2  11        1.26        2.58      0.77 o 
  -4  -2  11        1.88        0.39      0.64 o 
  -3  -2  11       49.88       48.48      2.22 o 
  -2  -2  11       89.93       95.15      5.60 o 
  -1  -2  11       51.23       53.20      2.59 o 
   0  -2  11        8.89        7.34      1.03 o 
   1  -2  11       88.40       84.14      3.99 o 
   2  -2  11       38.06       38.00      5.88 o 
   3  -2  11       10.55       13.30      2.24 o 
   4  -2  11        0.65       -0.98      0.98 o 
  -5  -1  11        1.48        1.69      1.11 o 
  -4  -1  11       58.92       71.70      3.73 o 
  -3  -1  11       28.50       28.25      1.37 o 
  -2  -1  11       10.86       10.84      1.00 o 
  -1  -1  11       89.41       92.40      2.82 o 
   0  -1  11        9.03        8.98      1.00 o 
   1  -1  11        8.58        7.65      1.01 o 
   2  -1  11        7.78        8.56      1.08 o 
   3  -1  11        0.00       -0.67      0.67 o 
   4  -1  11       14.36       16.08      1.83 o 
   5  -1  11        0.09        1.12      1.26 o 
  -6   0  11       29.99       33.75      2.69 o 
  -5   0  11        1.40        2.52      1.09 o 
  -4   0  11       26.96       26.84      2.29 o 
  -3   0  11       59.53       63.53      2.75 o 
  -2   0  11       98.82      100.74      3.52 o 
  -1   0  11      287.99      275.77      4.86 o 
   0   0  11        1.94        2.44      0.63 o 
   1   0  11       44.41       42.30      2.24 o 
   2   0  11       33.50       33.52      1.67 o 
   3   0  11        4.74        4.85      0.91 o 
   4   0  11       63.19       67.51      2.53 o 
   5   0  11      131.74      138.29      5.25 o 
   6   0  11       14.14       14.42      2.38 o 
  -6   1  11        6.65        5.26      1.33 o 
  -5   1  11        0.32        1.13      0.91 o 
  -4   1  11        2.79        2.52      0.99 o 
  -3   1  11        2.69        1.13      0.84 o 
  -2   1  11       22.69       23.80      1.68 o 
  -1   1  11       15.56       15.04      1.42 o 
   0   1  11        2.46        3.24      0.86 o 
   1   1  11      258.35      242.83      4.38 o 
   2   1  11       14.32       12.18      1.00 o 
   3   1  11       32.67       30.66      1.57 o 
   4   1  11       66.00       58.52      2.22 o 
   5   1  11      276.19      278.56      5.66 o 
   6   1  11      135.70      146.89      5.00 o 
   7   1  11        3.29        6.58      1.82 o 
  -6   2  11       49.55       46.17      2.81 o 
  -5   2  11       18.65       20.26      1.85 o 
  -4   2  11        8.13        9.20      1.96 o 
  -3   2  11        0.53       -0.14      0.59 o 
  -2   2  11      122.35      113.09      3.34 o 
  -1   2  11      108.21      107.77      4.47 o 
   0   2  11       21.36       24.78      1.62 o 
   1   2  11        0.93        1.03      0.87 o 
   2   2  11       35.77       38.82      2.12 o 
   3   2  11       14.33       12.78      0.94 o 
   4   2  11      142.75      144.45      3.38 o 
   5   2  11      169.76      161.18      3.82 o 
   6   2  11        7.11       10.53      1.62 o 
   7   2  11       22.99       23.35      2.05 o 
   8   2  11       19.49       19.75      2.66 o 
  -6   3  11       37.63       39.80      2.66 o 
  -5   3  11       24.65       30.56      2.07 o 
  -4   3  11       10.19       13.85      1.54 o 
  -3   3  11      117.78      119.85      6.93 o 
  -2   3  11      175.77      169.39      3.98 o 
  -1   3  11      145.35      142.69      3.58 o 
   0   3  11      153.12      143.91      3.66 o 
   1   3  11       92.26       93.37      3.16 o 
   2   3  11       48.63       48.20      2.17 o 
   3   3  11       40.85       39.25      4.15 o 
   4   3  11      256.14      271.42      4.69 o 
   5   3  11       26.36       29.56      1.47 o 
   6   3  11        0.67       -0.31      0.47 o 
   7   3  11        3.07        2.53      0.80 o 
   8   3  11        0.18       -0.74      0.77 o 
  -5   4  11       65.52       69.49      2.85 o 
  -4   4  11       29.62       29.72      1.75 o 
  -3   4  11        0.84        0.91      0.59 o 
  -2   4  11       10.59       10.55      1.18 o 
  -1   4  11        0.39        0.92      0.61 o 
   0   4  11       34.68       31.71      1.70 o 
   1   4  11       68.76       58.87      3.22 o 
   2   4  11       38.69       34.93      1.73 o 
   3   4  11       38.77       39.02      1.90 o 
   4   4  11       61.38       55.49      2.40 o 
   5   4  11        6.91        7.77      1.15 o 
   6   4  11        0.04        0.27      0.39 o 
   7   4  11       18.17       18.17      2.26 o 
   8   4  11       55.59       54.91      3.64 o 
  -5   5  11        6.38        9.66      1.82 o 
  -4   5  11        0.31        0.70      0.98 o 
  -3   5  11      174.63      177.99      6.72 o 
  -2   5  11       43.98       37.25      2.66 o 
  -1   5  11        7.69        4.95      0.97 o 
   0   5  11        4.57        4.08      0.95 o 
   1   5  11       77.01       71.32      7.00 o 
   2   5  11        0.06       -0.13      0.44 o 
   3   5  11       16.74       17.73      1.31 o 
   4   5  11        5.44        3.42      0.80 o 
   5   5  11        9.75        6.36      1.80 o 
   6   5  11        4.17        1.72      0.85 o 
   7   5  11       15.23       14.87      1.07 o 
   8   5  11       71.40       72.52      2.87 o 
   9   5  11        0.05       -0.10      0.83 o 
  -5   6  11        5.18        3.64      1.40 o 
  -4   6  11       12.47       11.34      1.68 o 
  -3   6  11       14.32       14.84      1.68 o 
  -2   6  11       13.29       16.66      1.68 o 
  -1   6  11        3.80        6.13      2.10 o 
   0   6  11        0.18        0.46      0.98 o 
   1   6  11       34.14       36.27      2.66 o 
   2   6  11       56.57       51.53      3.36 o 
   3   6  11       56.61       53.55      2.24 o 
   4   6  11       23.01       28.18      2.17 o 
   5   6  11       26.70       24.65      1.85 o 
   6   6  11       60.49       70.43      2.97 o 
   7   6  11       88.90       80.80      3.33 o 
   8   6  11       50.96       50.61      1.95 o 
   9   6  11       74.62       91.53      4.40 o 
  -4   7  11       13.24       13.30      1.68 o 
  -3   7  11        5.70        7.70      1.26 o 
  -2   7  11       33.35       37.81      2.10 o 
  -1   7  11       40.07       45.93      2.24 o 
   0   7  11       68.45       76.46      3.22 o 
   1   7  11       74.55       78.42      3.64 o 
   2   7  11       45.34       49.85      3.22 o 
   3   7  11       56.00       58.68      3.78 o 
   4   7  11       24.78       22.26      1.50 o 
   5   7  11       33.70       31.24      2.05 o 
   6   7  11       35.55       33.52      2.38 o 
   7   7  11      154.56      158.86      5.52 o 
   8   7  11       46.35       53.69      3.39 o 
   9   7  11       21.62       26.34      4.20 o 
  -3   8  11       19.92       24.37      1.68 o 
   1   8  11       18.76       15.96      1.54 o 
   2   8  11       53.64       51.53      3.08 o 
   3   8  11       18.54       22.41      2.38 o 
   4   8  11        1.24        1.63      0.57 o 
   5   8  11        1.63        2.47      1.05 o 
   6   8  11       17.28       15.54      1.96 o 
   7   8  11        2.72        1.75      1.33 o 
   8   8  11       12.67       11.92      3.01 o 
   1   9  11      107.16      113.01      4.06 o 
   2   9  11       97.97      106.15      4.48 o 
   3   9  11        4.91        3.92      1.26 o 
   4   9  11        7.32        7.84      1.68 o 
   5   9  11        1.29        1.38      0.77 o 
   6   9  11        2.41        1.87      0.87 o 
   7   9  11        1.61        2.71      1.08 o 
   8   9  11       14.30       15.61      3.64 o 
   2  10  11        0.25        0.28      0.70 o 
   3  10  11        2.45        1.68      0.98 o 
   4  10  11       16.30       19.05      2.38 o 
   5  10  11        0.44        0.51      1.12 o 
   6  10  11        3.95        4.76      1.18 o 
   7  10  11        3.08        2.96      1.14 o 
   2  11  11       17.39       19.19      1.82 o 
   3  11  11       21.35       20.17      2.10 o 
   4  11  11       24.03       25.49      2.66 o 
   5  11  11       80.21       94.33      3.46 o 
   6  11  11       41.56       50.13      3.64 o 
  -2  -2  12        3.39        4.19      0.94 o 
  -1  -2  12        7.50        7.32      1.31 o 
   0  -2  12        1.16        1.36      0.91 o 
   1  -2  12       34.15       31.73      2.29 o 
   2  -2  12        0.24       -0.30      0.83 o 
  -4  -1  12        1.70       -0.42      1.26 o 
  -3  -1  12       88.62       91.40      5.67 o 
  -2  -1  12       25.57       23.58      1.45 o 
  -1  -1  12       31.64       27.78      1.68 o 
   0  -1  12       41.65       40.87      2.02 o 
   1  -1  12       66.90       64.05      2.67 o 
   2  -1  12       53.36       54.56      2.79 o 
   3  -1  12       38.96       43.35      2.69 o 
   4  -1  12        0.64       -0.14      1.12 o 
  -4   0  12       31.31       33.93      2.69 o 
  -3   0  12        2.22        2.28      1.08 o 
  -2   0  12       23.84       28.57      2.09 o 
  -1   0  12      256.24      250.84     10.52 o 
   0   0  12       72.77       66.73      2.28 o 
   1   0  12       36.68       35.17      2.37 o 
   2   0  12       10.67        9.45      1.15 o 
   3   0  12       11.70        8.92      1.77 o 
   4   0  12      121.38      133.01      6.02 o 
   5   0  12        8.40       12.27      1.75 o 
  -5   1  12       17.08       20.28      2.15 o 
  -4   1  12       11.70       11.89      2.59 o 
  -3   1  12       80.72       83.84      3.73 o 
  -2   1  12        5.29        6.68      1.64 o 
  -1   1  12        3.61        3.92      0.94 o 
   0   1  12      103.62       97.62      5.71 o 
   1   1  12       75.22       73.89      3.12 o 
   2   1  12        7.12        7.77      0.86 o 
   3   1  12       19.02       17.51      1.28 o 
   4   1  12        4.45        1.95      0.80 o 
   5   1  12        3.27        8.63      3.64 o 
   6   1  12       88.21       91.40      3.90 o 
  -5   2  12       28.87       30.75      2.35 o 
  -4   2  12       58.69       59.24      3.99 o 
  -3   2  12      104.89      115.39      9.10 o 
  -2   2  12       73.13       73.09      4.19 o 
  -1   2  12       84.44       73.66      2.80 o 
   0   2  12       13.59       10.87      1.28 o 
   1   2  12        0.03       -0.24      0.62 o 
   2   2  12        0.77        1.13      0.93 o 
   3   2  12        6.18        8.20      0.79 o 
   4   2  12       15.71       16.38      1.33 o 
   5   2  12       11.81       10.26      1.18 o 
   6   2  12       13.18       14.77      1.49 o 
   7   2  12        0.24        0.11      0.93 o 
  -5   3  12       43.03       43.03      2.87 o 
  -4   3  12        0.21       -0.21      0.69 o 
  -3   3  12        0.92        2.43      0.87 o 
  -2   3  12        6.42        5.16      1.04 o 
  -1   3  12       55.56       51.21      2.86 o 
   0   3  12        1.50        1.14      0.67 o 
   1   3  12        9.38       10.91      1.20 o 
   2   3  12        3.48        4.94      0.96 o 
   3   3  12       21.30       18.81      1.62 o 
   4   3  12       29.67       27.92      2.46 o 
   5   3  12        2.36        2.14      0.63 o 
   6   3  12       20.96       23.58      1.58 o 
   7   3  12       46.42       53.98      2.54 o 
  -5   4  12       23.87       20.73      2.38 o 
  -4   4  12       16.11       15.13      1.48 o 
  -3   4  12        4.45        3.74      0.94 o 
  -2   4  12       36.87       38.94      1.99 o 
  -1   4  12      128.64      130.01      3.37 o 
   0   4  12        7.03        8.47      1.17 o 
   1   4  12       34.25       38.03      3.32 o 
   2   4  12       10.02        9.39      1.15 o 
   3   4  12       52.38       48.87      2.30 o 
   4   4  12       11.59        8.26      1.20 o 
   5   4  12        4.31        5.22      1.07 o 
   6   4  12       55.38       62.63      2.42 o 
   7   4  12       18.02       17.33      2.32 o 
  -4   5  12       15.61       13.16      2.10 o 
  -3   5  12        0.74        0.56      0.84 o 
  -2   5  12        0.03        0.28      0.84 o 
  -1   5  12        0.03        0.57      0.91 o 
   0   5  12      198.61      191.64      5.85 o 
   1   5  12      163.23      160.56      3.74 o 
   2   5  12       48.18       51.21      2.12 o 
   3   5  12       69.28       66.47      2.51 o 
   4   5  12       21.09       21.43      1.64 o 
   5   5  12       57.57       56.59      2.65 o 
   6   5  12        5.79        5.32      1.89 o 
   7   5  12       60.07       70.14      6.16 o 
   8   5  12       18.10       20.92      2.59 o 
  -4   6  12       34.57       37.81      2.94 o 
  -3   6  12       96.52      106.99      4.90 o 
  -2   6  12       76.69       76.46      3.92 o 
  -1   6  12       45.36       45.37      2.94 o 
   0   6  12       55.05       56.54      2.80 o 
   1   6  12        2.14        2.50      1.01 o 
   2   6  12       26.75       24.26      1.32 o 
   3   6  12       27.52       29.85      3.01 o 
   4   6  12       72.72       77.93      2.81 o 
   5   6  12      118.69      117.26      3.76 o 
   6   6  12       50.77       59.48      5.25 o 
   7   6  12        2.36        3.54      1.24 o 
   8   6  12       20.51       20.09      2.42 o 
  -3   7  12       22.47       29.13      2.24 o 
  -2   7  12        8.13        9.80      1.26 o 
  -1   7  12       66.02       61.76      3.08 o 
   0   7  12       59.03       62.33      3.85 o 
   1   7  12        3.02        3.36      1.12 o 
   2   7  12        4.69        4.90      1.40 o 
   3   7  12       13.28       14.71      1.61 o 
   4   7  12        7.05        9.14      1.17 o 
   5   7  12        4.56        5.20      1.08 o 
   6   7  12        0.01        1.08      0.84 o 
   7   7  12        5.21        3.56      1.17 o 
   8   7  12        7.78        8.32      1.77 o 
  -2   8  12        3.11        3.22      0.84 o 
  -1   8  12       45.82       47.61      2.38 o 
   0   8  12        4.30        4.20      0.98 o 
   1   8  12        4.70        6.58      1.26 o 
   2   8  12        4.31        6.44      1.40 o 
   3   8  12        8.91       11.06      1.96 o 
   4   8  12        5.19        6.70      0.93 o 
   5   8  12        0.01        0.45      0.64 o 
   6   8  12       10.74       11.01      1.51 o 
   7   8  12       15.60       13.24      2.52 o 
   1   9  12       64.73       62.60      2.94 o 
   2   9  12       70.10       76.32      3.92 o 
   3   9  12        0.81        4.06      1.40 o 
   4   9  12        0.04       -0.28      0.98 o 
   5   9  12        7.03        8.20      1.21 o 
   6   9  12        3.02        2.52      0.99 o 
   7   9  12       65.80       74.73      3.73 o 
   2  10  12       11.51       14.14      1.68 o 
   3  10  12       29.53       27.03      2.52 o 
   4  10  12       37.20       40.89      3.50 o 
   5  10  12        0.35        0.02      0.67 o 
   6  10  12        8.94        8.26      1.82 o 
  -2   0  13        0.35        0.14      0.94 o 
  -1   0  13       36.35       42.46      3.05 o 
   0   0  13        0.95       -0.37      0.91 o 
   1   0  13       25.81       24.50      1.52 o 
   2   0  13        1.58        1.40      0.89 o 
   3   0  13        8.95        8.97      1.37 o 
  -3   1  13        1.15        0.65      1.19 o 
  -2   1  13        4.56        3.05      2.87 o 
  -1   1  13       34.58       31.91      2.52 o 
   0   1  13        6.60        7.21      1.48 o 
   1   1  13        0.01       -0.68      0.84 o 
   2   1  13        0.54        0.02      0.83 o 
   3   1  13        0.01        0.27      0.60 o 
   4   1  13        3.65        2.43      0.87 o 
  -3   2  13       30.93       39.18      2.69 o 
  -2   2  13        0.89       -0.20      0.84 o 
  -1   2  13        6.98        5.88      1.55 o 
   0   2  13        0.62        0.01      0.67 o 
   1   2  13        2.14        3.22      0.94 o 
   2   2  13        1.54        0.84      1.26 o 
   3   2  13       49.46       47.37      3.10 o 
   4   2  13       48.33       55.67      3.22 o 
   5   2  13      100.24      111.56      3.41 o 
  -3   3  13      242.51      257.56      9.87 o 
  -2   3  13       73.36       75.14      3.29 o 
  -1   3  13       44.93       50.75      2.37 o 
   0   3  13       31.82       35.32      2.08 o 
   1   3  13        0.23       -0.30      0.62 o 
   2   3  13        4.68        4.60      1.03 o 
   3   3  13        3.25        4.10      1.18 o 
   4   3  13       25.30       22.00      2.22 o 
   5   3  13       82.81       87.82      4.30 o 
   6   3  13       69.82       78.29      2.78 o 
  -3   4  13        8.06       11.73      1.41 o 
  -2   4  13       78.91       80.65      3.23 o 
  -1   4  13       76.26       75.57      2.72 o 
   0   4  13        6.25        5.73      1.92 o 
   1   4  13       10.40       12.78      1.32 o 
   2   4  13       46.38       44.56      2.27 o 
   3   4  13       26.07       24.45      1.85 o 
   4   4  13        3.39        1.93      1.04 o 
   5   4  13       17.84       18.77      2.12 o 
   6   4  13       18.83       20.60      2.39 o 
  -3   5  13       83.10       94.67      5.18 o 
  -2   5  13       11.24       11.34      1.96 o 
  -1   5  13        1.03        1.05      0.69 o 
   0   5  13        7.05       11.31      1.12 o 
   1   5  13        0.01        0.43      0.59 o 
   2   5  13       12.87       16.97      1.39 o 
   3   5  13       21.26       24.37      1.75 o 
   4   5  13       47.12       54.94      2.99 o 
   5   5  13        9.79        9.76      1.61 o 
   6   5  13       32.69       33.16      2.73 o 
   7   5  13       31.15       34.41      2.96 o 
  -2   6  13       13.81       12.88      1.96 o 
  -1   6  13        1.05        0.14      0.98 o 
   0   6  13       31.32       33.51      2.38 o 
   1   6  13       11.44       11.08      1.61 o 
   2   6  13       15.39       18.74      1.35 o 
   3   6  13       48.84       51.96      4.62 o 
   4   6  13       47.93       51.13      5.53 o 
   5   6  13       10.18        8.87      1.48 o 
   6   6  13        0.03        1.05      1.19 o 
   7   6  13       36.12       46.68      3.33 o 
  -2   7  13        7.95        8.68      1.54 o 
  -1   7  13       85.87       90.89      4.34 o 
   0   7  13       37.17       43.35      4.13 o 
   1   7  13        0.74        0.40      1.12 o 
   2   7  13        3.35        2.93      1.06 o 
   3   7  13       15.23       15.32      1.47 o 
   4   7  13       19.69       22.10      1.78 o 
   5   7  13        7.06        6.89      1.33 o 
   6   7  13        9.75        8.32      1.51 o 
   7   7  13       35.26       39.28      2.93 o 
  -1   8  13       71.82       77.86      3.64 o 
   0   8  13       54.98       61.48      3.36 o 
   1   8  13       29.99       37.69      7.28 o 
   2   8  13       24.79       23.39      2.52 o 
   3   8  13       78.24       86.54      5.04 o 
   4   8  13        0.03        0.36      0.70 o 
   5   8  13        0.01       -0.18      0.67 o 
   6   8  13        8.46       10.56      1.61 o 
   1   9  13       23.30       24.09      2.10 o 
   2   9  13       76.91       85.70      4.48 o 
   3   9  13       10.44        6.86      1.68 o 
   4   9  13        0.81        0.84      1.26 o 
   5   9  13        2.80        0.65      0.80 o 
  -1   2  14       36.96       39.49      3.64 o 
   0   2  14        5.61        5.13      1.47 o 
   1   2  14        0.11        1.61      1.75 o 
   2   2  14        1.34        0.03      1.33 o 
  -1   3  14        8.04        8.89      1.96 o 
   0   3  14        1.33        1.41      0.98 o 
   1   3  14        3.40        2.40      1.01 o 
   2   3  14        8.93        9.48      1.61 o 
   3   3  14        0.07        1.61      1.04 o 
   4   3  14        6.16        4.75      2.52 o 
  -1   4  14        1.93        1.47      0.89 o 
   0   4  14       10.72        9.96      1.48 o 
   1   4  14       14.68       16.35      1.75 o 
   2   4  14        5.40        7.45      1.38 o 
   3   4  14        6.46        6.39      1.37 o 
   4   4  14        2.76        3.20      1.21 o 
  -1   5  14       40.19       37.26      2.19 o 
   0   5  14       30.13       32.96      2.09 o 
   1   5  14      108.08      116.19      4.10 o 
   2   5  14       67.56       73.63      3.36 o 
   3   5  14        0.04       -0.05      0.74 o 
   4   5  14        3.63        3.44      1.17 o 
   5   5  14       93.89      100.72      9.31 o 
  -1   6  14       31.29       30.81      3.08 o 
   0   6  14       56.61       65.40      4.48 o 
   1   6  14       80.29       82.11      3.13 o 
   2   6  14        6.45        7.63      1.21 o 
   3   6  14       12.21       15.80      2.24 o 
   4   6  14        9.79       10.76      1.82 o 
   5   6  14       59.83       62.03      3.43 o 
   0   7  14       51.80       49.43      3.64 o 
   1   7  14       43.90       49.43      3.78 o 
   2   7  14        0.89        1.68      1.40 o 
   3   7  14        1.42       -0.14      0.70 o 
   4   7  14       16.78       18.51      2.24 o 
   5   7  14       19.87       18.77      2.52 o 
   2   8  14        2.76        3.08      1.40 o 
   3   8  14        0.15        0.56      1.26 o 
   4   8  14       16.77       18.91      2.24 o 
                                                 
